# Supplementary material for: HPLC and high-throughput sequencing revealed higher tea-leaves quality, soil fertility and microbial community diversity in ancient tea plantations: compared with modern tea plantations
Source: BMC Plant Biol. 2022 May 12;22:239. doi: 10.1186/s12870-022-03633-6 (PMC9097118; doi:10.1186/s12870-022-03633-6)
Supplement: Supplementary file 1 — Additional file 1: Supplemental Data Sets. The raw data of tea-leaves quality components, soil environmental factors and microbial community composition in modern and ancient tea plantations of five sampling sites including Bingdao, Baqishan, Banuo, Dongguo and Jiulong, respectively. (XLS 1972 kb) [file 12870_2022_3633_MOESM1_ESM.xls]

## Sheet: TEA-LEAVES
		Water extraction(%)	Free amino acids (%)	Tea polyphenols (%)	Caffeine(mg/g)	Polyphenols/Amino acids ratio	Gallic acid (mg/g)	EGC(mg/g)	C(mg/g)	EC(mg/g)	EGCG(mg/g)	GCG(mg/g)	ECG(mg/g)	Total catechins (mgg)	Non-ester catechins (mg/g)	Ester catechins(mg/g)	Non-ester/ Ester catechins ratio
Bingdao(A)	Ancient tea plantation	54.17	3.51918	30.23	45.62	8.59006	0.72	24.15	17.52	37.53	41.67	8.04	97.92	226.83	79.2	147.63	0.536476
		51.38	3.53943	31.523	45.02	8.90626	0.68	25.14	17.22	37.82	41.22	7.75	114.91	244.06	80.18	163.88	0.48926
		52.78	3.56227	31.8196	45.21	8.93239	0.71	34.63	16.72	35.93	42.13	7.63	104.45	241.49	87.28	154.21	0.565981
		53.02	3.85	31.25	46.55	8.11688	0.55	26.62	22.02	41.2	42.65	4.58	102.35	239.42	89.84	149.58	0.600615
		51.38	3.27	29.67	45.26	9.07339	0.75	27.25	19.68	39.25	44.05	5.02	98.27	233.52	86.18	147.34	0.584906
Baqishan(B)	Ancient tea plantation	52.02	3.13	32.0584	33.69	10.2423	0.49	29.53	16.95	20.63	56.95	2.94	57.66	184.66	67.11	117.55	0.570906
		53.44	3.013	32.1729	39.524	10.678	0.45	35.81	18.35	25.13	53.45	4.05	69.82	206.61	79.29	127.32	0.622762
		52.3937	3.086	33.4126	37.19	10.8272	0.46	30.73	17.76	23.14	44.17	3.45	66.53	185.78	71.63	114.15	0.627508
		52.34	2.86	34.25	40.25	11.9755	0.52	34.24	18.95	26.63	53.02	4.67	65.36	202.87	79.82	123.05	0.648679
		50.47	2.96	33.29	36.97	11.2466	0.58	33.27	12.36	24.95	40.29	3.57	70.25	184.69	70.58	114.11	0.618526
Banuo(C)	Ancient tea plantation	48.14	3.92	28.15	46.12	7.18112	0.48	26.13	4.73	12.35	41.24	1.82	45.26	131.53	43.21	88.32	0.489244
		48.93	3.95	29.74	46.11	7.52911	0.42	26.45	4.82	12.43	41.33	1.87	44.53	131.43	43.7	87.73	0.498119
		48.1894	3.86	29.3305	45.22	7.59857	0.43	30.32	4.91	12.72	39.92	1.83	41.62	131.32	47.95	83.37	0.575147
		49.28	3.59	26.92	45.67	7.49861	0.56	28.26	4.96	15.26	43.05	1.85	42.65	136.03	48.48	87.55	0.553741
		50.26	3.76	28.21	43.96	7.50266	0.52	27.65	5.05	14.08	38.69	2.04	45.23	132.74	46.78	85.96	0.544207
Dongguo(D)	Ancient tea plantation	51.09	3.25	30.25	42.05	9.30769	0.65	35.26	15.05	32.08	49.52	5.02	76.62	213.55	82.39	131.16	0.628164
		53.26	3.46	31.625	41.06	9.14017	0.42	29.64	18.62	40.25	46.362	6.14	79.64	220.652	88.51	132.142	0.66981
		52.47	3.34	32.07	40.68	9.6018	0.55	28.24	17.25	37.65	47.05	4.65	85.25	220.09	83.14	136.95	0.607083
		52.68	3.18	29.68	42.35	9.33333	0.45	32.25	15.62	41.02	49.62	5.02	90.25	233.78	88.89	144.89	0.6135
		51.25	3.29	32.65	41.3	9.92401	0.6	30.76	19.65	35.92	48.57	4.62	84.29	223.81	86.33	137.48	0.627946
Jiulong(E)	Ancient tea plantation	48.36	3.65	30.25	45.62	8.28767	0.58	36.02	10.26	38.56	43.52	4.56	85.25	218.17	84.84	133.33	0.636316
		50.47	3.42	31.85	44.72	9.31287	0.75	29.87	12.43	40.14	46.98	5.25	76.25	210.92	82.44	128.48	0.641656
		47.65	3.42	29.65	43.56	8.66959	0.62	34.25	9.82	37.69	42.52	3.86	75.35	203.49	81.76	121.73	0.67165
		46.68	3.51	30.86	42.08	8.79202	0.45	32.54	12.62	35.26	40.65	4.07	75.02	200.16	80.42	119.74	0.671622
		48.52	3.37	29.74	43.65	8.82493	0.55	32.85	13.04	34.82	44.35	4.38	81.34	210.78	80.71	130.07	0.620512
Bingdao(A)	Modern tea plantation	51.2276	3.14557	29.35	47.62	9.33058	0	13.05	13.43	32.35	49.6	7.45	114.2	230.08	58.83	171.25	0.343533
		52.3563	3.10625	28.51	43.28	9.17827	0	14.98	14.52	23.56	45.6	3.62	90.9	193.18	53.06	140.12	0.378675
		51.5755	3.39706	27.9307	47.34	8.22201	0.45	19.58	12.79	23.19	49.3	4.18	92.56	201.6	55.56	146.04	0.380444
		50.57	3.14	28.65	42.53	9.1242	0.5	14.25	14.35	25.42	52.06	6.25	105.02	217.35	54.02	163.33	0.330741
		51.24	3.08	29.05	41.78	9.43182	0.45	13.69	15.07	26.15	48.65	5.47	113.25	222.28	54.91	167.37	0.328076
Baqishan(B)	Modern tea plantation	47.37	1.94	31.8374	33.52	16.4111	0	21.25	21.15	38.31	47.42	6.28	86.35	220.76	80.71	140.05	0.576294
		50.6685	2.16601	32.0584	34.63	14.8007	0	20.83	22.43	38.82	48.72	6.93	91.26	228.99	82.08	146.91	0.558709
		49.7575	2.17454	31.9004	33.92	14.6699	0	22.32	21.32	39.23	50.05	6.87	86.83	226.62	82.87	143.75	0.576487
		48.65	2.65	32.07	35.08	12.1019	0	26.32	20.45	34.05	46.22	5.85	92.35	225.24	80.82	144.42	0.559618
		51.07	2.26	29.87	32.74	13.2168	0	22.08	19.65	33.76	50.74	6.83	95.73	228.79	75.49	153.3	0.492433
Banuo(C)	Modern tea plantation	53.16	3.0563	30.03	42.92	9.82561	0	10.83	8.23	17.25	62.23	3.63	61.65	163.82	36.31	127.51	0.284762
		52.8826	2.67517	27.45	42.56	10.261	0	9.74	7.63	15.52	46.24	2.82	45.27	127.22	32.89	94.33	0.34867
		52.1971	2.86574	28.315	42.84	9.88055	0	9.53	7.81	15.9	47.81	3.15	47.26	131.46	33.24	98.22	0.338424
		51.05	3.01	30.25	43.25	10.0498	0	11.05	8.05	15.71	52.04	2.65	48.65	138.15	34.81	103.34	0.336849
		52.68	2.75	29.52	41.86	10.7345	0	9.82	8.24	16.35	49.52	3.27	52.02	139.22	34.41	104.81	0.328308
Dongguo(D)	Modern tea plantation	49.52	2.75	27.98	38.65	10.1745	0.4	19.62	22.35	33.96	55.25	5.02	92.32	228.52	75.93	152.59	0.497608
		51.36	2.58	28.65	40.35	11.1047	0.35	15.72	16.93	32.62	63.68	7.02	96.25	232.22	65.27	166.95	0.390955
		48.67	2.68	29.73	37.68	11.0933	0	18.43	20.32	37.02	56.72	6.23	93.68	232.4	75.77	156.63	0.483752
		50.47	3.04	28.64	39.25	9.42105	0	20.29	19.68	26.74	57.65	6.54	95.74	226.64	66.71	159.93	0.41712
		49.65	2.78	29.65	39.25	10.6655	0	23.62	15.62	32.65	60.35	5.71	86.65	224.6	71.89	152.71	0.470762
Jiulong(E)	Modern tea plantation	45.62	2.98	31.02	39.68	10.4094	0	23.56	15.25	29.86	59.62	5.63	98.27	232.19	68.67	163.52	0.419949
		45.49	3.12	28.65	40.25	9.18269	0	20.47	14.62	32.27	54.23	6.27	98.64	226.5	67.36	159.14	0.423275
		48.25	2.87	27.65	42.36	9.63415	0	25.32	13.65	29.65	53.58	7.02	84.73	213.95	68.62	145.33	0.472167
		43.72	2.86	30.24	40.36	10.5734	0	24.29	20.38	27.42	70.25	6.63	89.72	238.69	72.09	166.6	0.432713
		44.39	3.08	27.65	41.62	8.97727	0	24.26	19.67	30.65	57.49	4.96	82.25	219.28	74.58	144.7	0.515411

## Sheet: SOIL
		SOC(g/kg)	SOM(g/kg)	pH	CEC（cmol/kg）	TN（g/kg）	TP（g/kg）	T（g/kg）	AN(mg/kg)	AP（mg/kg）	AK（mg/kg）	Bacteria(×105CFU/g)	Fungi (×102CFU·g-1)	Actinomycetes(×106CFU/g)
Bingdao (A)	Modern tea plantation	33.9895	58.5978	4.62	8.46696	1.13377	0.13151	6.30157	132.9	11.376	118.899	135.462	54.4267	39.9129
	Modern tea plantation	33.6877	58.0777	4.66	8.36789	1.16154	0.131458	6.30157	132.854	10.7946	114.869	131.834	68.9405	45.9603
	Modern tea plantation	33.921	58.4798	4.63	8.46696	1.16154	0.137911	6.30157	137.036	10.407	114.869	129.415	66.5215	48.3793
	Modern tea plantation	34.255	60.257	4.58	8.502	1.256	0.141	5.924	135.628	12.027	120.655	133.043	74.9879	54.4267			.
	Modern tea plantation	33.62	59.545	4.61	8.425	1.057	0.138	5.854	131.962	10.275	115.742	126.996	70.15	42.3319
	Ancient tea plantation	50.1696	86.4923	4.29	10.4832	1.55338	0.534942	2.63712	173.435	19.9031	143.08	234.553	96.5018	194.344
	Ancient tea plantation	50.9997	87.9235	4.3	10.4323	1.58105	0.534942	2.02719	172.105	18.9341	147.11	266.72	100.523	184.962
	Ancient tea plantation	50.8128	87.6012	4.3	10.4598	1.52569	0.541234	2.63712	170.553	18.7403	143.08	237.234	104.544	178.26
	Ancient tea plantation	49.583	86.825	4.35	10.456	1.563	0.528	2.652	165.585	17.596	142.655	247.956	100.523	167.538
	Ancient tea plantation	50.455	87.436	4.34	10.386	1.478	0.542	2.585	173.654	19.275	138.205	257.338	105.884	152.795
Baqishan (B)	Modern tea plantation	33.4797	57.7189	4.66	6.57369	0.825835	0.28776	7.52305	88.0635	7.8876	151.14	317.882	78.5208	73.4549
	Modern tea plantation	31.6565	54.5758	4.64	6.49805	0.853659	0.300541	7.52305	85.2466	7.5	147.11	322.948	87.386	56.9909
	Modern tea plantation	31.2681	53.9063	4.66	6.54836	0.853488	0.294036	8.13054	88.1075	7.5	155.17	330.547	63.3232	69.6555
	Modern tea plantation	32.658	55.804	4.67	6.525	0.872	0.295	7.925	83.256	7.428	143.658	279.889	82.3202	59.5238
	Modern tea plantation	32.027	56.965	4.65	6.593	0.816	0.287	7.485	87.029	7.823	152.046	260.892	73.4549	56.9909
	Ancient tea plantation	59.1744	102.017	4.74	12.9864	1.97361	0.612791	9.35527	145.382	20.8721	223.683	225.504	101.543	46.1559
	Ancient tea plantation	58.0033	99.9977	4.73	12.9594	1.94561	0.619296	9.35527	145.433	20.6783	231.743	240.011	97.5867	64.6182
	Ancient tea plantation	58.8824	101.513	4.78	12.4863	1.97361	0.613036	8.74803	144.085	20.8721	227.713	232.098	93.6305	51.4308
	Ancient tea plantation	59.545	95.682	4.73	12.458	2.024	0.582	9.125	142.036	20.575	224.576	258.473	96.268	59.3433
	Ancient tea plantation	58.497	97.435	4.75	12.862	1.926	0.567	8.805	146.212	20.607	230.245	246.604	100.224	68.5744
Banuo (C)	Modern tea plantation	46.3033	79.8269	4.77	14.4276	1.72097	0.13151	5.08008	114.662	16.0271	143.08	309.991	64.2213	41.9909
	Modern tea plantation	45.7097	78.8035	4.76	14.4504	1.44142	0.131458	5.08008	116.136	15.8333	147.11	309.991	71.6315	43.2259
	Modern tea plantation	45.7825	78.929	4.71	14.9481	1.44142	0.137911	5.08008	117.441	16.2209	147.11	307.521	79.0416	49.401
	Modern tea plantation	47.025	78.683	4.81	15.043	1.425	0.142	5.095	113.357	16.0752	145.682	276.646	71.6315	43.2259
	Modern tea plantation	46.854	80.254	4.81	14.255	1.609	0.139	5.057	119.857	15.873	145.028	254.415	70.3964	49.401
	Ancient tea plantation	48.6414	83.8578	4.63	16.4893	1.69332	0.248598	7.52305	111.799	19.1279	102.778	176.039	69.6555	44.3262
	Ancient tea plantation	49.8721	85.9795	4.64	16.461	1.69332	0.255004	7.52305	107.778	20.6783	106.809	177.305	68.3891	49.3921
	Ancient tea plantation	49.7247	85.7254	4.64	16.9873	1.66567	0.248698	6.90955	110.517	21.4535	110.839	173.506	72.1884	56.9909
	Ancient tea plantation	48.908	85.689	4.65	17.207	1.682	0.253	6.855	112.027	21.045	112.025	212.766	82.3202	53.1915
	Ancient tea plantation	49.365	84.726	4.62	16.527	1.627	0.251	7.257	107.658	20.547	103.524	201.368	79.7872	50.6586
Dongguo (D)	Modern tea plantation	58.4401	100.751	4.48	10.4832	0.517793	0.456849	8.13379	102.123	12.1512	118.899	152.721	91.1191	238.706
	Modern tea plantation	57.9997	99.9914	4.52	10.4349	0.517896	0.456849	8.13379	106.326	11.7636	114.869	143.737	114.22	242.556
	Modern tea plantation	58.0539	100.085	4.49	10.9352	0.545564	0.463171	8.13379	107.639	11.7636	114.869	145.021	94.9692	255.39
	Modern tea plantation	58.632	95.658	4.52	10.525	0.527	0.455	8.155	109.364	12.058	113.592	134.754	119.353	204.055
	Modern tea plantation	57.243	98.746	4.47	10.683	0.536	0.461	8.027	103.852	11.752	118.807	143.737	110.37	207.906
	Ancient tea plantation	59.8681	103.213	4.15	12.4838	0.965807	0.710653	5.07805	152.463	14.8643	139.05	156.677	189.008	84.5561
	Ancient tea plantation	60.9636	105.101	4.17	12.485	0.993603	0.716874	4.46934	149.695	15.4457	139.05	154.19	184.034	94.5039
	Ancient tea plantation	60.2476	103.867	4.16	12.4619	0.965807	0.710653	4.46934	148.333	15.6395	135.02	147.973	185.277	99.4777
	Ancient tea plantation	60.427	106.524	4.23	12.502	0.973	0.706	5.057	143.658	14.655	142.685	164.138	156.677	118.13
	Ancient tea plantation	59.875	102.472	4.17	12.327	0.958	0.712	4.297	149.075	15.524	132.728	180.303	164.138	110.669
Jiulong (E)	Modern tea plantation	20.6852	35.6613	4.4	5.31305	1.86163	0.26151	5.69083	60.0828	7.1124	130.989	194.731	86.547	113.275
	Modern tea plantation	21.2256	36.5929	4.39	5.43858	1.88962	0.255106	6.29905	58.7501	6.14341	135.02	185.822	81.456	96.729
	Modern tea plantation	20.9548	36.1261	4.38	5.46871	1.88924	0.261614	5.69083	61.5877	6.72481	139.05	184.549	90.3653	108.184
	Modern tea plantation	24.652	37.548	4.41	5.369	1.863	0.268	5.753	62.505	6.825	134.922	159.094	91.638	96.729
	Modern tea plantation	26.685	36.74	4.43	5.507	1.907	0.251	6.025	57.865	6.574	135.804	148.912	96.729	104.366
	Ancient tea plantation	38.9256	67.1078	4.47	8.51096	2.226	0.411458	2.63817	69.8986	16.4147	143.08	174.667	115.151	124.208
	Ancient tea plantation	39.6028	68.2752	4.42	8.36037	2.25355	0.417802	2.02638	71.2788	15.6395	147.11	159.141	111.269	121.62
	Ancient tea plantation	38.8873	67.0417	4.49	8.45893	2.25355	0.417802	2.02638	69.9161	15.6395	143.08	170.785	108.682	126.795
	Ancient tea plantation	34.527	65.954	4.45	8.254	2.308	0.395	3.254	70.546	14.785	135.575	183.724	116.445	124.208
	Ancient tea plantation	36.842	68.046	4.43	8.365	2.287	0.421	2.865	68.972	15.352	141.736	175.961	111.269	119.032

## Sheet: DIVERSITY
	Bacterial community					Fungi community
	Sample\Estimators	shannon	chao	coverage		Sample\Estimators	shannon	chao	coverage
Bingdao (A)	Ancient tea plantation	6.57708	3394.99	0.97091		Ancient tea plantation	4.44301	974.646	99.3061
	Ancient tea plantation	6.62333	3425.65	0.970506		Ancient tea plantation	3.98429	1129	99.0759
	Ancient tea plantation	6.54008	3414.22	0.970139		Ancient tea plantation	4.22552	895.593	99.4042
	Ancient tea plantation	6.16346	2912.01	0.975391		Ancient tea plantation	4.53227	896.1	99.4787
	Ancient tea plantation	6.52087	3523	0.968817		Ancient tea plantation	4.42889	818.065	99.5363
	Modern tea plantation	6.57732	3176	0.973298		Modern tea plantation	4.3673	1051.1	99.1808
	Modern tea plantation	6.57119	3682.79	0.966576		Modern tea plantation	4.25777	1087.71	99.191
	Modern tea plantation	6.49012	2626.66	0.979689		Modern tea plantation	3.66407	835.563	99.3535
	Modern tea plantation	6.58483	3187.74	0.973298		Modern tea plantation	4.07772	979.283	99.2282
	Modern tea plantation	6.24993	3343.17	0.970322		Modern tea plantation	3.44494	821	99.3805
Baqishan (B)	Ancient tea plantation	6.58735	3299.2	0.971718		Ancient tea plantation	4.76081	1124.44	99.1233
	Ancient tea plantation	6.29922	2917.07	0.975685		Ancient tea plantation	3.46487	743.562	99.4686
	Ancient tea plantation	6.49712	3432.12	0.969368		Ancient tea plantation	4.41627	1205.86	99.0116
	Ancient tea plantation	5.76744	2763.03	0.974914		Ancient tea plantation	4.77445	1046.72	99.191
	Ancient tea plantation	5.8408	2818.94	0.974179		Ancient tea plantation	3.57889	752.486	99.4009
	Modern tea plantation	6.59443	3289.5	0.972049		Modern tea plantation	3.83772	843.129	99.3196
	Modern tea plantation	6.49662	3258.16	0.971094		Modern tea plantation	3.98809	819.919	99.3738
	Modern tea plantation	6.46717	3224.5	0.971902		Modern tea plantation	4.18446	923.233	99.2587
	Modern tea plantation	6.26248	3255.03	0.969772		Modern tea plantation	4.90282	1215.58	99.0183
	Modern tea plantation	6.4657	3427.62	0.96911		Modern tea plantation	4.08076	971.387	99.2045
Banuo (C)	Ancient tea plantation	6.73153	3755.21	0.96676		Ancient tea plantation	4.28532	1061.8	99.191
	Ancient tea plantation	6.1762	3192.51	0.971094		Ancient tea plantation	3.78969	722.882	99.5126
	Ancient tea plantation	6.36151	3474.65	0.967825		Ancient tea plantation	4.55109	1161	99.1402
	Ancient tea plantation	6.19775	3154.62	0.971571		Ancient tea plantation	4.18291	799.71	99.3839
	Ancient tea plantation	6.40609	3418.17	0.969698		Ancient tea plantation	4.27335	1047.97	99.2079
	Modern tea plantation	6.1758	2878.26	0.974914		Modern tea plantation	2.6386	511.62	99.587
	Modern tea plantation	6.51699	3484.08	0.968927		Modern tea plantation	3.29881	655.528	99.4516
	Modern tea plantation	6.62782	3189.12	0.973371		Modern tea plantation	2.74413	699.516	99.4686
	Modern tea plantation	6.68796	3554.4	0.970139		Modern tea plantation	4.4806	796.778	99.4584
	Modern tea plantation	6.57339	3178.44	0.973555		Modern tea plantation	4.14546	743.012	99.4381
Dongguo (D)	Ancient tea plantation	5.68806	2975.17	0.971351		Ancient tea plantation	4.73121	1036.25	99.2485
	Ancient tea plantation	5.20861	2650.78	0.974914		Ancient tea plantation	4.36728	856.111	99.4042
	Ancient tea plantation	6.18126	3269.79	0.969698		Ancient tea plantation	4.27678	927.788	99.4076
	Ancient tea plantation	6.36348	3161.25	0.972563		Ancient tea plantation	3.90086	742.035	99.4144
	Ancient tea plantation	6.58208	3386.7	0.970727		Ancient tea plantation	4.58991	960.261	99.2688
	Modern tea plantation	6.44885	2910.18	0.975832		Modern tea plantation	4.21314	665.079	99.4956
	Modern tea plantation	5.87649	2947.39	0.974216		Modern tea plantation	3.23201	642.842	99.499
	Modern tea plantation	6.58566	3286.32	0.972086		Modern tea plantation	3.10103	664.554	99.4855
	Modern tea plantation	6.51081	2906.25	0.97653		Modern tea plantation	3.8693	768.471	99.4042
	Modern tea plantation	6.38784	3122.22	0.972379		Modern tea plantation	4.00229	800.127	99.4178
Jiulong (E)	Ancient tea plantation	6.52479	3175.9	0.972453		Ancient tea plantation	3.6919	614.344	99.5633
	Ancient tea plantation	6.36851	3538.14	0.967641		Ancient tea plantation	4.08318	735.522	99.4821
	Ancient tea plantation	6.44731	3212.18	0.972453		Ancient tea plantation	4.14329	844.031	99.3332
	Ancient tea plantation	6.49705	2964.15	0.975428		Ancient tea plantation	3.56959	533.769	99.5803
	Ancient tea plantation	6.46255	3186.41	0.972232		Ancient tea plantation	3.84194	694.099	99.4753
	Modern tea plantation	5.63271	2484.29	0.977705		Modern tea plantation	4.55655	878.061	99.3399
	Modern tea plantation	6.1423	2722.46	0.977338		Modern tea plantation	4.73745	1103.1	99.1808
	Modern tea plantation	6.49714	2895.03	0.976016		Modern tea plantation	4.73109	1062	99.2485
	Modern tea plantation	6.49137	2699.62	0.978476		Modern tea plantation	4.5834	940.567	99.3162
	Modern tea plantation	6.48075	2969.01	0.975354		Modern tea plantation	4.20209	896.031	99.3332

## Sheet: Bacterial OUTs
								Bingdao(A)											Banuo(C)									Baqishan (B)										Dongguo (D)										Jiulong
								Modern tea plantation	Modern tea plantation	Modern tea plantation	Modern tea plantation	Modern tea plantation	Ancient tea plantation	Ancient tea plantation	Ancient tea plantation	Ancient tea plantation	Ancient tea plantation	Ancient tea plantation	Ancient tea plantation	Ancient tea plantation	Ancient tea plantation	Ancient tea plantation	Modern tea plantation	Modern tea plantation	Modern tea plantation	Modern tea plantation	Modern tea plantation	Ancient tea plantation	Ancient tea plantation	Ancient tea plantation	Ancient tea plantation	Ancient tea plantation	Modern tea plantation	Modern tea plantation	Modern tea plantation	Modern tea plantation	Modern tea plantation	Ancient tea plantation	Ancient tea plantation	Ancient tea plantation	Ancient tea plantation	Ancient tea plantation	Modern tea plantation	Modern tea plantation	Modern tea plantation	Modern tea plantation	Modern tea plantation	Ancient tea plantation	Ancient tea plantation
Domain	Kingdom	Phylum	Class	Order	Family	Genus	Species	BC1	BC2	BC3	BC4	BC5	BG1	BG2	BG3	BG4	BG5	NG1	NG2	NG3	NG4	NG5	NY1	NY2	NY3	NY4	NY5	QG1	QG2	QG3	QG4	QG5	QX1	QX2	QX3	QX4	QX5	DG1	DG2	DG3	DG4	DG5	DX1	DX2	DX3	DX4	DX5	LG1	LG2
d__Bacteria	k__norank_d__Bacteria	p__Proteobacteria	c__Gammaproteobacteria	o__Burkholderiales	f__Alcaligenaceae	g__norank_f__Alcaligenaceae	s__Achromobacter_spanius_g__norank	0	2	19	7	0	0	2	1	0	0	0	0	0	0	0	3	1	3	0	2	0	0	0	0	0	0	0	0	0	0	0	0	0	0	0	0	0	0	0	0	0	0
d__Bacteria	k__norank_d__Bacteria	p__Gemmatimonadota	c__Gemmatimonadetes	o__Gemmatimonadales	f__Gemmatimonadaceae	g__norank_f__Gemmatimonadaceae	s__Acidobacteria_bacterium_13_2_20CM_56_17	15	16	3	19	7	15	17	55	7	7	63	22	33	41	47	2	22	9	76	16	40	56	76	21	19	66	67	22	48	90	5	0	11	34	62	79	12	100	80	53	26	38
d__Bacteria	k__norank_d__Bacteria	p__Acidobacteriota	c__Blastocatellia	o__11-24	f__norank_o__11-24	g__norank_f__norank_o__11-24	s__Acidobacteria_bacterium_Ellin7246	0	0	0	0	0	0	0	0	0	0	0	0	0	0	0	0	0	0	0	0	0	0	0	0	0	0	0	0	0	0	0	0	0	0	0	0	0	0	0	0	0	2
d__Bacteria	k__norank_d__Bacteria	p__Acidobacteriota	c__Acidobacteriae	o__Bryobacterales	f__Bryobacteraceae	g__Bryobacter	s__Acidobacteria_bacterium_IGE-015	0	0	0	0	0	0	0	1	0	0	0	0	1	0	0	7	2	4	0	0	0	0	0	0	0	0	0	0	1	0	0	0	0	0	0	0	0	0	0	2	0	0
d__Bacteria	k__norank_d__Bacteria	p__Acidobacteriota	c__Vicinamibacteria	o__Vicinamibacterales	f__norank_o__Vicinamibacterales	g__norank_f__norank_o__Vicinamibacterales	s__Acidobacteria_bacterium_SCN_69-37	0	0	0	0	0	0	0	0	0	0	1	0	0	0	0	76	1	0	0	0	0	0	0	0	0	0	0	0	0	0	0	0	0	0	0	0	0	0	0	0	0	0
d__Bacteria	k__norank_d__Bacteria	p__Proteobacteria	c__Gammaproteobacteria	o__Pseudomonadales	f__Moraxellaceae	g__Acinetobacter	s__Acinetobacter_soli	0	1	0	0	0	0	0	2	0	2	0	0	0	0	0	0	6	0	0	0	0	0	0	0	0	0	0	0	0	0	0	0	0	0	0	0	0	0	0	0	0	0
d__Bacteria	k__norank_d__Bacteria	p__Proteobacteria	c__Gammaproteobacteria	o__Pseudomonadales	f__Moraxellaceae	g__Acinetobacter	s__Acinetobacter_sp._CIP_56.2	0	0	0	0	12	0	0	0	0	0	0	0	0	0	0	0	2	0	0	0	0	0	0	0	0	0	0	0	0	0	0	0	0	0	0	0	0	0	0	0	0	0
d__Bacteria	k__norank_d__Bacteria	p__Actinobacteriota	c__Actinobacteria	o__Streptosporangiales	f__Thermomonosporaceae	g__Actinoallomurus	s__Actinoallomurus_sp._g__Actinoallomurus	43	18	23	47	18	37	24	45	41	22	20	13	18	17	18	18	79	34	29	42	9	3	8	15	7	16	17	16	17	17	4	5	20	29	21	33	5	16	19	7	1	3
d__Bacteria	k__norank_d__Bacteria	p__Actinobacteriota	c__Actinobacteria	o__Micromonosporales	f__Micromonosporaceae	g__Actinocatenispora	s__Actinocatenispora_thailandica	0	0	0	0	0	0	0	0	0	0	0	0	0	0	0	4	7	0	0	1	0	4	1	0	0	1	0	0	0	2	0	0	0	0	1	3	0	4	13	3	0	1
d__Bacteria	k__norank_d__Bacteria	p__Actinobacteriota	c__Actinobacteria	o__Streptosporangiales	f__Thermomonosporaceae	g__Actinocorallia	s__Actinocorallia_aurantiaca	0	0	1	1	2	0	0	0	1	0	0	0	0	0	0	2	1	4	0	12	0	0	0	0	1	0	1	0	0	0	0	0	2	0	0	0	0	0	1	0	0	0
d__Bacteria	k__norank_d__Bacteria	p__Actinobacteriota	c__Actinobacteria	o__Streptosporangiales	f__Thermomonosporaceae	g__Actinomadura	s__Actinomadura_sp._Shinshu-MS-03	0	0	0	0	0	0	0	0	0	1	1	0	7	1	0	0	0	0	0	1	2	1	0	3	1	2	1	4	2	3	0	0	1	0	0	1	0	1	0	2	5	3
d__Bacteria	k__norank_d__Bacteria	p__Actinobacteriota	c__Actinobacteria	o__Propionibacteriales	f__Nocardioidaceae	g__Actinopolymorpha	s__Actinopolymorpha_singaporensis	1	0	2	1	7	0	4	2	1	2	0	0	0	0	0	1	1	2	0	4	0	0	0	0	0	0	0	0	0	0	0	0	1	0	0	0	0	0	0	0	0	0
d__Bacteria	k__norank_d__Bacteria	p__Actinobacteriota	c__Actinobacteria	o__Micrococcales	f__Microbacteriaceae	g__Agromyces	s__Agromyces_cerinus	0	0	1	0	0	0	0	0	0	0	0	0	0	0	1	0	2	2	0	0	0	0	0	0	0	0	0	0	0	0	0	0	1	0	0	0	0	0	0	0	0	0
d__Bacteria	k__norank_d__Bacteria	p__Verrucomicrobiota	c__Verrucomicrobiae	o__Verrucomicrobiales	f__Akkermansiaceae	g__Akkermansia	s__Akkermansia_muciniphila	0	0	0	0	0	1	0	0	0	0	0	0	0	0	0	0	0	0	0	0	0	0	0	0	1	1	0	1	0	0	0	0	0	0	0	0	0	0	0	0	0	0
d__Bacteria	k__norank_d__Bacteria	p__Firmicutes	c__Bacilli	o__Alicyclobacillales	f__Alicyclobacillaceae	g__Alicyclobacillus	s__Alicyclobacillus_macrosporangiidus_CPP55	0	0	0	0	0	0	0	0	0	0	0	0	0	0	0	0	0	1	0	10	0	0	0	0	0	0	0	0	0	0	0	0	0	0	0	0	0	0	0	0	0	0
d__Bacteria	k__norank_d__Bacteria	p__Firmicutes	c__Bacilli	o__Alicyclobacillales	f__Alicyclobacillaceae	g__Alicyclobacillus	s__Alicyclobacillus_pomorum	1	1	0	1	2	1	0	3	3	10	8	11	23	10	6	4	1	15	46	127	15	5	2	71	15	4	4	6	32	2	5	25	23	8	2	9	6	4	13	9	15	5
d__Bacteria	k__norank_d__Bacteria	p__Proteobacteria	c__Alphaproteobacteria	o__Rhizobiales	f__Rhizobiales_Incertae_Sedis	g__Alsobacter	s__Alsobacter_metallidurans	2	1	1	5	6	1	3	2	0	1	0	0	0	0	0	3	1	4	1	8	4	0	0	0	1	0	0	0	0	0	1	1	2	0	4	0	0	0	0	0	0	0
d__Bacteria	k__norank_d__Bacteria	p__Actinobacteriota	c__Actinobacteria	o__Pseudonocardiales	f__Pseudonocardiaceae	g__Amycolatopsis	s__Amycolatopsis_pigmentata	22	6	2	11	11	11	5	14	13	13	6	1	1	6	0	2	13	0	7	2	2	6	4	8	6	4	3	6	0	0	4	3	19	7	17	9	0	8	1	2	0	5
d__Bacteria	k__norank_d__Bacteria	p__Myxococcota	c__Polyangia	o__Blfdi19	f__norank_o__Blfdi19	g__norank_f__norank_o__Blfdi19	s__Anaeromyxobacter_dehalogenans_g__norank	2	0	3	0	0	2	0	1	0	0	0	0	1	0	0	0	0	0	0	1	1	0	0	0	0	0	0	0	0	0	0	0	1	0	1	0	0	0	0	0	0	0
d__Bacteria	k__norank_d__Bacteria	p__Proteobacteria	c__Gammaproteobacteria	o__Diplorickettsiales	f__Diplorickettsiaceae	g__Aquicella	s__Aquicella_siphonis	0	0	1	2	0	0	0	0	0	0	0	0	0	0	0	0	0	0	0	0	0	0	0	0	0	0	0	0	0	0	1	0	0	0	0	0	0	0	0	0	0	0
d__Bacteria	k__norank_d__Bacteria	p__Bacteroidota	c__Bacteroidia	o__Chitinophagales	f__Chitinophagaceae	g__Arachidicoccus	s__Arachidicoccus_sp._KIS59-12	0	0	0	0	0	0	0	0	0	0	0	0	0	0	1	4	8	1	0	0	0	0	0	0	0	0	0	0	0	0	0	0	0	0	0	0	0	0	0	0	0	0
d__Bacteria	k__norank_d__Bacteria	p__Actinobacteriota	c__Actinobacteria	o__Micrococcales	f__Micrococcaceae	g__Arthrobacter	s__Arthrobacter_sp._DCT-5	0	0	0	0	0	0	0	1	0	0	0	0	0	8	165	9	54	8	0	7	0	0	0	0	0	0	0	0	0	0	0	0	0	0	0	0	0	0	0	0	0	0
d__Bacteria	k__norank_d__Bacteria	p__Firmicutes	c__Bacilli	o__Bacillales	f__Bacillaceae	g__Bacillus	s__Bacillus_gibsonii	4	2	4	3	2	3	0	2	6	4	0	0	0	1	2	0	0	2	2	0	0	0	1	0	0	0	1	0	0	0	0	1	0	1	0	0	0	0	0	0	0	0
d__Bacteria	k__norank_d__Bacteria	p__Firmicutes	c__Bacilli	o__Bacillales	f__Bacillaceae	g__Bacillus	s__Bacillus_horti	1	0	0	0	0	1	0	0	1	0	0	0	0	0	0	0	0	0	0	0	0	0	0	0	0	0	1	0	0	0	0	0	0	0	0	0	0	0	0	0	0	0
d__Bacteria	k__norank_d__Bacteria	p__Firmicutes	c__Bacilli	o__Bacillales	f__Bacillaceae	g__Bacillus	s__Bacillus_muralis	2	5	0	1	9	9	0	19	4	1	0	8	5	7	4	6	4	1	7	2	0	0	0	1	0	1	2	4	2	2	0	1	1	0	1	0	1	1	0	0	0	1
d__Bacteria	k__norank_d__Bacteria	p__Firmicutes	c__Bacilli	o__Bacillales	f__Bacillaceae	g__Bacillus	s__Bacillus_pocheonensis	317	374	514	339	223	356	130	318	858	120	111	140	57	125	137	57	81	43	132	76	6	7	14	21	21	54	68	78	82	69	16	17	53	29	50	16	21	31	0	7	15	38
d__Bacteria	k__norank_d__Bacteria	p__Firmicutes	c__Bacilli	o__Bacillales	f__Bacillaceae	g__Bacillus	s__Bacillus_sp._FJAT-27916	1	1	1	1	2	2	1	1	12	3	0	2	0	0	0	2	0	3	0	1	0	0	1	3	0	0	1	1	1	1	1	0	6	7	1	0	0	0	0	0	0	0
d__Bacteria	k__norank_d__Bacteria	p__Firmicutes	c__Bacilli	o__Bacillales	f__Bacillaceae	g__Bacillus	s__Bacillus_thermolactis	0	0	0	0	1	0	0	0	0	0	3	0	1	0	1	0	1	10	0	4	0	0	0	0	0	0	0	0	0	0	0	0	0	0	0	0	0	0	0	0	0	0
d__Bacteria	k__norank_d__Bacteria	p__Firmicutes	c__Bacilli	o__Bacillales	f__Bacillaceae	g__Bacillus	s__Bacillus_wuyishanensis	1	0	0	0	0	1	0	3	1	0	6	0	0	0	0	0	0	1	0	0	0	0	0	0	0	1	2	0	2	0	0	0	0	1	0	0	0	0	0	0	0	0
d__Bacteria	k__norank_d__Bacteria	p__Bdellovibrionota	c__Bdellovibrionia	o__Bdellovibrionales	f__Bdellovibrionaceae	g__Bdellovibrio	s__Bdellovibrio_sp._ETB	0	0	9	0	0	0	0	0	0	0	0	0	0	0	1	0	0	0	0	0	0	0	0	0	0	0	0	0	0	0	0	0	0	0	0	0	0	0	0	0	0	0
d__Bacteria	k__norank_d__Bacteria	p__Proteobacteria	c__Alphaproteobacteria	o__Rhizobiales	f__Beijerinckiaceae	g__Bosea	s__Bosea_vestrisii	4	9	36	11	3	0	5	5	3	4	2	0	8	3	1	11	5	11	0	6	0	0	1	0	1	0	0	1	0	1	0	1	5	0	7	0	2	5	1	3	0	0
d__Bacteria	k__norank_d__Bacteria	p__Proteobacteria	c__Alphaproteobacteria	o__Rhizobiales	f__Xanthobacteraceae	g__Bradyrhizobium	s__Bradyrhizobium_elkanii_g__Bradyrhizobium	797	336	461	863	280	466	498	1246	505	471	596	496	651	796	985	550	674	945	797	849	742	681	756	537	684	601	546	768	739	810	296	329	646	775	881	571	249	843	867	631	321	307
d__Bacteria	k__norank_d__Bacteria	p__Firmicutes	c__Bacilli	o__Brevibacillales	f__Brevibacillaceae	g__Brevibacillus	s__Brevibacillus_thermoruber	0	0	0	0	0	0	0	0	0	0	0	1	0	0	1	0	0	10	1	12	0	0	0	0	0	0	1	0	0	0	0	0	0	0	0	0	0	0	0	0	0	0
d__Bacteria	k__norank_d__Bacteria	p__Acidobacteriota	c__Acidobacteriae	o__Bryobacterales	f__Bryobacteraceae	g__Bryobacter	s__Bryobacter_aggregatus	1	0	2	4	0	1	1	0	0	0	1	0	2	0	0	0	1	0	0	0	0	0	0	0	0	0	0	0	0	0	0	0	1	0	12	0	0	0	0	1	0	0
d__Bacteria	k__norank_d__Bacteria	p__Proteobacteria	c__Gammaproteobacteria	o__Burkholderiales	f__Burkholderiaceae	g__Burkholderia-Caballeronia-Paraburkholderia	s__Burkholderia_sp._DHOA04	0	0	0	0	0	0	0	0	0	0	0	0	2	6	0	0	0	0	0	0	0	0	0	0	0	3	0	0	0	0	0	0	0	0	0	1	0	0	0	0	0	0
d__Bacteria	k__norank_d__Bacteria	p__Proteobacteria	c__Gammaproteobacteria	o__Burkholderiales	f__Burkholderiaceae	g__Burkholderia-Caballeronia-Paraburkholderia	s__Burkholderia_sp._RPE67	22	4	9	20	4	7	13	10	3	2	18	0	13	11	16	31	29	26	40	30	49	43	65	4	16	38	30	32	33	56	11	8	11	12	97	61	16	188	90	108	13	11
d__Bacteria	k__norank_d__Bacteria	p__Proteobacteria	c__Gammaproteobacteria	o__Burkholderiales	f__Burkholderiaceae	g__Burkholderia-Caballeronia-Paraburkholderia	s__Burkholderia_stabilis	0	16	0	0	1	1	0	24	0	6	2	4	3	4	1	1	2	3	7	16	0	0	3	2	11	6	7	5	1	5	10	4	25	20	10	46	73	52	6	84	4	1
d__Bacteria	k__norank_d__Bacteria	p__Proteobacteria	c__Alphaproteobacteria	o__Caedibacterales	f__Caedibacteraceae	g__Caedibacter	s__Caedimonas_varicaedens	0	0	0	0	0	0	0	0	0	0	0	0	0	1	0	0	0	0	0	0	0	0	0	0	0	0	0	0	0	0	0	0	0	0	0	0	0	1	0	0	0	0
d__Bacteria	k__norank_d__Bacteria	p__Patescibacteria	c__Parcubacteria	o__Candidatus_Jorgensenbacteria	f__norank_o__Candidatus_Jorgensenbacteria	g__norank_f__norank_o__Candidatus_Jorgensenbacteria	s__Candidatus_Adlerbacteria_bacterium_GW2011_GWC1_50_9	2	9	2	5	7	6	1	5	2	3	2	2	4	11	6	2	2	0	40	1	2	10	7	3	1	9	5	2	6	9	1	0	2	13	4	9	5	16	5	2	4	11
d__Bacteria	k__norank_d__Bacteria	p__Patescibacteria	c__WWE3	o__norank_c__WWE3	f__norank_o__norank_c__WWE3	g__norank_f__norank_o__norank_c__WWE3	s__Candidatus_Berkelbacteria_bacterium_RIFCSPLOWO2_01_FULL_50_28	0	0	0	1	0	0	1	2	0	0	1	0	0	0	0	0	0	4	1	1	0	0	0	0	0	2	0	0	0	0	0	0	0	0	0	0	0	0	0	0	0	0
d__Bacteria	k__norank_d__Bacteria	p__Patescibacteria	c__Parcubacteria	o__Candidatus_Doudnabacteria	f__norank_o__Candidatus_Doudnabacteria	g__norank_f__norank_o__Candidatus_Doudnabacteria	s__Candidatus_Doudnabacteria_bacterium_RIFCSPLOWO2_02_FULL_48_13	0	1	0	0	2	0	3	0	1	0	0	0	0	0	0	0	0	0	0	0	0	0	0	0	0	0	0	0	0	0	0	0	0	0	0	0	0	0	0	0	0	0
d__Bacteria	k__norank_d__Bacteria	p__Proteobacteria	c__Gammaproteobacteria	o__Oceanospirillales	f__Halomonadaceae	g__Halomonas	s__Candidatus_Halomonas_phosphatis	0	0	2	3	0	0	0	0	0	0	0	0	0	0	0	15	1	0	0	0	0	0	0	0	0	0	0	0	0	0	1	0	2	0	0	0	0	0	0	0	0	0
d__Bacteria	k__norank_d__Bacteria	p__Patescibacteria	c__ABY1	o__Candidatus_Komeilibacteria	f__norank_o__Candidatus_Komeilibacteria	g__norank_f__norank_o__Candidatus_Komeilibacteria	s__Candidatus_Komeilibacteria_bacterium_RIFCSPHIGHO2_01_FULL_52_14	0	2	0	0	1	1	0	0	1	29	0	0	0	0	0	0	0	0	0	0	0	0	0	0	0	0	0	0	0	0	0	0	1	2	0	0	0	0	0	0	0	0
d__Bacteria	k__norank_d__Bacteria	p__SAR324_cladeMarine_group_B	c__norank_p__SAR324_cladeMarine_group_B	o__norank_c__norank_p__SAR324_cladeMarine_group_B	f__norank_o__norank_c__norank_p__SAR324_cladeMarine_group_B	g__norank_f__norank_o__norank_c__norank_p__SAR324_cladeMarine_group_B	s__Candidatus_Nitrosoarchaeum_limnia_SFB1_g__norank_f__norank_o__norank	0	0	0	1	1	0	0	0	0	1	0	0	1	0	1	0	0	10	0	8	0	0	0	0	0	0	0	0	0	0	0	0	0	0	0	0	0	0	0	0	0	0
d__Bacteria	k__norank_d__Bacteria	p__Verrucomicrobiota	c__Omnitrophia	o__Omnitrophales	f__Omnitrophaceae	g__Candidatus_Omnitrophus	s__Candidatus_Omnitrophus_fodinae_SCGC_AAA011-A17	0	4	0	0	0	1	0	0	0	3	0	0	0	0	0	0	0	0	0	0	0	0	0	0	0	0	0	0	0	0	0	0	0	2	0	0	0	0	0	0	0	0
d__Bacteria	k__norank_d__Bacteria	p__Patescibacteria	c__Gracilibacteria	o__norank_c__Gracilibacteria	f__norank_o__norank_c__Gracilibacteria	g__norank_f__norank_o__norank_c__Gracilibacteria	s__Candidatus_Peregrinibacteria_bacterium_GW2011_GWA2_47_7	0	0	0	0	0	0	0	0	0	0	0	0	0	0	0	0	5	0	0	0	0	0	0	0	0	0	0	0	0	0	0	0	0	0	0	0	0	0	0	0	0	0
d__Bacteria	k__norank_d__Bacteria	p__Actinobacteriota	c__Actinobacteria	o__Catenulisporales	f__Catenulisporaceae	g__Catenulispora	s__Catenulispora_acidiphila_DSM_44928	2	3	0	1	2	6	3	11	0	6	8	9	2	8	9	83	44	31	12	25	20	18	20	15	14	12	7	24	3	21	4	7	13	13	3	24	43	17	82	29	11	35
d__Bacteria	k__norank_d__Bacteria	p__Actinobacteriota	c__Actinobacteria	o__Catenulisporales	f__Catenulisporaceae	g__Catenulispora	s__Catenulispora_sp.	6	11	0	2	5	15	4	8	11	10	13	30	23	15	21	13	24	66	10	52	12	24	16	8	18	18	14	25	6	36	27	12	40	22	44	29	30	52	21	51	20	13
d__Bacteria	k__norank_d__Bacteria	p__Proteobacteria	c__Gammaproteobacteria	o__Cellvibrionales	f__Cellvibrionaceae	g__Cellvibrio	s__Cellvibrio_sp._J1152013	0	0	0	0	0	0	0	0	0	0	0	0	0	0	0	8	0	0	0	0	0	0	0	0	0	0	0	0	0	0	0	0	0	0	0	0	0	0	0	0	0	0
d__Bacteria	k__norank_d__Bacteria	p__Chloroflexi	c__Ktedonobacteria	o__Ktedonobacterales	f__JG30-KF-AS9	g__norank_f__JG30-KF-AS9	s__Chloroflexi_bacterium_Ellin7237	2	2	0	1	0	1	1	10	1	2	1	0	2	0	1	0	0	2	2	8	0	0	0	1	0	0	1	0	0	0	0	0	0	1	3	0	0	0	0	0	0	0
d__Bacteria	k__norank_d__Bacteria	p__Chloroflexi	c__TK10	o__norank_c__TK10	f__norank_o__norank_c__TK10	g__norank_f__norank_o__norank_c__TK10	s__Chloroflexi_bacterium_JEA33	0	1	0	0	0	0	0	0	0	1	0	1	1	0	0	0	0	0	0	0	0	0	1	0	0	0	0	0	1	4	0	0	0	0	0	1	3	0	0	1	0	0
d__Bacteria	k__norank_d__Bacteria	p__Bacteroidota	c__Bacteroidia	o__Flavobacteriales	f__Weeksellaceae	g__Chryseobacterium	s__Chryseobacterium_indologenes	0	0	587	0	5	0	0	0	0	0	0	0	0	0	0	0	0	0	0	0	0	0	0	0	0	0	0	0	0	0	0	0	0	0	0	0	0	1	0	0	0	0
d__Bacteria	k__norank_d__Bacteria	p__Armatimonadota	c__Chthonomonadetes	o__Chthonomonadales	f__Chthonomonadaceae	g__Chthonomonas	s__Chthonomonas_calidirosea	0	0	0	0	0	1	0	0	0	1	0	2	1	1	0	0	0	0	0	1	1	0	0	0	0	1	0	0	1	0	0	0	2	0	0	0	0	0	0	0	0	0
d__Bacteria	k__norank_d__Bacteria	p__Firmicutes	c__Clostridia	o__Lachnospirales	f__Lachnospiraceae	g__Lachnoclostridium	s__Clostridium_algidixylanolyticum	6	1	2	3	2	1	0	2	4	0	0	1	0	1	0	0	0	1	0	0	1	1	1	0	0	0	0	0	0	0	0	2	1	0	0	1	3	0	0	0	0	0
d__Bacteria	k__norank_d__Bacteria	p__Firmicutes	c__Clostridia	o__Clostridiales	f__Clostridiaceae	g__Clostridium_sensu_stricto_6	s__Clostridium_bornimense	0	0	0	0	0	0	0	0	1	0	1	0	0	0	0	0	1	33	0	22	0	1	1	0	0	0	0	2	0	0	0	4	1	1	0	0	0	0	1	0	0	0
d__Bacteria	k__norank_d__Bacteria	p__Firmicutes	c__Clostridia	o__Clostridiales	f__Clostridiaceae	g__Clostridium_sensu_stricto_1	s__Clostridium_butyricum	5	2	5	3	3	6	0	4	12	5	3	2	2	8	7	6	28	125	2	119	0	0	7	0	1	3	2	3	1	2	3	10	20	12	2	1	0	1	1	0	0	1
d__Bacteria	k__norank_d__Bacteria	p__Firmicutes	c__Clostridia	o__Clostridiales	f__Clostridiaceae	g__Clostridium_sensu_stricto_6	s__Clostridium_cellulovorans_743B	0	0	0	0	0	1	1	1	1	0	0	0	0	0	0	0	1	0	0	0	0	0	0	0	0	0	0	0	0	0	0	0	0	0	0	0	0	0	0	0	0	0
d__Bacteria	k__norank_d__Bacteria	p__Firmicutes	c__Clostridia	o__Clostridiales	f__Clostridiaceae	g__Clostridium_sensu_stricto_2	s__Clostridium_frigidicarnis	0	0	0	1	0	1	0	1	0	0	0	1	0	0	1	0	0	0	0	0	0	0	0	0	0	0	0	0	0	0	0	0	0	1	9	0	0	0	0	0	0	0
d__Bacteria	k__norank_d__Bacteria	p__Firmicutes	c__Clostridia	o__Clostridiales	f__Clostridiaceae	g__Clostridium_sensu_stricto_12	s__Clostridium_magnum	5	7	1	2	7	11	2	22	10	4	3	2	0	9	11	3	4	0	5	3	0	0	1	0	2	1	4	6	2	0	0	0	8	11	1	2	1	1	0	1	0	2
d__Bacteria	k__norank_d__Bacteria	p__Firmicutes	c__Clostridia	o__Clostridiales	f__Clostridiaceae	g__Clostridium_sensu_stricto_12	s__Clostridium_pasteurianum_BC1	0	0	0	0	1	0	0	1	2	0	1	0	0	9	8	2	2	1	1	1	0	0	0	0	0	0	0	1	1	0	0	0	1	1	0	0	1	0	0	0	0	0
d__Bacteria	k__norank_d__Bacteria	p__Firmicutes	c__Clostridia	o__Lachnospirales	f__Lachnospiraceae	g__Anaerocolumna	s__Clostridium_sp._KNHs205	1	0	0	7	10	2	1	5	3	0	0	2	0	26	0	0	0	1	0	0	0	0	0	0	0	1	2	0	0	1	0	0	3	0	0	0	1	0	0	0	0	0
d__Bacteria	k__norank_d__Bacteria	p__Firmicutes	c__Clostridia	o__Clostridiales	f__Clostridiaceae	g__Clostridium_sensu_stricto_16	s__Clostridium_sp._TB1	0	0	0	0	0	0	0	1	0	0	0	0	0	0	0	0	0	0	0	0	0	0	0	0	0	0	0	0	0	0	0	0	0	0	0	0	0	0	0	0	0	0
d__Bacteria	k__norank_d__Bacteria	p__Firmicutes	c__Clostridia	o__Clostridiales	f__Clostridiaceae	g__Clostridium_sensu_stricto_13	s__Clostridium_thiosulfatireducens	0	0	1	1	2	1	0	0	7	2	3	2	0	1	2	0	1	0	0	2	0	0	1	0	0	1	0	2	0	0	1	0	1	1	7	0	1	1	0	0	0	0
d__Bacteria	k__norank_d__Bacteria	p__Firmicutes	c__Bacilli	o__Paenibacillales	f__Paenibacillaceae	g__Cohnella	s__Cohnella_sp._g__Cohnella	1	4	2	5	3	4	1	1	3	0	6	3	0	6	6	1	3	0	2	1	2	0	2	3	2	3	5	2	4	0	1	1	2	3	0	1	0	2	1	3	0	0
d__Bacteria	k__norank_d__Bacteria	p__Myxococcota	c__Myxococcia	o__Myxococcales	f__Myxococcaceae	g__Corallococcus	s__Corallococcus_coralloides_g__Corallococcus	0	0	0	0	0	0	0	0	0	0	0	0	1	0	0	2	2	0	2	1	0	0	1	0	0	0	0	0	0	0	0	0	0	0	0	0	0	0	0	0	0	1
d__Bacteria	k__norank_d__Bacteria	p__Proteobacteria	c__Gammaproteobacteria	o__Burkholderiales	f__Burkholderiaceae	g__Cupriavidus	s__Cupriavidus_metallidurans	3	1	12	4	0	0	0	4	0	1	0	0	1	0	0	1	0	1	1	0	0	0	0	0	0	0	2	0	0	0	2	0	5	5	7	0	2	5	0	3	0	0
d__Bacteria	k__norank_d__Bacteria	p__Actinobacteriota	c__Actinobacteria	o__Propionibacteriales	f__Propionibacteriaceae	g__Cutibacterium	s__Cutibacterium_acnes_g__Cutibacterium	0	0	0	0	0	0	0	0	0	0	0	0	0	0	0	2	0	0	0	0	0	0	0	0	0	0	0	0	0	0	0	0	0	0	0	0	0	0	0	0	1	0
d__Bacteria	k__norank_d__Bacteria	p__Cyanobacteria	c__Sericytochromatia	o__norank_c__Sericytochromatia	f__norank_o__norank_c__Sericytochromatia	g__norank_f__norank_o__norank_c__Sericytochromatia	s__CyanobacteriaMelainabacteria_group_bacterium_S15B-MN24_CBMW_12	2	0	0	2	4	0	1	9	1	0	1	0	0	0	0	1	1	0	0	0	0	1	0	0	0	0	2	1	0	0	0	0	0	0	0	0	0	4	1	1	0	0
d__Bacteria	k__norank_d__Bacteria	p__Bacteroidota	c__Bacteroidia	o__Cytophagales	f__Cytophagaceae	g__Cytophaga	s__Cytophaga_hutchinsonii_ATCC_33406	0	0	0	0	0	0	0	0	0	0	0	0	0	0	1	37	1	0	0	1	0	0	0	0	0	0	0	0	0	0	0	0	0	0	0	0	0	0	0	0	0	0
d__Bacteria	k__norank_d__Bacteria	p__Bacteroidota	c__Bacteroidia	o__Cytophagales	f__Microscillaceae	g__norank_f__Microscillaceae	s__Cytophagales_bacterium_g__norank	9	24	1	3	6	10	3	9	0	2	11	11	30	1	1	0	2	11	32	21	0	26	37	0	3	5	7	1	0	15	13	6	4	4	35	8	12	34	54	74	0	0
d__Bacteria	k__norank_d__Bacteria	p__Deinococcota	c__Deinococci	o__Deinococcales	f__Deinococcaceae	g__Deinococcus	s__Deinococcus_gobiensis_I-0	0	0	0	0	0	0	0	0	0	0	0	0	0	0	0	0	5	0	0	0	0	0	0	0	0	0	0	0	0	0	0	0	0	0	0	0	0	0	0	0	0	0
d__Bacteria	k__norank_d__Bacteria	p__Deinococcota	c__Deinococci	o__Deinococcales	f__Deinococcaceae	g__Deinococcus	s__Deinococcus_radioresistens	0	0	0	0	0	1	0	0	0	0	0	0	0	0	0	1	1	0	0	0	6	2	0	1	0	0	0	0	1	0	1	0	0	0	0	0	0	0	0	0	0	0
d__Bacteria	k__norank_d__Bacteria	p__Proteobacteria	c__Gammaproteobacteria	o__Burkholderiales	f__Comamonadaceae	g__Delftia	s__Delftia_acidovorans	0	0	0	0	0	0	0	1	0	0	0	0	0	0	0	0	2	0	0	0	0	0	0	0	0	0	0	0	0	0	3	0	0	0	0	0	0	0	0	0	0	0
d__Bacteria	k__norank_d__Bacteria	p__Firmicutes	c__Desulfitobacteriia	o__Desulfitobacteriales	f__Desulfitobacteriaceae	g__Desulfitobacterium	s__Desulfitobacterium_metallireducens_DSM_15288	0	1	0	0	0	2	0	0	1	0	0	0	0	1	0	1	0	0	1	0	0	0	0	0	0	0	0	0	0	0	0	0	0	0	0	0	1	0	0	0	0	0
d__Bacteria	k__norank_d__Bacteria	p__Proteobacteria	c__Alphaproteobacteria	o__Rhizobiales	f__Devosiaceae	g__Devosia	s__Devosia_riboflavina	0	0	2	2	0	0	0	0	0	1	0	0	0	0	0	55	4	1	0	0	0	0	0	0	0	0	0	0	0	0	0	0	0	0	0	0	0	0	0	0	0	0
d__Bacteria	k__norank_d__Bacteria	p__Bacteroidota	c__Bacteroidia	o__Cytophagales	f__Spirosomaceae	g__Dyadobacter	s__Dyadobacter_fermentans	0	0	7	0	0	0	0	0	0	0	0	0	1	0	1	12	1	0	0	0	0	0	0	0	0	0	0	0	0	0	0	0	0	0	0	0	0	0	0	0	0	0
d__Bacteria	k__norank_d__Bacteria	p__Proteobacteria	c__Gammaproteobacteria	o__Xanthomonadales	f__Rhodanobacteraceae	g__Dyella	s__Dyella_halodurans	0	0	0	0	0	0	0	0	0	0	2	1	0	15	23	0	0	3	0	0	0	1	9	1	0	7	7	1	0	5	0	0	1	0	0	1	4	11	3	4	0	12
d__Bacteria	k__norank_d__Bacteria	p__Proteobacteria	c__Gammaproteobacteria	o__Xanthomonadales	f__Rhodanobacteraceae	g__Dyella	s__Dyella_koreensis	1	1	0	0	0	3	0	4	0	1	1	0	0	0	1	0	4	5	1	23	0	0	0	0	8	0	5	1	0	2	1	0	0	0	7	7	6	40	8	1	0	3
d__Bacteria	k__norank_d__Bacteria	p__Verrucomicrobiota	c__Chlamydiae	o__Chlamydiales	f__Criblamydiaceae	g__Estrella	s__Estrella_lausannensis	1	1	1	1	0	1	0	2	0	0	0	0	0	0	0	0	0	1	1	0	0	0	0	0	0	0	0	0	0	0	0	0	0	0	0	0	0	0	0	1	0	0
d__Bacteria	k__norank_d__Bacteria	p__Cyanobacteria	c__Cyanobacteriia	o__Chloroplast	f__norank_o__Chloroplast	g__norank_f__norank_o__Chloroplast	s__Ettlia_oleoabundans	0	0	0	0	0	0	0	0	0	0	0	0	0	0	0	0	0	2	0	0	0	0	0	0	0	0	0	0	0	0	0	0	0	0	3	0	0	0	0	0	0	0
d__Bacteria	k__norank_d__Bacteria	p__Cyanobacteria	c__Cyanobacteriia	o__Chloroplast	f__norank_o__Chloroplast	g__norank_f__norank_o__Chloroplast	s__Ettlia_pseudoalveolaris	1	6	0	1	2	2	0	0	0	0	0	0	1	5	0	3	8	1	5	0	1	3	5	2	1	4	4	4	4	0	2	0	0	0	4	2	3	2	9	5	4	3
d__Bacteria	k__norank_d__Bacteria	p__Firmicutes	c__Bacilli	o__Exiguobacterales	f__Exiguobacteraceae	g__Exiguobacterium	s__Exiguobacterium_sp._MH3	0	0	0	0	0	0	0	0	0	0	0	0	0	0	0	0	14	0	0	0	0	0	0	0	0	0	0	0	0	0	0	0	0	0	0	0	0	0	0	0	0	0
d__Bacteria	k__norank_d__Bacteria	p__Firmicutes	c__Bacilli	o__Bacillales	f__Bacillaceae	g__Fictibacillus	s__Fictibacillus_barbaricus	0	0	0	0	8	5	0	30	4	0	0	1	0	2	0	5	3	13	6	8	0	0	0	0	0	9	0	1	0	0	0	0	0	0	0	0	0	0	0	0	0	0
d__Bacteria	k__norank_d__Bacteria	p__Bacteroidota	c__Bacteroidia	o__Chitinophagales	f__Chitinophagaceae	g__Flavisolibacter	s__Flavisolibacter_tropicus	2	0	2	0	6	1	1	0	0	1	0	0	0	0	0	0	0	2	0	0	0	0	0	0	0	0	0	0	0	0	0	0	0	0	0	0	0	0	0	0	0	0
d__Bacteria	k__norank_d__Bacteria	p__Bacteroidota	c__Bacteroidia	o__Flavobacteriales	f__Flavobacteriaceae	g__Flavobacterium	s__Flavobacterium_commune	0	0	67	0	0	0	0	1	1	1	0	0	0	0	0	0	10	0	0	1	0	0	0	0	0	0	0	0	0	0	0	2	0	0	4	0	0	0	2	0	0	0
d__Bacteria	k__norank_d__Bacteria	p__Bacteroidota	c__Bacteroidia	o__Flavobacteriales	f__Flavobacteriaceae	g__Flavobacterium	s__Flavobacterium_hankyongi	0	0	0	0	0	0	0	0	0	0	0	0	0	0	0	12	0	0	0	0	0	0	0	0	0	0	0	0	0	0	0	0	0	0	0	0	0	0	0	0	0	0
d__Bacteria	k__norank_d__Bacteria	p__Bacteroidota	c__Bacteroidia	o__Flavobacteriales	f__Flavobacteriaceae	g__Flavobacterium	s__Flavobacterium_pectinovorum	0	0	30	1	0	0	0	0	0	3	0	0	1	0	1	0	3	1	0	0	0	0	0	0	0	0	0	0	0	0	0	0	0	0	1	0	0	0	0	0	0	0
d__Bacteria	k__norank_d__Bacteria	p__Bacteroidota	c__Bacteroidia	o__Flavobacteriales	f__Flavobacteriaceae	g__Flavobacterium	s__Flavobacterium_terrigena	0	0	0	2	0	0	0	0	0	1	0	0	0	0	0	4	0	0	0	0	0	0	0	0	0	0	0	0	0	0	0	0	0	0	0	0	0	0	0	0	0	0
d__Bacteria	k__norank_d__Bacteria	p__Actinobacteriota	c__Thermoleophilia	o__Gaiellales	f__norank_o__Gaiellales	g__norank_f__norank_o__Gaiellales	s__Gaiella_sp._EBR4-RS1	0	0	1	1	0	0	0	1	0	0	0	0	0	0	0	1	0	3	0	3	0	0	0	0	0	0	0	0	0	0	0	0	0	0	0	0	0	0	0	0	0	0
d__Bacteria	k__norank_d__Bacteria	p__Gemmatimonadota	c__Gemmatimonadetes	o__Gemmatimonadales	f__Gemmatimonadaceae	g__norank_f__Gemmatimonadaceae	s__Gemmatimonadetes_bacterium_LX87	29	5	21	42	25	5	24	6	16	13	8	0	9	0	3	2	4	2	8	7	5	5	6	2	1	0	0	1	1	1	3	1	21	15	19	0	0	6	0	4	0	0
d__Bacteria	k__norank_d__Bacteria	p__Gemmatimonadota	c__Gemmatimonadetes	o__Gemmatimonadales	f__Gemmatimonadaceae	g__norank_f__Gemmatimonadaceae	s__Gemmatimonadetes_bacterium_WY71	1	0	0	0	0	0	0	1	0	0	0	0	0	5	13	5	26	17	4	21	0	1	0	10	0	1	0	3	3	3	1	0	0	0	1	0	0	1	0	0	0	5
d__Bacteria	k__norank_d__Bacteria	p__Gemmatimonadota	c__Gemmatimonadetes	o__Gemmatimonadales	f__Gemmatimonadaceae	g__Gemmatimonas	s__Gemmatimonas_sp._enrichment_culture_clone_AOCRB-EC-6	0	0	0	0	0	0	0	0	0	0	0	0	0	0	0	5	0	1	0	0	0	0	0	0	0	0	0	0	0	0	0	0	0	0	0	0	0	0	0	0	0	0
d__Bacteria	k__norank_d__Bacteria	p__Gemmatimonadota	c__Gemmatimonadetes	o__Gemmatimonadales	f__Gemmatimonadaceae	g__Roseisolibacter	s__Gemmatirosa_kalamazoonesis	1	0	0	0	0	0	1	0	1	0	0	0	0	0	0	0	0	0	0	0	0	0	1	0	0	0	0	0	0	0	0	1	0	0	1	0	0	0	0	0	0	0
d__Bacteria	k__norank_d__Bacteria	p__Actinobacteriota	c__Actinobacteria	o__Corynebacteriales	f__Nocardiaceae	g__Gordonia	s__Gordonia_terrae	0	0	1	1	0	0	0	1	0	0	0	0	0	0	0	0	0	0	0	0	0	0	0	0	0	0	0	0	0	0	0	0	0	0	0	0	0	0	0	0	0	0
d__Bacteria	k__norank_d__Bacteria	p__Actinobacteriota	c__Actinobacteria	o__Micromonosporales	f__Micromonosporaceae	g__Hamadaea	s__Hamadaea_tsunoensis	36	6	7	27	15	11	22	24	55	21	5	4	5	2	4	5	11	101	70	114	2	2	2	2	1	3	1	8	6	10	2	3	10	8	16	4	5	7	1	0	0	0
d__Bacteria	k__norank_d__Bacteria	p__Actinobacteriota	c__Actinobacteria	o__Micrococcales	f__Microbacteriaceae	g__Humibacter	s__Humibacter_antri	0	0	0	0	0	0	0	0	0	0	0	0	0	0	0	0	2	19	0	1	0	0	0	0	0	0	0	0	0	0	0	0	0	0	0	0	0	0	0	0	0	0
d__Bacteria	k__norank_d__Bacteria	p__Firmicutes	c__Clostridia	o__norank_c__Clostridia	f__Hungateiclostridiaceae	g__Acetivibrio	s__Hungateiclostridium_cellulolyticum	0	0	0	1	1	0	0	0	0	0	0	0	0	0	0	0	0	2	1	0	0	0	1	0	0	0	0	1	0	0	0	1	1	0	0	0	0	0	0	0	0	0
d__Bacteria	k__norank_d__Bacteria	p__Proteobacteria	c__Gammaproteobacteria	o__Steroidobacterales	f__Steroidobacteraceae	g__norank_f__Steroidobacteraceae	s__Hypsibius_dujardini_g__norank	0	8	1	1	1	7	5	4	0	1	10	9	9	6	1	0	0	1	0	0	0	0	2	1	0	0	0	0	1	3	3	1	6	9	4	1	0	1	8	4	0	0
d__Bacteria	k__norank_d__Bacteria	p__Proteobacteria	c__Gammaproteobacteria	o__Burkholderiales	f__Comamonadaceae	g__norank_f__Comamonadaceae	s__Ideonella_sp._g__norank	0	2	0	0	0	1	1	1	0	1	0	1	2	9	8	6	11	16	5	6	64	8	12	3	4	18	8	15	12	22	5	1	3	1	12	1	2	34	8	8	0	14
d__Bacteria	k__norank_d__Bacteria	p__Proteobacteria	c__Alphaproteobacteria	o__Azospirillales	f__Inquilinaceae	g__Inquilinus	s__Inquilinus_limosus	3	0	0	0	0	0	0	0	1	1	0	0	0	0	0	0	0	0	0	0	0	0	0	0	0	0	0	0	0	0	0	0	0	0	0	0	0	0	0	0	0	0
d__Bacteria	k__norank_d__Bacteria	p__Actinobacteriota	c__Actinobacteria	o__Frankiales	f__Frankiaceae	g__Jatrophihabitans	s__Jatrophihabitans_sp.	21	11	8	23	9	11	18	15	6	9	27	18	20	21	53	19	69	31	22	38	93	23	38	14	16	19	21	33	41	50	14	12	23	26	32	10	8	31	16	23	13	11
d__Bacteria	k__norank_d__Bacteria	p__Actinobacteriota	c__Actinobacteria	o__Streptomycetales	f__Streptomycetaceae	g__Kitasatospora	s__Kitasatospora_sp._MMS16-BH015	282	98	167	260	203	104	123	114	176	166	126	75	79	121	120	400	336	401	168	191	107	148	117	88	123	102	132	85	86	137	91	81	159	121	228	113	91	259	188	104	66	48
d__Bacteria	k__norank_d__Bacteria	p__Actinobacteriota	c__Actinobacteria	o__Propionibacteriales	f__Nocardioidaceae	g__Kribbella	s__Kribbella_karoonensis	123	7	51	113	23	16	35	29	28	29	3	1	1	1	4	87	40	78	7	44	6	1	8	0	6	22	9	2	1	12	3	3	6	5	5	9	1	5	13	7	0	0
d__Bacteria	k__norank_d__Bacteria	p__Chloroflexi	c__Ktedonobacteria	o__Ktedonobacterales	f__Ktedonobacteraceae	g__norank_f__Ktedonobacteraceae	s__Ktedonobacterales_bacterium_Uno3	0	0	0	0	0	0	0	0	0	0	0	0	0	0	0	0	0	0	0	0	0	0	0	0	0	3	0	4	1	0	0	0	0	0	0	4	0	0	5	0	0	0
d__Bacteria	k__norank_d__Bacteria	p__Actinobacteriota	c__Actinobacteria	o__Pseudonocardiales	f__Pseudonocardiaceae	g__Kutzneria	s__Kutzneria_albida_DSM_43870	0	2	0	0	0	0	0	3	0	0	2	0	3	1	0	5	7	5	2	9	11	1	1	1	0	4	2	2	2	13	0	0	0	0	10	1	1	7	6	11	0	4
d__Bacteria	k__norank_d__Bacteria	p__Firmicutes	c__Bacilli	o__Thermoactinomycetales	f__Thermoactinomycetaceae	g__Laceyella	s__Laceyella_sacchari	0	0	0	0	2	0	0	0	0	2	1	1	0	2	0	0	0	14	0	33	0	0	0	0	0	0	0	0	0	0	0	0	0	1	0	0	0	0	0	0	0	0
d__Bacteria	k__norank_d__Bacteria	p__Bacteroidota	c__Bacteroidia	o__Chitinophagales	f__Chitinophagaceae	g__Lacibacter	s__Lacibacter_cauensis	0	0	0	0	0	0	0	0	1	0	0	0	0	0	0	1	5	2	0	0	0	0	0	0	0	0	0	0	0	0	0	0	0	0	0	0	0	0	0	0	0	0
d__Bacteria	k__norank_d__Bacteria	p__Actinobacteriota	c__Actinobacteria	o__Pseudonocardiales	f__Pseudonocardiaceae	g__Lechevalieria	s__Lentzea_albidocapillata	2	3	23	14	5	2	2	2	4	3	4	2	1	1	2	22	12	10	1	17	2	0	4	3	8	1	1	1	1	6	1	0	0	0	17	0	0	1	0	0	3	0
d__Bacteria	k__norank_d__Bacteria	p__Cyanobacteria	c__Cyanobacteriia	o__Leptolyngbyales	f__Leptolyngbyaceae	g__Leptolyngbya_Es-Yyy1000	s__Leptolyngbya_cf._Albertano-Kovacik_green_Es_Yyy1800	0	0	0	0	0	1	1	0	0	0	0	0	0	0	0	1	25	5	0	1	0	0	1	1	0	0	2	0	2	0	0	1	0	0	1	0	0	0	0	0	0	0
d__Bacteria	k__norank_d__Bacteria	p__Firmicutes	c__Bacilli	o__Thermoactinomycetales	f__Thermoactinomycetaceae	g__Lihuaxuella	s__Lihuaxuella_thermophila	0	0	0	0	1	0	0	0	0	1	0	0	0	0	0	0	1	0	0	1	0	0	0	0	0	0	0	0	0	0	0	0	0	0	0	0	0	0	0	0	0	0
d__Bacteria	k__norank_d__Bacteria	p__Proteobacteria	c__Gammaproteobacteria	o__Xanthomonadales	f__Xanthomonadaceae	g__Luteimonas	s__Luteimonas_marina	0	0	0	0	0	0	0	0	0	0	0	0	0	0	0	63	0	0	0	0	0	0	0	0	0	0	0	0	0	0	0	0	0	0	0	0	0	0	0	0	0	0
d__Bacteria	k__norank_d__Bacteria	p__Firmicutes	c__Bacilli	o__Bacillales	f__Planococcaceae	g__Lysinibacillus	s__Lysinibacillus_sp._YS11	10	4	3	3	8	8	7	7	10	9	16	14	5	10	14	2	2	3	4	11	0	0	3	2	3	5	7	12	7	1	2	3	6	9	1	3	1	1	1	3	1	4
d__Bacteria	k__norank_d__Bacteria	p__Actinobacteriota	c__Actinobacteria	o__Propionibacteriales	f__Nocardioidaceae	g__Marmoricola	s__Marmoricola_sp._g__Marmoricola	48	7	159	64	156	7	54	22	17	8	6	0	3	0	3	16	17	8	1	8	13	2	2	1	2	0	1	1	2	1	5	3	8	0	11	1	0	3	0	3	0	0
d__Bacteria	k__norank_d__Bacteria	p__Proteobacteria	c__Gammaproteobacteria	o__Burkholderiales	f__Oxalobacteraceae	g__Massilia	s__Massilia_timonae	15	11	8	19	116	12	13	9	1	2	12	1	7	8	8	12	9	5	18	5	74	6	30	6	6	8	7	7	27	29	8	12	11	2	17	0	1	11	1	3	4	3
d__Bacteria	k__norank_d__Bacteria	p__Proteobacteria	c__Alphaproteobacteria	o__Rhizobiales	f__Rhizobiaceae	g__Mesorhizobium	s__Mesorhizobium_plurifarium	9	4	12	14	6	2	5	19	6	9	11	2	7	8	6	69	25	35	5	46	7	7	15	5	11	9	11	7	5	14	7	8	21	10	6	31	6	16	39	43	8	9
d__Bacteria	k__norank_d__Bacteria	p__Proteobacteria	c__Alphaproteobacteria	o__Rhizobiales	f__Beijerinckiaceae	g__Methylobacterium-Methylorubrum	s__Methylobacterium_adhaesivum_g__Methylobacterium-Methylorubrum	0	1	0	0	0	0	1	1	0	0	0	0	0	0	0	0	9	1	0	0	0	0	0	0	0	1	0	0	0	0	0	0	1	0	0	0	0	0	0	0	0	0
d__Bacteria	k__norank_d__Bacteria	p__Proteobacteria	c__Alphaproteobacteria	o__Rhizobiales	f__Beijerinckiaceae	g__Methylobacterium-Methylorubrum	s__Methylobacterium_brachiatum	2	0	2	5	1	0	3	1	0	0	3	0	0	1	1	5	23	5	6	16	10	9	3	2	1	2	3	22	2	0	3	0	2	0	1	7	1	9	22	17	3	4
d__Bacteria	k__norank_d__Bacteria	p__Proteobacteria	c__Alphaproteobacteria	o__Rhizobiales	f__Beijerinckiaceae	g__Methylobacterium-Methylorubrum	s__Methylobacterium_sp._17Sr1-1	0	0	0	0	0	0	0	0	0	0	0	0	0	0	0	3	14	0	0	0	2	0	2	0	0	0	0	1	0	1	0	0	0	0	0	0	0	0	0	0	0	0
d__Bacteria	k__norank_d__Bacteria	p__Cyanobacteria	c__Cyanobacteriia	o__Cyanobacteriales	f__Coleofasciculaceae	g__Microcoleus_PCC-7113	s__Microcoleus_sp._PCC_7113	0	0	0	0	0	0	0	0	0	0	0	0	0	0	0	0	41	1	0	0	0	0	0	0	0	0	0	0	0	0	2	2	0	1	0	0	0	0	0	0	0	0
d__Bacteria	k__norank_d__Bacteria	p__Actinobacteriota	c__Actinobacteria	o__Micromonosporales	f__Micromonosporaceae	g__Micromonospora	s__Micromonospora_chokoriensis	4	2	17	10	1	3	4	4	7	3	5	2	1	1	0	1	5	23	1	14	0	1	1	0	0	0	0	0	1	2	0	0	2	0	1	0	0	2	0	0	0	0
d__Bacteria	k__norank_d__Bacteria	p__Actinobacteriota	c__Actinobacteria	o__Micromonosporales	f__Micromonosporaceae	g__Micromonospora	s__Micromonospora_echinofusca	5	1	14	6	20	3	6	2	9	1	2	1	2	0	0	4	3	26	1	19	3	0	1	4	1	0	0	1	0	0	3	1	10	2	2	0	0	2	0	0	0	0
d__Bacteria	k__norank_d__Bacteria	p__Proteobacteria	c__Alphaproteobacteria	o__Rhizobiales	f__Beijerinckiaceae	g__Microvirga	s__Microvirga_ossetica	7	4	123	16	46	1	5	7	13	18	1	0	0	0	1	29	8	11	0	19	1	0	0	0	2	0	0	0	0	0	5	2	5	0	2	1	1	4	0	1	6	0
d__Bacteria	k__norank_d__Bacteria	p__Bacteroidota	c__Bacteroidia	o__Sphingobacteriales	f__Sphingobacteriaceae	g__Mucilaginibacter	s__Mucilaginibacter_sp.	1	5	0	0	0	0	0	0	0	0	2	0	1	1	10	1	17	3	1	2	15	5	5	0	2	6	0	0	0	2	0	0	1	1	4	0	1	16	6	13	0	0
d__Bacteria	k__norank_d__Bacteria	p__Actinobacteriota	c__Actinobacteria	o__Corynebacteriales	f__Mycobacteriaceae	g__Mycobacterium	s__Mycobacterium_asiaticum	67	18	47	64	52	24	37	58	47	9	22	10	18	48	49	28	28	70	25	31	27	37	25	18	22	31	34	40	34	18	4	9	14	10	25	82	9	60	80	35	26	15
d__Bacteria	k__norank_d__Bacteria	p__Actinobacteriota	c__Actinobacteria	o__Corynebacteriales	f__Mycobacteriaceae	g__Mycobacterium	s__Mycobacterium_fortuitum	22	4	38	39	20	5	8	8	16	17	5	2	8	2	9	33	33	207	3	68	6	3	5	0	2	3	7	4	4	3	4	5	7	1	26	2	1	3	0	4	0	3
d__Bacteria	k__norank_d__Bacteria	p__Cyanobacteria	c__Cyanobacteriia	o__Chloroplast	f__norank_o__Chloroplast	g__norank_f__norank_o__Chloroplast	s__Myrmecia_israeliensis	0	0	0	0	0	0	0	0	0	0	0	0	0	0	0	0	2	0	0	0	0	0	1	0	0	0	0	0	0	0	1	0	0	0	0	1	0	0	0	0	0	0
d__Bacteria	k__norank_d__Bacteria	p__Myxococcota	c__Polyangia	o__mle1-27	f__norank_o__mle1-27	g__norank_f__norank_o__mle1-27	s__Myxococcales_bacterium_Gsoil_473	6	0	4	2	0	1	0	0	2	1	0	0	0	0	0	0	0	1	0	0	0	0	0	0	0	0	0	0	0	0	0	0	0	0	1	0	0	0	0	0	0	0
d__Bacteria	k__norank_d__Bacteria	p__Desulfobacterota	c__norank_p__Desulfobacterota	o__norank_c__norank_p__Desulfobacterota	f__norank_o__norank_c__norank_p__Desulfobacterota	g__norank_f__norank_o__norank_c__norank_p__Desulfobacterota	s__Myxococcales_bacterium_enrichment_culture_clone_11380	0	1	0	2	0	4	1	1	4	0	0	0	0	0	0	0	0	0	0	0	0	0	0	0	0	0	0	1	0	0	0	2	1	0	0	0	0	0	0	0	0	0
d__Bacteria	k__norank_d__Bacteria	p__Myxococcota	c__Polyangia	o__Nannocystales	f__Nannocystaceae	g__Nannocystis	s__Nannocystis_pusilla	1	0	3	1	0	0	0	0	1	0	0	0	0	0	0	11	1	2	0	0	0	0	0	0	0	0	0	0	0	0	0	0	0	0	0	0	0	0	0	0	0	0
d__Bacteria	k__norank_d__Bacteria	p__Proteobacteria	c__Gammaproteobacteria	o__Salinisphaerales	f__Solimonadaceae	g__Nevskia	s__Nevskia_terrae	0	1	0	0	1	0	0	1	0	0	0	2	0	0	0	2	0	2	0	8	0	0	0	0	1	0	0	0	0	0	0	0	1	4	2	2	5	6	0	3	3	3
d__Bacteria	k__norank_d__Bacteria	p__Proteobacteria	c__Gammaproteobacteria	o__Burkholderiales	f__Nitrosomonadaceae	g__Nitrosomonas	s__Nitrosomonas_nitrosa	0	0	0	0	5	0	0	0	0	0	0	0	0	0	0	1	0	0	0	0	0	0	0	0	0	0	0	0	0	0	0	0	0	0	1	0	0	0	0	0	0	0
d__Bacteria	k__norank_d__Bacteria	p__Nitrospirota	c__Nitrospiria	o__Nitrospirales	f__Nitrospiraceae	g__Nitrospira	s__Nitrospira_sp.	6	0	11	7	0	0	1	1	3	3	0	0	0	0	0	2	4	9	1	8	0	0	0	0	0	0	0	0	0	0	1	0	0	0	1	0	0	0	0	0	0	0
d__Bacteria	k__norank_d__Bacteria	p__Nitrospirota	c__Nitrospiria	o__Nitrospirales	f__Nitrospiraceae	g__Nitrospira	s__Nitrospirae_bacterium_RIFCSPLOWO2_01_FULL_62_17	0	0	2	1	5	6	2	8	0	36	0	0	0	0	0	0	0	5	42	4	0	0	0	0	0	0	2	1	0	0	2	0	0	30	0	0	0	1	0	2	0	0
d__Bacteria	k__norank_d__Bacteria	p__Actinobacteriota	c__Actinobacteria	o__Corynebacteriales	f__Nocardiaceae	g__Nocardia	s__Nocardia_seriolae	0	1	0	0	2	0	0	0	0	1	0	1	0	0	1	2	2	0	0	0	2	0	2	1	1	0	0	1	1	1	3	4	1	3	4	1	11	3	1	2	0	1
d__Bacteria	k__norank_d__Bacteria	p__Actinobacteriota	c__Actinobacteria	o__Corynebacteriales	f__Nocardiaceae	g__Nocardia	s__Nocardia_sp._g__Nocardia	1	2	0	1	0	2	0	2	1	1	1	2	3	9	15	0	2	0	0	0	3	1	2	0	4	4	3	4	0	5	0	0	1	4	9	1	0	2	0	7	2	0
d__Bacteria	k__norank_d__Bacteria	p__Actinobacteriota	c__Actinobacteria	o__Propionibacteriales	f__Nocardioidaceae	g__Nocardioides	s__Nocardioides_sp._g__Nocardioides	5	0	8	8	15	0	4	2	0	1	0	0	0	0	0	8	1	5	2	0	0	0	0	1	3	0	0	0	1	0	1	1	0	0	0	0	0	3	0	5	0	0
d__Bacteria	k__norank_d__Bacteria	p__Proteobacteria	c__Alphaproteobacteria	o__Rhizobiales	f__Rhizobiales_Incertae_Sedis	g__Nordella	s__Nordella_oligomobilis	47	11	63	49	7	15	18	56	74	60	23	3	3	6	10	22	31	126	30	111	7	5	19	2	2	0	1	2	2	7	3	6	15	54	36	4	1	9	4	17	0	0
d__Bacteria	k__norank_d__Bacteria	p__Cyanobacteria	c__Cyanobacteriia	o__Oxyphotobacteria_Incertae_Sedis	f__unclassified_o__Oxyphotobacteria_Incertae_Sedis	g__Leptolyngbya_ANT.L52.2	s__Nostoc_punctiforme_MACC-287	0	0	1	0	0	0	1	0	0	0	0	0	0	0	0	0	22	0	0	0	0	0	0	0	0	0	0	0	0	0	3	0	0	1	0	0	0	0	0	0	0	0
d__Bacteria	k__norank_d__Bacteria	p__Cyanobacteria	c__Cyanobacteriia	o__Cyanobacteriales	f__Nostocaceae	g__Nostoc_PCC-7107	s__Nostoc_sp._HK-01	0	0	0	0	2	0	0	0	0	0	0	0	0	0	0	0	0	0	0	2	0	0	0	0	0	0	0	0	0	0	0	0	0	0	0	0	0	0	0	0	0	0
d__Bacteria	k__norank_d__Bacteria	p__Cyanobacteria	c__Cyanobacteriia	o__Cyanobacteriales	f__Nostocaceae	g__Nostoc_PCC-7524	s__Nostoc_sp._NIES-3756	0	0	0	3	1	0	1	1	0	0	0	0	0	0	0	0	0	0	0	0	0	0	0	0	0	0	0	0	0	0	1	0	0	0	0	0	0	0	0	0	0	0
d__Bacteria	k__norank_d__Bacteria	p__Proteobacteria	c__Alphaproteobacteria	o__Sphingomonadales	f__Sphingomonadaceae	g__Novosphingobium	s__Novosphingobium_rosa	0	0	0	0	0	0	0	0	0	0	0	0	0	0	0	0	0	0	0	0	0	0	0	0	0	1	0	1	0	0	0	0	0	0	0	0	0	52	0	0	0	0
d__Bacteria	k__norank_d__Bacteria	p__Bacteroidota	c__Bacteroidia	o__Sphingobacteriales	f__Sphingobacteriaceae	g__Olivibacter	s__Olivibacter_ginsengisoli	0	0	0	4	0	0	0	0	0	0	0	0	0	0	0	0	0	0	0	0	0	0	0	0	0	0	0	0	0	0	0	0	0	0	0	0	0	0	0	0	0	0
d__Bacteria	k__norank_d__Bacteria	p__Actinobacteriota	c__Actinobacteria	o__Micrococcales	f__Micrococcaceae	g__Paenarthrobacter	s__Paenarthrobacter_nitroguajacolicus_g__Paenarthrobacter	3	0	8	3	45	2	8	4	4	6	12	0	0	2	50	11	25	36	10	16	3	0	3	0	0	4	3	8	28	4	3	4	6	0	4	1	5	2	0	2	0	1
d__Bacteria	k__norank_d__Bacteria	p__Firmicutes	c__Bacilli	o__Paenibacillales	f__Paenibacillaceae	g__Paenibacillus	s__Paenibacillus_alginolyticus	11	18	10	10	15	26	19	10	34	35	18	19	20	19	14	13	20	18	9	20	2	19	29	59	67	13	13	21	26	38	10	4	12	8	8	37	10	2	0	2	3	6
d__Bacteria	k__norank_d__Bacteria	p__Firmicutes	c__Bacilli	o__Paenibacillales	f__Paenibacillaceae	g__Paenibacillus	s__Paenibacillus_cellulosilyticus	5	3	3	3	2	6	3	7	9	3	7	2	1	9	6	4	6	11	3	6	0	0	1	6	2	2	0	3	1	0	1	0	2	1	1	1	0	0	14	0	0	0
d__Bacteria	k__norank_d__Bacteria	p__Firmicutes	c__Bacilli	o__Paenibacillales	f__Paenibacillaceae	g__Paenibacillus	s__Paenibacillus_contaminans	0	1	0	1	0	2	0	0	1	1	0	0	0	0	0	1	0	0	0	0	0	0	0	0	1	0	0	0	0	0	0	0	0	0	0	0	0	0	0	0	0	0
d__Bacteria	k__norank_d__Bacteria	p__Firmicutes	c__Bacilli	o__Paenibacillales	f__Paenibacillaceae	g__Paenibacillus	s__Paenibacillus_mendelii	0	0	0	0	0	0	0	1	0	2	0	1	1	1	1	1	1	0	0	0	0	0	1	1	1	0	1	0	0	1	0	0	0	1	0	3	1	0	1	0	0	0
d__Bacteria	k__norank_d__Bacteria	p__Firmicutes	c__Bacilli	o__Paenibacillales	f__Paenibacillaceae	g__Paenibacillus	s__Paenibacillus_panacisoli	0	2	2	0	1	0	0	0	2	3	0	2	0	3	1	0	1	0	1	0	0	0	0	2	0	0	1	1	0	0	0	0	0	0	4	0	0	0	0	0	0	0
d__Bacteria	k__norank_d__Bacteria	p__Firmicutes	c__Bacilli	o__Paenibacillales	f__Paenibacillaceae	g__Paenibacillus	s__Paenibacillus_pectinilyticus	3	4	5	4	1	3	8	1	13	9	6	1	4	9	2	1	6	1	3	0	0	2	0	1	1	0	0	2	1	1	0	2	3	1	3	1	0	1	0	1	1	1
d__Bacteria	k__norank_d__Bacteria	p__Firmicutes	c__Bacilli	o__Paenibacillales	f__Paenibacillaceae	g__Paenibacillus	s__Paenibacillus_polymyxa_SQR-21	1	1	0	1	0	1	0	0	1	0	1	1	0	1	1	0	1	12	0	2	1	1	0	0	0	1	0	0	0	0	0	1	1	0	1	0	0	0	0	0	0	0
d__Bacteria	k__norank_d__Bacteria	p__Firmicutes	c__Bacilli	o__Paenibacillales	f__Paenibacillaceae	g__Paenibacillus	s__Paenibacillus_rigui	0	0	0	0	1	1	0	0	1	3	2	3	2	2	2	0	0	0	1	3	0	5	3	5	11	0	2	1	1	0	0	0	1	1	0	4	0	4	3	1	1	0
d__Bacteria	k__norank_d__Bacteria	p__Firmicutes	c__Bacilli	o__Paenibacillales	f__Paenibacillaceae	g__Paenibacillus	s__Paenibacillus_sp._BIHB4019	1	0	24	0	1	1	0	0	2	1	0	0	1	2	0	0	0	0	0	2	0	0	0	0	0	0	0	0	0	0	0	0	0	0	0	0	0	1	1	0	1	0
d__Bacteria	k__norank_d__Bacteria	p__Firmicutes	c__Bacilli	o__Paenibacillales	f__Paenibacillaceae	g__Paenibacillus	s__Paenibacillus_sp._JDR-2	2	3	1	3	2	3	1	3	10	1	8	1	1	2	5	2	2	11	2	5	2	0	0	3	0	0	0	1	2	1	0	0	1	2	0	1	0	1	0	0	0	0
d__Bacteria	k__norank_d__Bacteria	p__Firmicutes	c__Bacilli	o__Paenibacillales	f__Paenibacillaceae	g__Paenibacillus	s__Paenibacillus_sp._KAR72	0	0	0	0	0	0	0	0	1	1	0	0	1	1	0	1	1	0	0	0	0	0	0	1	0	2	0	1	0	0	0	2	1	0	0	0	1	0	1	1	1	0
d__Bacteria	k__norank_d__Bacteria	p__Firmicutes	c__Bacilli	o__Paenibacillales	f__Paenibacillaceae	g__Paenibacillus	s__Paenibacillus_xylanexedens	2	1	2	1	2	2	1	5	10	2	3	4	1	11	7	3	5	8	11	5	2	1	3	1	0	3	5	5	4	1	0	0	4	15	1	14	4	2	10	2	0	0
d__Bacteria	k__norank_d__Bacteria	p__Firmicutes	c__Bacilli	o__Paenibacillales	f__Paenibacillaceae	g__Paenibacillus	s__Paenibacillus_xylanilyticus	1	0	0	0	2	0	0	0	1	0	0	0	0	1	0	0	1	0	1	0	1	2	2	0	3	0	0	1	2	0	3	0	1	2	4	0	0	1	0	0	0	0
d__Bacteria	k__norank_d__Bacteria	p__Proteobacteria	c__Gammaproteobacteria	o__Burkholderiales	f__Burkholderiaceae	g__Burkholderia-Caballeronia-Paraburkholderia	s__Paraburkholderia_caledonica	10	11	0	12	1	3	4	7	1	3	28	25	37	95	93	33	21	54	73	71	73	28	63	25	25	101	68	51	69	132	23	4	37	20	34	23	63	61	35	46	15	8
d__Bacteria	k__norank_d__Bacteria	p__Proteobacteria	c__Gammaproteobacteria	o__Burkholderiales	f__Burkholderiaceae	g__Burkholderia-Caballeronia-Paraburkholderia	s__Paraburkholderia_ginsengiterrae	1	9	0	1	0	6	0	30	0	1	2	4	0	5	2	12	153	43	46	83	9	13	20	4	8	13	11	79	7	14	8	22	13	18	9	31	15	38	27	29	6	2
d__Bacteria	k__norank_d__Bacteria	p__Proteobacteria	c__Gammaproteobacteria	o__Burkholderiales	f__Burkholderiaceae	g__Burkholderia-Caballeronia-Paraburkholderia	s__Paraburkholderia_phenoliruptrix_BR3459a	0	1	0	0	0	0	1	1	0	1	1	1	4	15	22	54	47	20	43	52	21	5	31	5	8	19	16	34	13	16	9	10	4	2	24	52	15	83	35	75	3	11
d__Bacteria	k__norank_d__Bacteria	p__Proteobacteria	c__Gammaproteobacteria	o__Burkholderiales	f__Burkholderiaceae	g__Burkholderia-Caballeronia-Paraburkholderia	s__Paraburkholderia_terrae	9	15	5	7	2	16	5	17	1	12	9	14	18	39	28	24	9	58	72	28	28	25	42	19	24	44	60	33	26	38	31	18	70	60	27	28	28	48	47	40	19	11
d__Bacteria	k__norank_d__Bacteria	p__Proteobacteria	c__Alphaproteobacteria	o__Acetobacterales	f__Acetobacteraceae	g__norank_f__Acetobacteraceae	s__Paracraurococcus_sp.	4	0	5	6	7	2	2	1	2	1	0	0	1	0	1	1	1	0	0	0	0	0	0	0	0	0	0	0	0	0	0	0	0	0	0	0	0	0	0	0	0	0
d__Bacteria	k__norank_d__Bacteria	p__Firmicutes	c__Bacilli	o__Bacillales	f__Bacillaceae	g__Geobacillus	s__Parageobacillus_toebii	0	0	1	0	2	1	0	3	1	0	1	0	0	0	0	2	2	59	5	82	0	1	4	0	0	5	1	6	0	1	0	0	0	1	0	0	0	0	0	0	0	0
d__Bacteria	k__norank_d__Bacteria	p__Proteobacteria	c__Gammaproteobacteria	o__Burkholderiales	f__Alcaligenaceae	g__Paralcaligenes	s__Paralcaligenes_ureilyticus	0	0	0	0	0	0	0	1	0	0	0	0	0	0	0	8	1	0	0	0	0	0	0	0	0	0	0	0	0	0	0	0	0	0	0	0	0	0	0	0	0	0
d__Bacteria	k__norank_d__Bacteria	p__Patescibacteria	c__Parcubacteria	o__Candidatus_Kaiserbacteria	f__norank_o__Candidatus_Kaiserbacteria	g__norank_f__norank_o__Candidatus_Kaiserbacteria	s__Parcubacteria_group_bacterium_CG1_02_50_68	0	0	0	0	0	0	0	0	0	0	2	0	0	0	0	0	0	7	1	7	0	0	0	0	0	0	0	0	0	1	0	0	0	0	2	0	0	1	0	0	0	0
d__Bacteria	k__norank_d__Bacteria	p__Bacteroidota	c__Bacteroidia	o__Sphingobacteriales	f__Sphingobacteriaceae	g__Pedobacter	s__Pedobacter_ginsengisoli	0	0	5	1	0	0	0	0	0	1	0	0	0	0	9	14	0	2	0	0	0	0	3	0	0	0	0	0	0	0	0	0	0	0	0	0	0	0	0	0	0	0
d__Bacteria	k__norank_d__Bacteria	p__Verrucomicrobiota	c__Verrucomicrobiae	o__Pedosphaerales	f__Pedosphaeraceae	g__Pedosphaera	s__Pedosphaera_parvula_Ellin514	1	9	1	1	2	4	2	2	1	1	8	1	1	0	0	0	2	9	5	3	5	4	4	9	9	4	3	1	3	0	4	0	1	2	10	9	0	2	3	2	0	0
d__Bacteria	k__norank_d__Bacteria	p__Actinobacteriota	c__Actinobacteria	o__Catenulisporales	f__Actinospicaceae	g__Actinospica	s__Persicaria_minor_g__Actinospica	0	0	0	0	2	0	0	0	0	0	6	11	0	1	2	0	0	0	2	0	0	0	10	13	2	6	6	2	1	4	3	0	0	2	0	1	8	0	2	3	4	3
d__Bacteria	k__norank_d__Bacteria	p__Actinobacteriota	c__Actinobacteria	o__Micrococcales	f__Intrasporangiaceae	g__Phycicoccus	s__Phycicoccus_sp.	30	21	146	66	346	31	136	21	30	22	17	1	28	7	27	45	75	29	15	41	71	17	41	9	6	13	18	41	10	9	12	14	31	2	34	3	2	11	10	15	10	19
d__Bacteria	k__norank_d__Bacteria	p__Planctomycetota	c__Planctomycetes	o__Gemmatales	f__Gemmataceae	g__norank_f__Gemmataceae	s__Planctomycetia_bacterium_WSF3-27	10	26	0	3	14	25	17	6	1	19	23	39	15	6	10	2	1	1	3	1	14	27	24	32	21	16	12	12	10	9	28	23	6	25	5	36	9	5	5	12	17	12
d__Bacteria	k__norank_d__Bacteria	p__Firmicutes	c__Bacilli	o__Thermoactinomycetales	f__Thermoactinomycetaceae	g__Planifilum	s__Planifilum_composti	0	0	0	0	6	0	0	0	0	1	15	1	2	3	2	0	0	0	0	0	0	0	0	0	0	0	1	1	0	1	0	0	1	0	0	2	0	3	0	1	0	0
d__Bacteria	k__norank_d__Bacteria	p__Cyanobacteria	c__Cyanobacteriia	o__Chloroplast	f__norank_o__Chloroplast	g__norank_f__norank_o__Chloroplast	s__Planoglabratella_opercularis	5	5	1	1	1	6	1	6	1	0	1	0	0	2	2	0	12	9	2	22	3	0	0	0	1	3	0	0	3	0	11	1	2	0	4	1	0	0	2	0	0	1
d__Bacteria	k__norank_d__Bacteria	p__Firmicutes	c__Bacilli	o__Thermoactinomycetales	f__Thermoactinomycetaceae	g__Polycladomyces	s__Polycladomyces_abyssicola	0	2	0	0	3	2	2	0	1	5	0	1	3	5	3	1	0	10	1	43	12	2	1	13	8	5	5	0	1	0	2	101	35	6	1	1	7	4	0	0	3	3
d__Bacteria	k__norank_d__Bacteria	p__Proteobacteria	c__Gammaproteobacteria	o__Burkholderiales	f__Chromobacteriaceae	g__Pseudogulbenkiania	s__Pseudogulbenkiania_sp._NH8B	0	0	0	0	0	4	3	49	8	4	0	0	1	0	0	0	0	2	0	0	0	0	0	0	0	0	0	0	0	0	0	2	3	3	3	0	0	0	0	0	0	0
d__Bacteria	k__norank_d__Bacteria	p__Proteobacteria	c__Gammaproteobacteria	o__Pseudomonadales	f__Pseudomonadaceae	g__Pseudomonas	s__Pseudomonas_litoralis	0	0	0	0	0	0	0	0	0	0	0	0	0	0	0	13	0	0	0	0	0	0	0	0	0	0	0	0	0	0	0	0	0	0	0	0	0	0	0	0	0	0
d__Bacteria	k__norank_d__Bacteria	p__Proteobacteria	c__Gammaproteobacteria	o__Pseudomonadales	f__Pseudomonadaceae	g__Pseudomonas	s__Pseudomonas_pertucinogena	0	0	0	0	0	0	0	0	0	0	0	0	0	0	0	43	0	0	0	0	0	0	0	0	0	0	0	0	0	0	0	0	0	0	0	0	0	0	0	0	0	0
d__Bacteria	k__norank_d__Bacteria	p__Proteobacteria	c__Gammaproteobacteria	o__Xanthomonadales	f__Xanthomonadaceae	g__Pseudoxanthomonas	s__Pseudoxanthomonas_mexicana	1	1	2	6	0	0	1	0	0	1	0	0	0	0	0	1	1	0	0	2	0	0	0	0	0	0	0	0	0	0	0	0	0	0	0	0	0	0	0	0	0	0
d__Bacteria	k__norank_d__Bacteria	p__Bacteroidota	c__Bacteroidia	o__Chitinophagales	f__Chitinophagaceae	g__Puia	s__Puia_dinghuensis	1	0	0	0	0	0	0	0	0	0	1	0	1	1	1	0	1	6	6	3	0	0	2	1	2	4	1	3	0	6	1	0	2	2	0	1	5	3	8	1	1	0
d__Bacteria	k__norank_d__Bacteria	p__Proteobacteria	c__Gammaproteobacteria	o__Burkholderiales	f__Comamonadaceae	g__Ramlibacter	s__Ramlibacter_sp.	40	30	86	67	363	23	89	29	20	50	23	2	22	11	18	37	51	67	27	65	177	60	50	13	13	16	16	30	45	49	37	26	23	1	35	22	9	80	26	58	13	17
d__Bacteria	k__norank_d__Bacteria	p__Proteobacteria	c__Alphaproteobacteria	o__Reyranellales	f__Reyranellaceae	g__Reyranella	s__Reyranella_sp.	22	7	13	25	6	6	11	19	15	8	5	5	15	26	22	25	5	45	3	12	14	17	18	6	9	20	13	17	9	24	3	3	7	4	18	11	3	36	17	13	2	9
d__Bacteria	k__norank_d__Bacteria	p__Proteobacteria	c__Alphaproteobacteria	o__Rhizobiales	f__Xanthobacteraceae	g__norank_f__Xanthobacteraceae	s__Rhizobiales_bacterium_GAS113	12	14	4	14	3	12	2	1	5	14	22	20	30	45	42	3	2	8	8	7	14	10	9	27	46	19	20	26	18	27	28	18	28	19	16	19	31	24	23	22	17	17
d__Bacteria	k__norank_d__Bacteria	p__Proteobacteria	c__Alphaproteobacteria	o__Rhizobiales	f__Beijerinckiaceae	g__1174-901-12	s__Rhizobiales_bacterium_g__1174-901-12	0	0	0	0	0	0	0	0	0	0	0	0	1	2	3	0	3	0	0	0	14	0	3	0	1	2	3	14	4	3	0	0	0	0	0	0	0	3	0	2	0	3
d__Bacteria	k__norank_d__Bacteria	p__Proteobacteria	c__Alphaproteobacteria	o__Rhizobiales	f__Rhizobiaceae	g__Allorhizobium-Neorhizobium-Pararhizobium-Rhizobium	s__Rhizobium_mesosinicum	17	5	115	28	4	10	10	9	13	15	10	4	31	19	24	64	30	98	4	22	1	0	1	0	0	2	0	2	1	4	4	0	10	13	17	0	1	6	1	3	0	0
d__Bacteria	k__norank_d__Bacteria	p__Proteobacteria	c__Gammaproteobacteria	o__Xanthomonadales	f__Rhodanobacteraceae	g__Rhodanobacter	s__Rhodanobacter_sp._g__Rhodanobacter	0	0	0	0	0	0	0	17	0	0	0	0	0	10	18	56	106	39	1	22	0	0	0	11	0	0	0	0	0	1	0	0	0	0	0	0	0	0	0	0	0	0
d__Bacteria	k__norank_d__Bacteria	p__Actinobacteriota	c__Actinobacteria	o__Corynebacteriales	f__Nocardiaceae	g__Rhodococcus	s__Rhodococcus_rhodochrous	11	4	27	17	60	6	19	11	6	2	2	1	3	4	3	1643	20	13	8	4	16	5	5	3	12	8	9	1	5	2	6	3	7	3	30	0	0	6	0	0	0	0
d__Bacteria	k__norank_d__Bacteria	p__Actinobacteriota	c__Actinobacteria	o__Corynebacteriales	f__Nocardiaceae	g__Rhodococcus	s__Rhodococcus_sp._MTM3W5.2	1	0	1	2	1	0	0	0	1	0	0	0	0	0	0	0	1	0	0	0	0	0	0	0	0	0	0	0	0	0	0	0	0	0	1	0	0	1	0	0	0	0
d__Bacteria	k__norank_d__Bacteria	p__Proteobacteria	c__Alphaproteobacteria	o__Rhizobiales	f__Xanthobacteraceae	g__Rhodopseudomonas	s__Rhodopseudomonas_sp._g__Rhodopseudomonas	0	0	0	0	0	0	0	0	0	0	0	0	0	0	0	39	13	25	0	20	0	0	0	0	0	0	0	0	0	0	0	0	0	0	0	0	0	0	0	0	0	0
d__Bacteria	k__norank_d__Bacteria	p__Proteobacteria	c__Alphaproteobacteria	o__norank_c__Alphaproteobacteria	f__norank_o__norank_c__Alphaproteobacteria	g__norank_f__norank_o__norank_c__Alphaproteobacteria	s__Rhodospirillaceae_bacterium_HEG_-6_10	2	0	3	2	1	3	1	1	3	0	3	0	0	3	0	0	0	1	0	0	0	1	2	3	0	0	0	1	0	3	1	0	6	2	3	1	2	4	2	1	2	0
d__Bacteria	k__norank_d__Bacteria	p__Proteobacteria	c__Alphaproteobacteria	o__norank_c__Alphaproteobacteria	f__norank_o__norank_c__Alphaproteobacteria	g__norank_f__norank_o__norank_c__Alphaproteobacteria	s__Rhodospirillaceae_bacterium_L34	15	13	5	13	5	23	7	6	14	27	41	35	36	75	50	7	18	30	28	27	9	5	14	13	14	18	23	33	16	14	7	12	21	38	15	11	6	16	12	14	4	15
d__Bacteria	k__norank_d__Bacteria	p__Proteobacteria	c__Alphaproteobacteria	o__norank_c__Alphaproteobacteria	f__norank_o__norank_c__Alphaproteobacteria	g__norank_f__norank_o__norank_c__Alphaproteobacteria	s__Rhodospirillaceae_bacterium_g__norank	1	1	1	0	0	2	0	126	4	3	0	0	0	2	0	33	0	32	1	25	0	0	0	0	0	0	0	0	0	0	1	0	0	18	0	0	0	0	0	0	0	0
d__Bacteria	k__norank_d__Bacteria	p__Firmicutes	c__Clostridia	o__Peptostreptococcales-Tissierellales	f__Peptostreptococcaceae	g__Romboutsia	s__Romboutsia_ilealis	7	5	11	5	5	3	5	3	25	15	2	2	1	2	5	102	25	134	2	86	6	5	13	14	17	5	1	3	3	3	12	14	37	28	5	1	1	0	0	0	0	1
d__Bacteria	k__norank_d__Bacteria	p__Verrucomicrobiota	c__Verrucomicrobiae	o__Verrucomicrobiales	f__Verrucomicrobiaceae	g__Roseimicrobium	s__Roseimicrobium_gellanilyticum	0	0	2	0	0	0	0	2	0	0	0	0	0	0	0	10	3	0	0	0	0	0	0	0	0	0	0	0	0	1	0	0	0	0	0	0	0	0	0	0	0	0
d__Bacteria	k__norank_d__Bacteria	p__Proteobacteria	c__Gammaproteobacteria	o__Xanthomonadales	f__Rhodanobacteraceae	g__Rudaea	s__Rudaea_cellulosilytica	0	3	0	0	1	2	0	1	0	0	0	0	0	0	0	4	2	15	1	15	0	4	2	0	0	2	0	3	0	4	3	0	1	0	1	4	1	18	14	11	0	9
d__Bacteria	k__norank_d__Bacteria	p__Actinobacteriota	c__Actinobacteria	o__Pseudonocardiales	f__Pseudonocardiaceae	g__Saccharomonospora	s__Saccharomonospora_viridis_DSM_43017	0	0	0	0	0	0	0	0	0	0	6	0	0	0	0	4	0	0	0	0	0	0	0	0	0	0	0	0	0	0	0	0	0	0	0	0	0	0	0	0	0	0
d__Bacteria	k__norank_d__Bacteria	p__Actinobacteriota	c__Actinobacteria	o__Pseudonocardiales	f__Pseudonocardiaceae	g__Saccharopolyspora	s__Saccharopolyspora_sp.	0	0	1	1	1	1	1	0	1	2	0	0	0	0	0	2	3	0	0	0	0	0	0	0	0	0	0	0	0	0	0	0	0	0	0	0	0	0	0	0	0	0
d__Bacteria	k__norank_d__Bacteria	p__Myxococcota	c__Polyangia	o__Polyangiales	f__Sandaracinaceae	g__Sandaracinus	s__Sandaracinus_amylolyticus	0	0	0	0	0	0	0	0	0	0	0	0	0	0	0	11	0	2	0	0	0	0	0	0	0	0	0	0	0	0	0	0	0	0	0	0	0	0	0	0	0	0
d__Bacteria	k__norank_d__Bacteria	p__Actinobacteriota	c__Actinobacteria	o__Corynebacteriales	f__Nocardiaceae	g__Smaragdicoccus	s__Smaragdicoccus_niigatensis_DSM_44881__NBRC_103563	3	1	5	2	6	2	1	1	2	1	1	0	0	0	1	1	0	7	1	3	2	7	0	0	0	1	1	1	0	2	0	0	1	1	5	1	0	3	1	8	3	2
d__Bacteria	k__norank_d__Bacteria	p__Actinobacteriota	c__Thermoleophilia	o__Solirubrobacterales	f__67-14	g__norank_f__67-14	s__Solirubrobacterales_bacterium_67-14	0	0	1	0	0	0	0	0	0	1	0	0	0	0	1	21	0	0	0	0	0	0	0	0	0	0	0	0	0	0	0	0	0	0	0	0	0	0	0	0	0	0
d__Bacteria	k__norank_d__Bacteria	p__Bacteroidota	c__Bacteroidia	o__Sphingobacteriales	f__Sphingobacteriaceae	g__Solitalea	s__Solitalea_canadensis	0	0	12	0	0	0	3	1	1	6	0	0	0	0	0	0	0	0	0	0	0	0	0	0	0	0	0	0	0	0	0	0	0	0	0	0	0	0	0	0	0	0
d__Bacteria	k__norank_d__Bacteria	p__Bacteroidota	c__Bacteroidia	o__Sphingobacteriales	f__Sphingobacteriaceae	g__Solitalea	s__Solitalea_koreensis	0	0	2	0	0	0	0	0	2	2	0	0	0	0	0	0	0	0	0	0	0	0	0	0	0	0	0	0	0	0	0	0	1	0	0	0	0	5	0	0	0	0
d__Bacteria	k__norank_d__Bacteria	p__Myxococcota	c__Polyangia	o__Polyangiales	f__Polyangiaceae	g__Sorangium	s__Sorangium_cellulosum_g__Sorangium	0	1	2	0	0	0	0	0	0	1	1	0	0	0	0	1	0	0	0	0	0	0	0	0	0	0	0	0	0	0	0	0	0	0	0	0	0	0	0	0	0	0
d__Bacteria	k__norank_d__Bacteria	p__Actinobacteriota	c__Actinobacteria	o__Streptosporangiales	f__Streptosporangiaceae	g__Sphaerisporangium	s__Sphaerisporangium_sp._g__Sphaerisporangium	8	1	5	0	5	8	3	7	6	2	2	0	1	3	1	0	0	2	2	0	1	1	0	2	1	2	1	1	1	1	0	1	2	5	0	0	0	0	0	0	0	0
d__Bacteria	k__norank_d__Bacteria	p__Bacteroidota	c__Bacteroidia	o__Sphingobacteriales	f__Sphingobacteriaceae	g__Pedobacter	s__Sphingobacteriia_bacterium_WF20	0	0	0	0	0	0	0	49	0	0	0	0	0	0	3	14	1	1	0	0	0	0	0	1	0	0	0	0	0	0	0	0	0	0	0	0	0	0	0	0	0	0
d__Bacteria	k__norank_d__Bacteria	p__Bacteroidota	c__Bacteroidia	o__Sphingobacteriales	f__Sphingobacteriaceae	g__Sphingobacterium	s__Sphingobacterium_arenae	0	0	0	0	0	0	0	0	0	0	0	0	0	0	0	8	0	0	0	0	0	0	0	0	0	0	0	0	0	0	0	0	0	0	0	0	0	0	0	0	0	0
d__Bacteria	k__norank_d__Bacteria	p__Bacteroidota	c__Bacteroidia	o__Sphingobacteriales	f__Sphingobacteriaceae	g__Sphingobacterium	s__Sphingobacterium_multivorum	0	1	0	0	0	0	0	1	0	0	0	0	0	0	0	0	1	0	0	0	0	0	0	0	0	0	0	0	0	0	1	0	0	0	0	0	0	0	0	0	0	0
d__Bacteria	k__norank_d__Bacteria	p__Proteobacteria	c__Alphaproteobacteria	o__Sphingomonadales	f__Sphingomonadaceae	g__Sphingopyxis	s__Sphingopyxis_macrogoltabida	0	0	0	1	0	0	0	1	1	0	0	0	0	0	0	96	5	0	1	0	0	0	0	0	0	0	0	0	0	0	0	0	0	0	0	0	0	0	0	0	0	0
d__Bacteria	k__norank_d__Bacteria	p__Spirochaetota	c__Spirochaetia	o__Spirochaetales	f__Spirochaetaceae	g__Spirochaeta	s__Spirochaeta_sp._g__Spirochaeta	3	10	0	2	2	16	4	3	4	15	2	5	5	24	10	0	0	3	10	0	0	0	0	0	0	1	3	3	1	1	4	0	7	15	0	0	10	1	0	0	0	0
d__Bacteria	k__norank_d__Bacteria	p__Proteobacteria	c__Alphaproteobacteria	o__Rickettsiales	f__Mitochondria	g__norank_f__Mitochondria	s__Spongospora_subterranea	1	0	0	0	0	0	0	0	0	0	0	1	0	1	0	0	0	0	3	0	0	0	0	0	0	0	0	0	0	0	0	0	0	0	0	0	0	0	1	0	0	0
d__Bacteria	k__norank_d__Bacteria	p__Firmicutes	c__Negativicutes	o__Veillonellales-Selenomonadales	f__Sporomusaceae	g__Sporomusa	s__Sporomusa_rhizae	1	1	0	0	0	1	0	1	1	0	0	0	0	1	0	0	0	0	0	0	0	0	0	0	0	1	0	0	0	0	0	0	0	0	0	0	1	0	1	0	0	0
d__Bacteria	k__norank_d__Bacteria	p__Firmicutes	c__Bacilli	o__Bacillales	f__Planococcaceae	g__Sporosarcina	s__Sporosarcina_globispora	0	0	0	0	0	0	0	2	2	0	1	3	3	8	14	0	1	4	0	3	0	0	0	0	0	1	0	0	1	0	0	0	0	0	0	1	0	1	0	0	0	0
d__Bacteria	k__norank_d__Bacteria	p__Firmicutes	c__Bacilli	o__Bacillales	f__Planococcaceae	g__Sporosarcina	s__Sporosarcina_luteola	4	1	0	2	6	7	2	49	8	3	6	0	0	4	9	2	3	30	19	15	1	2	3	0	3	5	5	10	7	7	0	0	1	1	0	8	0	10	2	9	1	0
d__Bacteria	k__norank_d__Bacteria	p__Proteobacteria	c__Gammaproteobacteria	o__Xanthomonadales	f__Xanthomonadaceae	g__Stenotrophomonas	s__Stenotrophomonas_rhizophila_g__Stenotrophomonas	0	3	0	3	0	0	0	1	0	0	0	0	1	0	1	1	1	0	0	0	1	0	1	0	0	2	0	0	0	0	0	1	1	0	0	0	0	4	0	0	0	0
d__Bacteria	k__norank_d__Bacteria	p__Actinobacteriota	c__Actinobacteria	o__Streptosporangiales	f__Thermomonosporaceae	g__Streptomyces_thermoautotrophicus	s__Streptomyces_thermoautotrophicus	0	0	0	0	0	0	0	0	0	0	0	0	0	0	0	0	0	9	0	7	0	0	0	0	0	0	0	0	0	0	0	0	0	0	0	0	0	0	0	0	0	0
d__Bacteria	k__norank_d__Bacteria	p__Bacteroidota	c__Bacteroidia	o__Chitinophagales	f__Chitinophagaceae	g__norank_f__Chitinophagaceae	s__Terrimonas_sp._YJ03	0	0	0	0	1	0	0	0	0	0	0	0	0	0	1	55	0	0	0	0	0	0	0	0	0	0	0	0	0	0	0	0	0	0	0	0	0	0	0	0	0	0
d__Bacteria	k__norank_d__Bacteria	p__Cyanobacteria	c__Cyanobacteriia	o__Chloroplast	f__norank_o__Chloroplast	g__norank_f__norank_o__Chloroplast	s__Tetradesmus_obliquus	0	0	0	0	0	0	0	0	0	0	0	0	1	0	0	0	2	0	1	0	0	1	1	0	0	1	2	0	0	0	0	0	0	0	0	1	0	0	0	0	0	0
d__Bacteria	k__norank_d__Bacteria	p__Firmicutes	c__Bacilli	o__Thermoactinomycetales	f__Thermoactinomycetaceae	g__Thermoactinomyces	s__Thermoactinomyces_daqus	0	0	0	0	1	0	0	0	1	0	3	3	0	1	0	0	0	5	1	2	0	0	0	0	0	1	1	1	3	0	0	0	1	0	0	0	0	0	0	0	0	0
d__Bacteria	k__norank_d__Bacteria	p__Firmicutes	c__Bacilli	o__Thermoactinomycetales	f__Thermoactinomycetaceae	g__Thermoactinomyces	s__Thermoactinomyces_khenchelensis	0	0	0	0	1	0	0	0	1	0	15	0	0	1	3	0	0	5	0	2	0	0	0	0	0	1	1	0	0	0	0	0	0	0	0	2	0	1	0	1	0	0
d__Bacteria	k__norank_d__Bacteria	p__Firmicutes	c__Bacilli	o__Thermoactinomycetales	f__Thermoactinomycetaceae	g__Thermoactinomyces	s__Thermoactinomyces_sp._JAM-FM1001	0	0	0	0	1	1	0	0	0	3	0	1	0	0	0	7	3	23	2	29	12	6	7	58	28	10	4	1	9	2	0	2	1	3	2	0	0	0	0	0	4	3
d__Bacteria	k__norank_d__Bacteria	p__Firmicutes	c__Bacilli	o__Thermoactinomycetales	f__Thermoactinomycetaceae	g__norank_f__Thermoactinomycetaceae	s__Thermoactinomycetaceae_bacterium	0	0	0	0	0	1	0	0	2	0	0	0	0	0	0	0	0	8	0	2	0	0	0	0	0	0	1	0	0	0	0	0	0	0	1	0	0	0	0	0	0	0
d__Bacteria	k__norank_d__Bacteria	p__Firmicutes	c__Bacilli	o__Thermoactinomycetales	f__Thermoactinomycetaceae	g__Thermoflavimicrobium	s__Thermoflavimicrobium_dichotomicum	0	0	0	0	1	0	0	0	0	0	0	0	0	0	0	0	0	4	1	9	0	0	0	0	0	0	0	0	0	0	0	0	0	0	0	0	0	0	0	0	0	0
d__Bacteria	k__norank_d__Bacteria	p__Firmicutes	c__Bacilli	o__Alicyclobacillales	f__Alicyclobacillaceae	g__Tumebacillus	s__Tumebacillus_avium	0	0	0	0	0	0	0	0	0	0	0	0	1	0	0	0	1	0	1	0	0	0	0	0	0	1	0	2	0	0	0	0	1	1	0	0	0	5	0	0	0	0
d__Bacteria	k__norank_d__Bacteria	p__Firmicutes	c__Bacilli	o__Alicyclobacillales	f__Alicyclobacillaceae	g__Tumebacillus	s__Tumebacillus_ginsengisoli	75	75	2	17	10	55	7	5	14	11	10	14	4	7	12	1	4	16	27	58	2	2	2	3	3	8	4	4	6	3	2	1	5	9	4	6	7	5	1	3	6	7
d__Bacteria	k__norank_d__Bacteria	p__Firmicutes	c__Bacilli	o__Alicyclobacillales	f__Alicyclobacillaceae	g__Tumebacillus	s__Tumebacillus_permanentifrigoris	0	0	2	0	2	0	0	0	1	1	2	0	0	2	0	0	0	1	1	2	0	0	0	1	0	1	0	0	1	1	0	0	0	4	1	0	0	1	1	0	0	0
d__Bacteria	k__norank_d__Bacteria	p__Firmicutes	c__Bacilli	o__Erysipelotrichales	f__Erysipelotrichaceae	g__Turicibacter	s__Turicibacter_sp._H121	3	0	1	1	3	0	0	0	11	9	1	0	1	0	1	10	38	202	3	239	2	6	7	14	25	1	2	6	1	0	9	15	23	16	7	0	2	2	2	2	0	0
d__Bacteria	k__norank_d__Bacteria	p__Cyanobacteria	c__Cyanobacteriia	o__Chloroplast	f__norank_o__Chloroplast	g__norank_f__norank_o__Chloroplast	s__Vischeria_sp._CAUP_Q_202	0	0	2	0	1	0	1	1	0	0	0	0	6	0	0	0	3	0	2	0	0	0	0	0	0	1	0	0	0	0	1	0	0	0	0	0	0	1	0	0	0	0
d__Bacteria	k__norank_d__Bacteria	p__Proteobacteria	c__Gammaproteobacteria	o__Burkholderiales	f__Chromobacteriaceae	g__Vogesella	s__Vogesella_sp._LIG4	0	0	0	0	0	0	0	2	0	0	0	0	0	0	0	0	1	0	0	0	0	0	0	0	0	0	0	0	0	0	0	0	2	0	1	0	0	0	0	0	0	0
d__Bacteria	k__norank_d__Bacteria	p__Myxococcota	c__Myxococcia	o__Myxococcales	f__Vulgatibacteraceae	g__Vulgatibacter	s__Vulgatibacter_incomptus	0	0	0	0	0	2	1	7	0	0	1	2	0	1	1	1	0	0	3	0	0	0	0	1	0	0	0	1	0	0	0	0	0	0	0	0	0	9	0	1	0	0
d__Bacteria	k__norank_d__Bacteria	p__Cyanobacteria	c__Cyanobacteriia	o__Chloroplast	f__norank_o__Chloroplast	g__norank_f__norank_o__Chloroplast	s__Xylochloris_irregularis	0	0	0	0	0	0	0	0	0	0	0	0	0	0	0	0	0	0	0	0	0	0	2	0	0	1	0	1	0	0	0	0	0	0	2	0	0	0	0	2	0	0
d__Bacteria	k__norank_d__Bacteria	p__Proteobacteria	c__Gammaproteobacteria	o__Enterobacterales	f__Enterobacteriaceae	g__Yokenella	s__Yokenella_regensburgei_g__Yokenella	0	3	0	0	0	1	0	1	0	0	1	0	0	0	3	3	16	0	0	3	0	0	0	1	0	0	0	0	0	0	0	0	1	0	1	0	0	74	2	0	0	0
d__Bacteria	k__norank_d__Bacteria	p__Actinobacteriota	c__Acidimicrobiia	o__IMCC26256	f__norank_o__IMCC26256	g__norank_f__norank_o__IMCC26256	s__actinobacterium_YJF2-33	1	10	0	0	1	3	0	0	0	6	11	30	18	23	10	2	2	1	3	2	7	15	15	6	6	14	20	13	15	20	7	9	20	1	5	27	15	24	28	14	13	34
d__Bacteria	k__norank_d__Bacteria	p__Actinobacteriota	c__Actinobacteria	o__Streptosporangiales	f__Nocardiopsaceae	g__norank_f__Nocardiopsaceae	s__actinomycete_095-35	0	0	0	0	0	0	0	0	0	0	0	0	0	0	0	22	0	0	0	0	0	0	0	0	0	0	0	0	0	0	0	0	0	0	0	0	0	0	0	0	0	0
d__Bacteria	k__norank_d__Bacteria	p__Proteobacteria	c__Gammaproteobacteria	o__Diplorickettsiales	f__Diplorickettsiaceae	g__norank_f__Diplorickettsiaceae	s__agricultural_soil_bacterium_SC-I-16	0	0	0	0	0	0	0	1	0	0	0	1	0	3	1	0	0	2	0	3	0	0	0	0	0	0	1	1	0	0	0	0	0	0	0	7	0	4	1	1	0	0
d__Bacteria	k__norank_d__Bacteria	p__Actinobacteriota	c__Actinobacteria	o__Catenulisporales	f__Actinospicaceae	g__Actinospica	s__bacterium_Ellin5012	0	0	0	0	0	0	0	2	0	0	0	0	0	1	8	5	9	7	1	17	2	1	1	1	3	0	1	1	0	0	0	0	0	0	0	0	0	1	2	1	1	0
d__Bacteria	k__norank_d__Bacteria	p__Verrucomicrobiota	c__Verrucomicrobiae	o__Chthoniobacterales	f__Chthoniobacteraceae	g__Chthoniobacter	s__bacterium_Ellin511	0	1	1	0	1	1	0	0	0	2	1	1	0	0	0	0	0	3	1	0	0	1	0	0	0	0	0	0	0	1	0	0	0	1	1	0	0	0	0	3	0	0
d__Bacteria	k__norank_d__Bacteria	p__Myxococcota	c__Polyangia	o__Haliangiales	f__Haliangiaceae	g__Haliangium	s__bacterium_Ellin6502	3	0	0	1	2	1	3	10	1	0	0	0	1	0	0	3	4	13	1	7	0	3	4	0	2	0	0	0	0	1	0	1	1	0	2	0	0	7	2	4	0	1
d__Bacteria	k__norank_d__Bacteria	p__Actinobacteriota	c__Thermoleophilia	o__Gaiellales	f__norank_o__Gaiellales	g__norank_f__norank_o__Gaiellales	s__bacterium_Ellin6515	93	24	47	116	28	43	70	32	47	24	25	9	50	29	58	10	39	38	42	36	16	13	10	7	3	2	5	1	9	6	5	2	30	47	120	2	0	25	2	6	0	0
d__Bacteria	k__norank_d__Bacteria	p__Actinobacteriota	c__Thermoleophilia	o__Gaiellales	f__norank_o__Gaiellales	g__norank_f__norank_o__Gaiellales	s__bacterium_Ellin6517	26	9	8	31	9	16	27	15	13	3	0	0	4	1	4	0	6	5	6	1	0	0	0	0	0	0	0	0	0	0	0	0	6	7	18	0	0	0	0	0	0	0
d__Bacteria	k__norank_d__Bacteria	p__Chloroflexi	c__TK10	o__norank_c__TK10	f__norank_o__norank_c__TK10	g__norank_f__norank_o__norank_c__TK10	s__bacterium_Ellin6519	40	57	5	34	11	30	29	14	12	33	66	79	87	61	67	18	33	15	61	18	61	69	80	68	59	106	147	122	128	104	38	176	76	61	67	146	73	104	131	84	60	129
d__Bacteria	k__norank_d__Bacteria	p__Chloroflexi	c__KD4-96	o__norank_c__KD4-96	f__norank_o__norank_c__KD4-96	g__norank_f__norank_o__norank_c__KD4-96	s__bacterium_Ellin6529	4	4	9	3	2	4	18	4	9	2	2	0	7	0	1	2	7	6	3	6	1	0	0	0	0	0	0	0	0	0	0	0	1	0	16	0	0	0	0	0	0	0
d__Bacteria	k__norank_d__Bacteria	p__Chloroflexi	c__Chloroflexia	o__Thermomicrobiales	f__JG30-KF-CM45	g__norank_f__JG30-KF-CM45	s__bacterium_Ellin6537	34	7	12	29	8	12	29	5	13	9	14	9	11	16	8	0	2	4	28	2	12	10	7	4	5	16	25	8	10	25	1	2	15	10	19	43	10	70	39	28	15	32
d__Bacteria	k__norank_d__Bacteria	p__Abditibacteriota	c__Abditibacteria	o__Abditibacteriales	f__Abditibacteriaceae	g__Abditibacterium	s__bacterium_LY17	0	0	0	0	0	0	0	0	0	0	0	0	0	0	0	11	1	1	0	0	0	0	0	0	0	0	0	0	0	0	0	0	0	0	0	0	0	0	0	0	0	0
d__Bacteria	k__norank_d__Bacteria	p__Bdellovibrionota	c__Oligoflexia	o__0319-6G20	f__norank_o__0319-6G20	g__norank_f__norank_o__0319-6G20	s__bacterium_enrichment_culture_clone_B1262011	0	0	0	0	0	0	0	0	0	0	0	0	0	0	0	0	6	0	0	0	0	0	0	0	0	0	2	0	0	0	0	0	0	0	0	0	0	0	0	0	0	0
d__Bacteria	k__norank_d__Bacteria	p__SAR324_cladeMarine_group_B	c__norank_p__SAR324_cladeMarine_group_B	o__norank_c__norank_p__SAR324_cladeMarine_group_B	f__norank_o__norank_c__norank_p__SAR324_cladeMarine_group_B	g__norank_f__norank_o__norank_c__norank_p__SAR324_cladeMarine_group_B	s__bacterium_enrichment_culture_clone_B302011	6	0	5	3	0	1	3	1	2	2	0	0	1	6	0	0	1	0	1	0	0	0	0	0	0	0	0	0	0	0	0	0	0	6	2	0	0	0	0	0	0	0
d__Bacteria	k__norank_d__Bacteria	p__Patescibacteria	c__WWE3	o__norank_c__WWE3	f__norank_o__norank_c__WWE3	g__norank_f__norank_o__norank_c__WWE3	s__bacterium_enrichment_culture_clone_EBa3	0	0	0	0	0	0	0	0	0	0	2	0	0	0	0	0	0	0	1	2	0	0	0	0	0	1	0	0	0	1	0	0	0	0	0	0	0	0	0	0	0	0
d__Bacteria	k__norank_d__Bacteria	p__Actinobacteriota	c__Acidimicrobiia	o__IMCC26256	f__norank_o__IMCC26256	g__norank_f__norank_o__IMCC26256	s__bacterium_enrichment_culture_clone_auto73_4W	0	12	0	1	3	1	0	1	0	7	20	15	23	21	19	6	13	8	10	15	47	27	22	42	38	28	39	69	50	55	25	27	24	5	2	39	83	45	42	16	54	61
d__Bacteria	k__norank_d__Bacteria	p__Firmicutes	c__Symbiobacteriia	o__Symbiobacteriales	f__Symbiobacteraceae	g__norank_f__Symbiobacteraceae	s__bacterium_enrichment_culture_clone_heteroA10_4W	0	0	0	0	0	0	0	11	0	0	0	0	0	0	0	0	0	0	0	0	0	0	0	0	0	0	1	2	0	0	1	0	0	0	0	1	1	0	0	0	0	0
d__Bacteria	k__norank_d__Bacteria	p__Bacteroidota	c__Bacteroidia	o__Sphingobacteriales	f__Sphingobacteriaceae	g__Pedobacter	s__bacterium_enrichment_culture_clone_heteroA52_4W	0	0	0	0	0	0	0	0	0	0	0	0	0	0	0	0	0	0	0	0	0	0	0	0	0	0	0	0	0	0	0	0	0	0	0	0	0	0	0	0	0	0
d__Bacteria	k__norank_d__Bacteria	p__Bacteroidota	c__Bacteroidia	o__Chitinophagales	f__Chitinophagaceae	g__Edaphobaculum	s__bacterium_g__Edaphobaculum	5	0	2	2	0	2	0	0	5	2	0	0	2	0	2	0	0	6	0	0	0	0	0	0	0	0	0	2	1	2	1	0	5	1	4	1	0	2	0	0	0	0
d__Bacteria	k__norank_d__Bacteria	p__Proteobacteria	c__Alphaproteobacteria	o__Caulobacterales	f__Caulobacteraceae	g__norank_f__Caulobacteraceae	s__bacterium_g__norank_f__Caulobacteraceae	0	3	0	0	0	5	0	0	0	1	1	2	0	3	2	0	0	1	2	0	0	2	1	0	3	3	1	0	1	0	0	0	0	1	0	0	0	2	0	0	0	0
d__Bacteria	k__norank_d__Bacteria	p__Proteobacteria	c__Gammaproteobacteria	o__Burkholderiales	f__norank_o__Burkholderiales	g__norank_f__norank_o__Burkholderiales	s__beta_proteobacterium_WY25	0	0	0	0	0	0	0	1	0	0	0	0	0	1	3	0	0	1	4	0	0	0	0	0	0	0	0	0	0	0	0	0	0	0	0	0	0	0	0	0	0	0
d__Bacteria	k__norank_d__Bacteria	p__Cyanobacteria	c__Vampirivibrionia	o__Obscuribacterales	f__Obscuribacteraceae	g__norank_f__Obscuribacteraceae	s__bioreactor_metagenome_g__norank_f__Obscuribacteraceae	0	1	0	0	0	0	0	1	1	2	0	0	0	0	0	0	0	0	0	0	0	0	0	0	0	0	0	0	0	0	0	0	0	0	0	0	0	0	0	0	0	0
d__Bacteria	k__norank_d__Bacteria	p__Patescibacteria	c__Saccharimonadia	o__Saccharimonadales	f__norank_o__Saccharimonadales	g__norank_f__norank_o__Saccharimonadales	s__candidate_division_TM7_bacterium_LY2	1	2	0	0	0	1	1	7	0	0	0	0	1	3	0	0	2	0	0	14	0	0	0	0	1	0	0	0	0	0	0	0	0	1	0	0	0	0	0	0	0	0
d__Bacteria	k__norank_d__Bacteria	p__Verrucomicrobiota	c__Verrucomicrobiae	o__Methylacidiphilales	f__Methylacidiphilaceae	g__norank_f__Methylacidiphilaceae	s__candidate_division_WWE3_bacterium_RIFCSPLOWO2_01_FULL_53_14	1	2	0	0	0	4	2	0	0	1	1	2	3	2	0	0	0	0	3	0	0	0	0	0	0	11	25	0	1	1	0	0	0	0	0	0	0	0	0	0	0	0
d__Bacteria	k__norank_d__Bacteria	p__Desulfobacterota	c__norank_p__Desulfobacterota	o__norank_c__norank_p__Desulfobacterota	f__norank_o__norank_c__norank_p__Desulfobacterota	g__norank_f__norank_o__norank_c__norank_p__Desulfobacterota	s__delta_proteobacterium_WX81	28	10	16	20	9	13	8	8	14	6	4	0	4	10	0	6	5	6	5	6	3	2	1	0	1	0	1	0	1	5	1	0	9	6	13	0	0	10	0	0	0	0
d__Bacteria	k__norank_d__Bacteria	p__Verrucomicrobiota	c__Chlamydiae	o__Chlamydiales	f__Parachlamydiaceae	g__Neochlamydia	s__endosymbiont_of_Naegleria_clarki	1	3	0	0	0	0	1	0	0	0	0	0	0	0	0	0	0	0	6	0	0	0	0	0	0	0	0	0	0	0	0	0	0	0	0	0	0	0	0	0	0	0
d__Bacteria	k__norank_d__Bacteria	p__Bacteroidota	c__Bacteroidia	o__Chitinophagales	f__Chitinophagaceae	g__Filimonas	s__eubacterium_sp._11-14	0	0	0	0	0	0	2	0	0	0	0	0	0	0	0	0	0	0	0	1	0	0	0	0	0	0	0	0	0	0	0	0	0	0	19	0	0	3	0	0	0	0
d__Bacteria	k__norank_d__Bacteria	p__Proteobacteria	c__Gammaproteobacteria	o__Xanthomonadales	f__Rhodanobacteraceae	g__norank_f__Rhodanobacteraceae	s__gamma_proteobacterium_OR-113	0	0	0	0	0	0	0	1	0	0	0	0	0	0	0	0	14	0	0	0	0	0	0	0	0	0	0	0	0	0	0	0	0	0	0	0	0	0	0	0	0	0
d__Bacteria	k__norank_d__Bacteria	p__Proteobacteria	c__Gammaproteobacteria	o__Diplorickettsiales	f__Diplorickettsiaceae	g__norank_f__Diplorickettsiaceae	s__gamma_proteobacterium_WY1	0	0	0	0	0	0	0	0	0	0	0	0	0	0	0	0	0	0	0	0	0	0	0	0	0	0	0	0	0	0	0	0	0	0	0	2	0	0	0	1	3	2
d__Bacteria	k__norank_d__Bacteria	p__Nitrospirota	c__Leptospirillia	o__Leptospirillales	f__Leptospirillaceae	g__Leptospirillum	s__hydrothermal_vent_metagenome_g__Leptospirillum	0	0	0	0	0	1	0	0	0	0	0	0	0	0	0	0	2	10	4	3	0	0	0	0	0	0	0	0	0	0	0	0	0	1	0	0	0	0	0	0	0	0
d__Bacteria	k__norank_d__Bacteria	p__RCP2-54	c__norank_p__RCP2-54	o__norank_c__norank_p__RCP2-54	f__norank_o__norank_c__norank_p__RCP2-54	g__norank_f__norank_o__norank_c__norank_p__RCP2-54	s__hydrothermal_vent_metagenome_g__norank_f__norank_o__norank_c__norank_p__RCP2-54	0	0	7	0	0	0	0	0	0	0	0	0	0	0	0	0	0	0	0	0	0	0	0	0	0	0	0	0	0	0	0	0	0	0	0	0	0	0	0	0	0	0
d__Bacteria	k__norank_d__Bacteria	p__Firmicutes	c__Bacilli	o__Thermoactinomycetales	f__Thermoactinomycetaceae	g__Thermoflavimicrobium	s__low_GC_Gram-positive_bacterium_HTA1422	0	0	2	1	2	0	0	8	2	1	1	0	0	1	0	2	1	30	3	4	1	1	0	2	1	2	0	0	1	0	1	0	0	0	0	0	0	0	0	0	0	0
d__Bacteria	k__norank_d__Bacteria	p__Bdellovibrionota	c__Oligoflexia	o__0319-6G20	f__norank_o__0319-6G20	g__norank_f__norank_o__0319-6G20	s__marine_metagenome_g__norank_f__norank_o__0319-6G20	2	2	1	1	1	0	1	0	6	1	1	0	2	0	0	1	1	1	0	0	1	0	1	0	1	0	0	2	1	1	0	0	3	1	1	0	0	2	1	0	0	0
d__Bacteria	k__norank_d__Bacteria	p__Patescibacteria	c__Saccharimonadia	o__Saccharimonadales	f__norank_o__Saccharimonadales	g__norank_f__norank_o__Saccharimonadales	s__marine_metagenome_g__norank_f__norank_o__Saccharimonadales	0	0	0	0	0	0	0	0	0	0	0	0	0	0	0	2	49	3	0	2	0	0	1	0	0	0	0	0	0	0	0	0	0	0	1	0	0	0	0	0	0	0
d__Bacteria	k__norank_d__Bacteria	p__Abditibacteriota	c__Abditibacteria	o__Abditibacteriales	f__Abditibacteriaceae	g__Abditibacterium	s__metagenome_g__Abditibacterium	0	0	0	0	0	0	0	0	0	0	0	0	0	0	0	15	1	0	0	0	0	0	0	0	0	0	0	0	0	0	0	0	0	0	0	0	0	0	0	0	0	0
d__Bacteria	k__norank_d__Bacteria	p__Actinobacteriota	c__Actinobacteria	o__Streptosporangiales	f__Thermomonosporaceae	g__Actinomadura	s__metagenome_g__Actinomadura	0	0	1	0	0	0	0	1	1	0	0	0	1	1	1	0	0	1	1	0	0	0	0	0	2	0	0	0	1	0	0	0	0	0	0	0	0	0	0	0	0	1
d__Bacteria	k__norank_d__Bacteria	p__Bacteroidota	c__Bacteroidia	o__Cytophagales	f__Hymenobacteraceae	g__Adhaeribacter	s__metagenome_g__Adhaeribacter	4	0	8	3	5	4	2	3	7	4	0	0	0	0	0	0	0	0	0	0	0	0	0	0	0	0	0	0	0	0	0	1	4	0	7	0	0	0	0	0	0	0
d__Bacteria	k__norank_d__Bacteria	p__Myxococcota	c__Myxococcia	o__Myxococcales	f__Anaeromyxobacteraceae	g__Anaeromyxobacter	s__metagenome_g__Anaeromyxobacter	1	3	0	3	0	1	0	2	0	0	0	1	1	0	1	1	3	4	2	0	1	0	1	0	2	1	0	0	0	3	0	0	1	1	2	0	0	4	3	2	0	0
d__Bacteria	k__norank_d__Bacteria	p__Proteobacteria	c__Gammaproteobacteria	o__Diplorickettsiales	f__Diplorickettsiaceae	g__Aquicella	s__metagenome_g__Aquicella	0	0	0	0	0	0	0	0	0	0	0	0	0	1	0	1	0	8	0	22	0	0	0	0	0	0	0	0	0	0	0	0	0	1	0	0	0	4	0	3	0	0
d__Bacteria	k__norank_d__Bacteria	p__Bdellovibrionota	c__Bdellovibrionia	o__Bdellovibrionales	f__Bdellovibrionaceae	g__Bdellovibrio	s__metagenome_g__Bdellovibrio	0	0	1	1	0	0	0	4	0	0	0	0	0	0	1	20	17	4	3	4	2	1	2	0	1	0	0	0	1	2	1	0	0	0	1	0	1	2	0	0	0	0
d__Bacteria	k__norank_d__Bacteria	p__Acidobacteriota	c__Acidobacteriae	o__Bryobacterales	f__Bryobacteraceae	g__Bryobacter	s__metagenome_g__Bryobacter	0	0	3	10	1	2	4	4	0	2	3	0	2	2	3	9	2	16	2	3	5	1	1	1	1	3	0	0	2	2	4	1	2	1	12	3	5	8	3	2	0	1
d__Bacteria	k__norank_d__Bacteria	p__Actinobacteriota	c__Acidimicrobiia	o__Microtrichales	f__Ilumatobacteraceae	g__CL500-29_marine_group	s__metagenome_g__CL500-29_marine_group	22	6	55	36	8	17	29	21	23	17	20	3	16	1	2	13	10	19	3	7	9	3	3	7	0	1	1	1	1	5	4	3	17	9	21	1	0	6	9	3	0	0
d__Bacteria	k__norank_d__Bacteria	p__Proteobacteria	c__Alphaproteobacteria	o__Tistrellales	f__Geminicoccaceae	g__Candidatus_Alysiosphaera	s__metagenome_g__Candidatus_Alysiosphaera	0	0	1	4	2	0	0	0	0	1	0	0	2	0	0	0	0	1	0	0	0	0	0	0	0	0	0	0	0	0	0	0	1	0	0	0	0	0	0	0	0	0
d__Bacteria	k__norank_d__Bacteria	p__Proteobacteria	c__Alphaproteobacteria	o__Paracaedibacterales	f__Paracaedibacteraceae	g__Candidatus_Paracaedibacter	s__metagenome_g__Candidatus_Paracaedibacter	0	1	0	0	4	1	0	1	0	0	3	2	1	5	2	2	5	5	3	22	0	1	3	3	3	7	1	0	2	1	2	0	3	0	2	0	2	10	1	1	2	1
d__Bacteria	k__norank_d__Bacteria	p__Verrucomicrobiota	c__Chlamydiae	o__Chlamydiales	f__Parachlamydiaceae	g__Candidatus_Protochlamydia	s__metagenome_g__Candidatus_Protochlamydia	1	2	2	2	0	3	2	3	4	3	5	1	1	0	1	14	2	2	1	0	2	4	2	0	0	11	3	3	3	1	1	4	1	0	0	23	4	2	8	5	2	2
d__Bacteria	k__norank_d__Bacteria	p__Verrucomicrobiota	c__Verrucomicrobiae	o__Chthoniobacterales	f__Chthoniobacteraceae	g__Candidatus_Udaeobacter	s__metagenome_g__Candidatus_Udaeobacter	0	1	1	2	1	0	2	0	1	1	0	0	0	1	0	0	1	0	1	0	0	0	0	0	0	0	0	0	0	0	2	0	0	1	4	0	0	1	0	0	0	0
d__Bacteria	k__norank_d__Bacteria	p__Proteobacteria	c__Alphaproteobacteria	o__Caulobacterales	f__Caulobacteraceae	g__Caulobacter	s__metagenome_g__Caulobacter	1	0	2	3	0	0	1	0	0	2	0	0	0	1	2	38	1	2	0	0	0	0	0	1	0	0	0	0	1	1	0	0	0	0	0	0	0	0	0	1	0	0
d__Bacteria	k__norank_d__Bacteria	p__Proteobacteria	c__Gammaproteobacteria	o__Cellvibrionales	f__Cellvibrionaceae	g__Cellvibrio	s__metagenome_g__Cellvibrio	0	0	4	0	0	0	0	1	0	0	0	0	0	0	0	26	8	0	0	0	0	0	0	0	0	0	0	0	0	0	0	0	0	0	0	0	0	0	0	0	0	0
d__Bacteria	k__norank_d__Bacteria	p__Proteobacteria	c__Gammaproteobacteria	o__Burkholderiales	f__Chitinimonadaceae	g__Chitinimonas	s__metagenome_g__Chitinimonas	0	0	0	1	0	0	1	0	0	0	0	0	0	1	0	1	0	0	0	1	0	0	0	0	0	0	0	0	0	0	0	0	0	0	0	2	0	4	1	0	0	9
d__Bacteria	k__norank_d__Bacteria	p__Bacteroidota	c__Bacteroidia	o__Chitinophagales	f__Chitinophagaceae	g__Chitinophaga	s__metagenome_g__Chitinophaga	0	0	0	0	0	0	0	0	0	0	0	0	1	0	0	1	0	0	0	0	0	6	1	0	0	1	0	0	0	0	0	0	0	0	0	0	0	0	0	0	0	1
d__Bacteria	k__norank_d__Bacteria	p__Bacteroidota	c__Bacteroidia	o__Cytophagales	f__Microscillaceae	g__Chryseolinea	s__metagenome_g__Chryseolinea	0	0	0	6	0	0	0	0	0	0	0	0	1	0	0	3	0	2	0	1	0	0	5	0	0	0	0	0	0	1	1	0	1	0	3	0	0	0	0	0	0	0
d__Bacteria	k__norank_d__Bacteria	p__Verrucomicrobiota	c__Verrucomicrobiae	o__Chthoniobacterales	f__Chthoniobacteraceae	g__Chthoniobacter	s__metagenome_g__Chthoniobacter	0	1	2	0	4	1	0	2	0	0	2	0	0	0	0	2	5	5	0	2	0	0	0	0	0	0	0	0	0	0	1	0	0	0	0	0	0	0	0	0	0	0
d__Bacteria	k__norank_d__Bacteria	p__Actinobacteriota	c__Thermoleophilia	o__Solirubrobacterales	f__Solirubrobacteraceae	g__Conexibacter	s__metagenome_g__Conexibacter	11	2	14	13	12	6	13	1	4	0	4	0	1	0	0	3	3	12	1	15	1	0	2	0	0	0	0	0	0	0	0	0	4	1	1	0	0	0	0	0	0	0
d__Bacteria	k__norank_d__Bacteria	p__Bacteroidota	c__Bacteroidia	o__Cytophagales	f__Cytophagaceae	g__Cytophaga	s__metagenome_g__Cytophaga	0	0	0	0	0	0	0	0	0	0	0	0	0	0	0	13	0	0	0	0	1	0	0	0	0	0	0	0	0	0	0	0	0	0	0	0	0	0	0	0	0	0
d__Bacteria	k__norank_d__Bacteria	p__Verrucomicrobiota	c__Verrucomicrobiae	o__Pedosphaerales	f__Pedosphaeraceae	g__DEV008	s__metagenome_g__DEV008	0	0	0	0	0	0	1	1	1	0	0	0	0	0	0	0	3	7	0	3	1	0	0	0	0	0	0	0	0	0	0	0	0	0	0	0	0	0	0	3	0	0
d__Bacteria	k__norank_d__Bacteria	p__Proteobacteria	c__Alphaproteobacteria	o__Dongiales	f__Dongiaceae	g__Dongia	s__metagenome_g__Dongia	0	0	2	0	0	0	0	0	0	0	1	0	0	0	0	16	0	0	0	0	0	0	0	0	0	0	0	0	0	0	1	0	0	0	0	0	0	0	0	0	0	0
d__Bacteria	k__norank_d__Bacteria	p__Bacteroidota	c__Bacteroidia	o__Chitinophagales	f__Chitinophagaceae	g__Edaphobaculum	s__metagenome_g__Edaphobaculum	0	0	0	1	0	0	0	0	1	0	0	0	1	0	0	2	0	0	0	0	0	0	0	0	0	0	0	0	0	0	0	0	0	0	0	0	0	0	0	0	0	0
d__Bacteria	k__norank_d__Bacteria	p__Verrucomicrobiota	c__Verrucomicrobiae	o__Pedosphaerales	f__Pedosphaeraceae	g__Ellin516	s__metagenome_g__Ellin516	2	0	0	0	0	1	0	2	1	0	0	0	0	0	1	0	0	1	1	0	0	0	0	0	0	0	0	0	0	0	0	0	0	0	0	0	0	0	0	0	0	0
d__Bacteria	k__norank_d__Bacteria	p__Bacteroidota	c__Bacteroidia	o__Flavobacteriales	f__Flavobacteriaceae	g__Flavobacterium	s__metagenome_g__Flavobacterium	12	4	25	14	1	3	6	4	23	28	4	0	15	1	1	0	2	0	1	2	0	0	0	0	0	0	0	0	0	0	3	27	76	0	165	0	0	32	5	0	0	0
d__Bacteria	k__norank_d__Bacteria	p__Verrucomicrobiota	c__Chlamydiae	o__Chlamydiales	f__Simkaniaceae	g__Ga0074140	s__metagenome_g__Ga0074140	0	0	0	0	0	0	0	0	0	0	0	1	0	0	0	1	0	0	0	0	0	0	0	0	1	0	1	0	2	0	0	1	0	0	0	1	0	0	0	0	0	3
d__Bacteria	k__norank_d__Bacteria	p__Actinobacteriota	c__Thermoleophilia	o__Gaiellales	f__Gaiellaceae	g__Gaiella	s__metagenome_g__Gaiella	28	10	50	78	14	17	31	12	29	13	4	0	11	0	0	0	3	7	3	5	0	0	0	0	0	0	0	0	0	0	2	2	12	3	14	0	0	0	0	0	0	0
d__Bacteria	k__norank_d__Bacteria	p__Myxococcota	c__Polyangia	o__Haliangiales	f__Haliangiaceae	g__Haliangium	s__metagenome_g__Haliangium	5	0	2	3	8	1	3	4	4	5	1	0	1	0	5	10	8	23	5	7	5	2	5	0	1	6	2	2	2	7	2	0	2	0	2	1	0	12	7	1	0	0
d__Bacteria	k__norank_d__Bacteria	p__Proteobacteria	c__Alphaproteobacteria	o__Caulobacterales	f__Hyphomonadaceae	g__Hirschia	s__metagenome_g__Hirschia	10	1	7	10	0	0	2	2	2	2	4	0	3	0	1	211	2	3	1	0	3	0	1	0	0	0	0	0	2	1	0	0	5	1	0	0	0	2	0	0	0	0
d__Bacteria	k__norank_d__Bacteria	p__Actinobacteriota	c__Acidimicrobiia	o__Microtrichales	f__Microtrichaceae	g__IMCC26207	s__metagenome_g__IMCC26207	0	0	0	3	0	0	0	0	0	0	0	0	0	0	0	18	0	1	0	0	0	0	0	0	0	0	0	0	0	0	0	0	0	0	0	0	0	0	0	0	0	0
d__Bacteria	k__norank_d__Bacteria	p__Proteobacteria	c__Gammaproteobacteria	o__Burkholderiales	f__Nitrosomonadaceae	g__IS-44	s__metagenome_g__IS-44	83	27	25	78	59	41	53	18	23	20	45	12	35	8	6	16	17	46	62	24	74	138	112	13	19	51	70	51	48	79	7	2	34	42	171	100	8	133	93	75	5	26
d__Bacteria	k__norank_d__Bacteria	p__Actinobacteriota	c__Acidimicrobiia	o__Microtrichales	f__Iamiaceae	g__Iamia	s__metagenome_g__Iamia	0	0	0	0	0	0	0	0	0	0	0	0	2	0	2	0	0	0	1	0	0	0	0	0	0	0	0	0	0	0	0	0	0	0	0	0	0	0	0	0	0	0
d__Bacteria	k__norank_d__Bacteria	p__Actinobacteriota	c__Acidimicrobiia	o__Microtrichales	f__Ilumatobacteraceae	g__Ilumatobacter	s__metagenome_g__Ilumatobacter	9	1	35	15	1	0	4	4	3	2	3	0	0	0	0	5	3	3	0	6	0	0	0	0	0	0	0	0	0	0	1	0	2	0	0	0	0	0	0	1	0	0
d__Bacteria	k__norank_d__Bacteria	p__Myxococcota	c__Myxococcia	o__Myxococcales	f__Myxococcaceae	g__KD3-10	s__metagenome_g__KD3-10	1	2	1	2	0	1	3	0	1	3	0	0	0	0	0	0	0	0	2	0	0	0	0	0	0	0	0	0	0	0	0	0	0	0	3	0	0	1	0	5	0	0
d__Bacteria	k__norank_d__Bacteria	p__Actinobacteriota	c__Actinobacteria	o__Micromonosporales	f__Micromonosporaceae	g__Luedemannella	s__metagenome_g__Luedemannella	92	18	25	55	31	80	43	151	106	91	43	29	54	167	95	14	23	53	27	63	9	11	15	24	32	28	36	63	17	53	9	6	98	103	100	6	3	29	0	1	0	0
d__Bacteria	k__norank_d__Bacteria	p__Verrucomicrobiota	c__Chlamydiae	o__Chlamydiales	f__Parachlamydiaceae	g__Neochlamydia	s__metagenome_g__Neochlamydia	3	0	3	0	0	1	4	1	1	1	5	3	0	0	1	1	11	0	0	1	0	0	1	0	0	3	0	0	0	0	1	0	2	18	0	6	2	1	3	3	0	0
d__Bacteria	k__norank_d__Bacteria	p__Bacteroidota	c__Bacteroidia	o__Chitinophagales	f__Chitinophagaceae	g__Niastella	s__metagenome_g__Niastella	7	2	2	1	6	3	4	8	2	5	1	0	0	3	0	2	0	3	0	1	1	1	1	0	2	0	0	0	0	0	2	2	1	2	5	0	0	0	1	0	0	0
d__Bacteria	k__norank_d__Bacteria	p__Nitrospirota	c__Nitrospiria	o__Nitrospirales	f__Nitrospiraceae	g__Nitrospira	s__metagenome_g__Nitrospira	5	0	0	1	0	1	1	1	4	2	1	0	0	1	0	0	0	0	1	0	0	0	0	0	0	0	0	0	0	0	0	0	3	0	1	0	1	0	0	0	0	0
d__Bacteria	k__norank_d__Bacteria	p__Actinobacteriota	c__Actinobacteria	o__Streptosporangiales	f__Streptosporangiaceae	g__Nonomuraea	s__metagenome_g__Nonomuraea	25	4	29	19	23	12	7	8	47	15	5	0	4	7	5	46	16	50	9	5	0	2	3	0	8	3	2	7	0	9	1	1	2	5	3	0	0	4	1	1	1	0
d__Bacteria	k__norank_d__Bacteria	p__Proteobacteria	c__Alphaproteobacteria	o__Sphingomonadales	f__Sphingomonadaceae	g__Novosphingobium	s__metagenome_g__Novosphingobium	11	3	45	22	13	9	7	10	11	15	7	1	7	6	11	290	40	58	4	58	17	8	14	10	7	4	10	13	13	16	8	15	30	17	19	15	7	42	24	29	1	6
d__Bacteria	k__norank_d__Bacteria	p__Bacteroidota	c__Bacteroidia	o__Cytophagales	f__Microscillaceae	g__Ohtaekwangia	s__metagenome_g__Ohtaekwangia	0	0	0	3	0	0	1	5	0	0	0	0	0	0	0	0	0	0	0	0	0	0	0	0	0	0	0	0	0	0	0	0	0	0	0	0	0	0	0	0	0	0
d__Bacteria	k__norank_d__Bacteria	p__Verrucomicrobiota	c__Verrucomicrobiae	o__Opitutales	f__Opitutaceae	g__Opitutus	s__metagenome_g__Opitutus	0	0	0	0	1	0	0	1	0	0	0	0	3	0	0	2	2	2	1	0	1	0	0	0	0	1	0	0	0	1	0	0	0	0	0	0	0	1	0	1	0	0
d__Bacteria	k__norank_d__Bacteria	p__Myxococcota	c__Myxococcia	o__Myxococcales	f__Myxococcaceae	g__P3OB-42	s__metagenome_g__P3OB-42	2	2	4	3	4	3	2	3	3	3	2	0	0	0	0	10	3	8	1	7	2	0	6	0	0	0	0	0	0	0	0	0	0	1	3	1	0	0	0	0	0	0
d__Bacteria	k__norank_d__Bacteria	p__Myxococcota	c__Polyangia	o__Polyangiales	f__Polyangiaceae	g__Pajaroellobacter	s__metagenome_g__Pajaroellobacter	13	4	13	8	9	10	6	6	12	13	6	5	7	11	10	13	11	23	12	16	12	6	13	10	2	8	12	12	2	5	2	1	11	14	10	3	4	15	6	5	0	2
d__Bacteria	k__norank_d__Bacteria	p__Acidobacteriota	c__Acidobacteriae	o__norank_c__Acidobacteriae	f__norank_o__norank_c__Acidobacteriae	g__Paludibaculum	s__metagenome_g__Paludibaculum	2	0	4	4	1	1	0	1	0	1	4	0	1	0	0	2	7	4	0	1	0	0	0	0	0	0	0	0	0	0	1	0	0	0	1	0	0	0	0	0	0	0
d__Bacteria	k__norank_d__Bacteria	p__Myxococcota	c__Polyangia	o__Polyangiales	f__Phaselicystidaceae	g__Phaselicystis	s__metagenome_g__Phaselicystis	2	0	0	1	0	0	0	0	0	0	2	0	0	0	0	0	1	0	2	1	0	1	2	0	0	0	0	2	0	0	1	0	0	0	0	0	1	0	0	1	0	0
d__Bacteria	k__norank_d__Bacteria	p__Proteobacteria	c__Alphaproteobacteria	o__Caulobacterales	f__Caulobacteraceae	g__Phenylobacterium	s__metagenome_g__Phenylobacterium	15	4	30	22	22	21	29	17	11	9	17	11	28	52	29	104	36	87	26	67	29	31	55	31	24	19	14	54	34	35	10	22	70	37	31	27	41	109	49	32	4	11
d__Bacteria	k__norank_d__Bacteria	p__Planctomycetota	c__Phycisphaerae	o__Phycisphaerales	f__Phycisphaeraceae	g__Phycisphaera	s__metagenome_g__Phycisphaera	1	2	0	0	0	0	0	2	0	0	0	0	0	0	1	1	20	0	0	1	0	0	0	0	0	2	0	0	0	0	1	1	0	3	1	2	0	1	0	0	0	0
d__Bacteria	k__norank_d__Bacteria	p__Proteobacteria	c__Alphaproteobacteria	o__Rhizobiales	f__Beijerinckiaceae	g__Psychroglaciecola	s__metagenome_g__Psychroglaciecola	14	6	19	18	12	10	9	3	6	1	0	0	4	0	4	2	0	0	1	0	0	0	1	0	0	0	0	0	2	1	1	0	0	0	0	0	0	0	0	0	0	0
d__Bacteria	k__norank_d__Bacteria	p__Bacteroidota	c__Bacteroidia	o__Chitinophagales	f__Chitinophagaceae	g__Puia	s__metagenome_g__Puia	4	4	2	3	1	0	0	161	3	1	7	2	10	10	10	3	12	27	10	19	4	6	4	8	7	7	2	4	5	14	0	2	6	12	25	4	8	7	20	3	4	7
d__Bacteria	k__norank_d__Bacteria	p__Proteobacteria	c__Alphaproteobacteria	o__Acetobacterales	f__Acetobacteraceae	g__Rhodovastum	s__metagenome_g__Rhodovastum	1	0	0	2	0	2	3	21	1	0	1	2	2	0	3	2	0	6	2	4	0	0	3	2	0	2	1	1	0	1	0	1	0	1	2	0	1	1	1	0	0	0
d__Bacteria	k__norank_d__Bacteria	p__Verrucomicrobiota	c__Verrucomicrobiae	o__Verrucomicrobiales	f__Verrucomicrobiaceae	g__Roseimicrobium	s__metagenome_g__Roseimicrobium	1	0	12	6	3	5	8	5	2	2	0	0	2	0	0	17	4	5	0	1	0	0	0	0	0	0	0	0	0	0	0	1	2	0	1	0	0	0	0	0	0	0
d__Bacteria	k__norank_d__Bacteria	p__Actinobacteriota	c__Rubrobacteria	o__Rubrobacterales	f__Rubrobacteriaceae	g__Rubrobacter	s__metagenome_g__Rubrobacter	0	0	4	0	0	0	2	0	1	1	0	0	0	0	0	0	0	0	0	0	0	0	0	0	0	0	0	0	0	0	0	0	0	0	0	0	0	0	0	0	0	0
d__Bacteria	k__norank_d__Bacteria	p__Planctomycetota	c__Phycisphaerae	o__Phycisphaerales	f__Phycisphaeraceae	g__SM1A02	s__metagenome_g__SM1A02	3	1	0	2	6	3	1	1	0	1	2	1	1	0	0	0	0	0	3	1	0	0	0	0	0	0	0	0	0	1	0	0	2	4	6	0	0	1	0	0	0	0
d__Bacteria	k__norank_d__Bacteria	p__Bacteroidota	c__Bacteroidia	o__Chitinophagales	f__Chitinophagaceae	g__Sediminibacterium	s__metagenome_g__Sediminibacterium	0	0	0	2	0	0	0	0	0	0	0	0	1	0	0	2	3	3	0	0	3	0	0	0	0	0	0	0	0	0	0	0	0	0	0	0	0	0	0	0	0	0
d__Bacteria	k__norank_d__Bacteria	p__Planctomycetota	c__Planctomycetes	o__Isosphaerales	f__Isosphaeraceae	g__Singulisphaera	s__metagenome_g__Singulisphaera	0	3	3	1	1	0	2	10	1	3	1	0	1	0	2	3	3	13	0	9	0	1	1	0	0	3	2	0	0	0	1	0	1	1	2	0	0	0	0	0	0	0
d__Bacteria	k__norank_d__Bacteria	p__Spirochaetota	c__Spirochaetia	o__Spirochaetales	f__Spirochaetaceae	g__Spirochaeta_2	s__metagenome_g__Spirochaeta_2	0	0	0	0	0	0	0	0	0	0	0	1	0	0	0	0	0	1	0	4	0	0	0	0	0	0	0	0	0	0	0	0	0	0	0	0	1	0	1	2	0	1
d__Bacteria	k__norank_d__Bacteria	p__Proteobacteria	c__Alphaproteobacteria	o__Azospirillales	f__Azospirillales_Incertae_Sedis	g__Stella	s__metagenome_g__Stella	0	0	0	0	0	0	0	0	0	0	1	0	0	0	0	15	0	0	0	0	0	0	0	0	0	0	0	0	0	0	0	0	0	0	0	0	0	0	0	0	0	0
d__Bacteria	k__norank_d__Bacteria	p__Actinobacteriota	c__Actinobacteria	o__Streptosporangiales	f__Streptosporangiaceae	g__Streptosporangium	s__metagenome_g__Streptosporangium	26	11	27	32	19	13	7	10	44	11	14	13	5	17	11	11	11	34	16	20	13	3	10	6	13	7	9	23	5	1	3	0	20	31	13	5	1	3	2	4	0	1
d__Bacteria	k__norank_d__Bacteria	p__Spirochaetota	c__Leptospirae	o__Leptospirales	f__Leptospiraceae	g__Turneriella	s__metagenome_g__Turneriella	0	0	0	2	0	0	0	1	0	0	0	1	0	0	0	53	7	1	0	1	0	0	0	0	0	0	0	0	0	0	3	0	0	0	0	0	0	1	0	1	0	0
d__Bacteria	k__norank_d__Bacteria	p__Proteobacteria	c__Gammaproteobacteria	o__Burkholderiales	f__Comamonadaceae	g__Xylophilus	s__metagenome_g__Xylophilus	18	14	74	53	11	10	11	26	6	28	31	32	50	25	26	4	19	100	15	31	21	41	59	27	98	14	18	23	11	59	34	24	89	24	85	2	56	102	14	32	11	2
d__Bacteria	k__norank_d__Bacteria	p__Gemmatimonadota	c__Longimicrobia	o__Longimicrobiales	f__Longimicrobiaceae	g__YC-ZSS-LKJ147	s__metagenome_g__YC-ZSS-LKJ147	0	0	7	0	4	0	2	2	0	1	0	0	0	0	0	0	0	0	0	0	0	0	0	0	0	0	0	0	0	0	0	0	0	0	0	0	0	0	0	0	0	0
d__Bacteria	k__norank_d__Bacteria	p__Proteobacteria	c__Gammaproteobacteria	o__Burkholderiales	f__Nitrosomonadaceae	g__mle1-7	s__metagenome_g__mle1-7	0	0	8	0	1	0	1	0	5	3	0	0	0	0	0	0	0	0	0	0	0	0	0	0	0	0	0	0	0	0	0	0	0	0	0	0	0	0	0	0	0	0
d__Bacteria	k__norank_d__Bacteria	p__Bacteroidota	c__Bacteroidia	o__Chitinophagales	f__37-13	g__norank_f__37-13	s__metagenome_g__norank_f__37-13	0	0	0	0	0	1	0	6	0	0	3	0	2	2	1	0	0	1	3	1	0	1	1	0	0	0	0	2	0	2	0	0	1	1	0	2	1	6	7	4	0	0
d__Bacteria	k__norank_d__Bacteria	p__Actinobacteriota	c__Thermoleophilia	o__Solirubrobacterales	f__67-14	g__norank_f__67-14	s__metagenome_g__norank_f__67-14	32	13	12	20	8	12	11	27	15	5	22	5	20	2	20	13	11	41	18	40	1	4	1	3	10	0	1	6	2	11	3	4	38	14	10	0	2	7	9	7	2	4
d__Bacteria	k__norank_d__Bacteria	p__Proteobacteria	c__Alphaproteobacteria	o__Rhizobiales	f__A0839	g__norank_f__A0839	s__metagenome_g__norank_f__A0839	0	0	2	0	0	0	0	1	0	0	1	0	0	0	0	1	1	0	0	1	0	0	1	0	0	0	1	0	0	0	1	0	0	0	0	0	0	0	0	0	0	0
d__Bacteria	k__norank_d__Bacteria	p__Bacteroidota	c__Bacteroidia	o__Sphingobacteriales	f__AKYH767	g__norank_f__AKYH767	s__metagenome_g__norank_f__AKYH767	5	8	9	5	0	8	3	7	1	3	5	8	7	0	6	0	1	3	86	2	5	3	10	0	1	4	0	1	1	5	2	0	11	20	8	0	2	8	5	3	0	0
d__Bacteria	k__norank_d__Bacteria	p__Proteobacteria	c__Alphaproteobacteria	o__Acetobacterales	f__Acetobacteraceae	g__norank_f__Acetobacteraceae	s__metagenome_g__norank_f__Acetobacteraceae	0	0	3	3	1	0	0	1	1	4	1	0	1	2	5	9	7	5	5	14	39	10	11	2	1	4	4	22	5	5	0	0	1	1	6	0	0	4	7	7	2	12
d__Bacteria	k__norank_d__Bacteria	p__Proteobacteria	c__Alphaproteobacteria	o__Azospirillales	f__Azospirillaceae	g__norank_f__Azospirillaceae	s__metagenome_g__norank_f__Azospirillaceae	0	1	1	2	3	1	0	0	0	0	1	0	0	0	0	5	2	0	0	3	2	1	2	0	2	0	1	0	0	3	1	1	6	1	0	1	1	2	0	0	0	0
d__Bacteria	k__norank_d__Bacteria	p__Proteobacteria	c__Gammaproteobacteria	o__Burkholderiales	f__B1-7BS	g__norank_f__B1-7BS	s__metagenome_g__norank_f__B1-7BS	0	0	0	0	0	0	0	0	0	1	0	1	0	0	0	0	0	0	1	0	1	4	1	0	0	2	1	0	0	1	0	0	0	0	0	1	0	0	0	1	0	0
d__Bacteria	k__norank_d__Bacteria	p__Myxococcota	c__Polyangia	o__Polyangiales	f__BIrii41	g__norank_f__BIrii41	s__metagenome_g__norank_f__BIrii41	0	0	0	0	0	0	0	0	0	0	0	0	0	0	0	69	0	0	0	0	0	0	0	0	0	0	0	0	0	0	0	0	0	0	0	0	0	0	0	0	0	0
d__Bacteria	k__norank_d__Bacteria	p__Chloroflexi	c__Anaerolineae	o__Caldilineales	f__Caldilineaceae	g__norank_f__Caldilineaceae	s__metagenome_g__norank_f__Caldilineaceae	6	2	26	5	7	1	1	2	5	3	0	0	0	0	0	0	0	0	0	0	0	0	0	0	0	0	0	0	0	0	0	0	0	0	0	0	0	0	0	0	0	0
d__Bacteria	k__norank_d__Bacteria	p__Proteobacteria	c__Alphaproteobacteria	o__Caulobacterales	f__Caulobacteraceae	g__norank_f__Caulobacteraceae	s__metagenome_g__norank_f__Caulobacteraceae	2	0	0	0	0	0	0	0	0	0	1	0	0	1	1	10	0	0	0	0	0	0	0	0	0	0	0	0	0	0	0	0	0	0	0	0	0	0	0	0	0	0
d__Bacteria	k__norank_d__Bacteria	p__Verrucomicrobiota	c__Chlamydiae	o__Chlamydiales	f__Chlamydiaceae	g__norank_f__Chlamydiaceae	s__metagenome_g__norank_f__Chlamydiaceae	0	1	0	0	0	0	0	3	2	0	0	0	0	0	0	0	0	0	0	0	0	0	0	0	0	0	0	0	0	0	0	0	0	0	0	0	0	0	0	0	0	0
d__Bacteria	k__norank_d__Bacteria	p__Proteobacteria	c__Alphaproteobacteria	o__Rhizobiales	f__Devosiaceae	g__norank_f__Devosiaceae	s__metagenome_g__norank_f__Devosiaceae	0	0	4	10	0	1	0	4	0	1	5	1	1	1	0	71	1	7	4	1	0	0	0	0	0	0	0	0	0	0	0	0	0	2	1	0	0	0	0	0	0	0
d__Bacteria	k__norank_d__Bacteria	p__Proteobacteria	c__Gammaproteobacteria	o__Diplorickettsiales	f__Diplorickettsiaceae	g__norank_f__Diplorickettsiaceae	s__metagenome_g__norank_f__Diplorickettsiaceae	2	0	0	1	0	0	0	0	1	1	0	0	0	4	0	1	0	6	5	7	1	0	0	0	0	1	2	3	1	0	0	1	1	3	0	6	2	4	3	0	1	3
d__Bacteria	k__norank_d__Bacteria	p__Armatimonadota	c__Fimbriimonadia	o__Fimbriimonadales	f__Fimbriimonadaceae	g__norank_f__Fimbriimonadaceae	s__metagenome_g__norank_f__Fimbriimonadaceae	0	0	0	0	0	0	0	0	1	1	0	0	0	0	0	2	0	0	0	0	0	0	0	0	0	0	0	0	0	0	0	0	0	0	0	0	0	0	0	0	0	0
d__Bacteria	k__norank_d__Bacteria	p__Gemmatimonadota	c__Gemmatimonadetes	o__Gemmatimonadales	f__Gemmatimonadaceae	g__norank_f__Gemmatimonadaceae	s__metagenome_g__norank_f__Gemmatimonadaceae	2	6	5	11	2	1	0	5	0	3	2	0	13	1	7	0	1	94	4	36	1	5	1	0	0	0	0	0	0	0	0	2	4	0	23	0	0	10	0	4	0	0
d__Bacteria	k__norank_d__Bacteria	p__Hydrogenedentes	c__Hydrogenedentia	o__Hydrogenedentiales	f__Hydrogenedensaceae	g__norank_f__Hydrogenedensaceae	s__metagenome_g__norank_f__Hydrogenedensaceae	0	0	0	0	0	0	0	0	0	0	0	0	0	0	0	4	0	1	0	0	0	0	0	0	0	0	0	0	0	0	0	0	0	0	0	0	0	0	0	0	0	0
d__Bacteria	k__norank_d__Bacteria	p__Planctomycetota	c__Planctomycetes	o__Isosphaerales	f__Isosphaeraceae	g__norank_f__Isosphaeraceae	s__metagenome_g__norank_f__Isosphaeraceae	3	1	3	0	2	5	4	7	1	0	3	3	2	3	3	0	3	8	0	5	2	4	0	1	2	5	3	0	1	3	0	0	1	0	4	1	0	0	1	0	0	1
d__Bacteria	k__norank_d__Bacteria	p__Chloroflexi	c__Chloroflexia	o__Thermomicrobiales	f__JG30-KF-CM45	g__norank_f__JG30-KF-CM45	s__metagenome_g__norank_f__JG30-KF-CM45	22	8	25	7	12	9	11	11	5	4	0	0	8	0	1	41	12	64	0	30	0	0	0	0	0	0	0	0	0	0	1	3	12	0	4	0	0	0	0	0	0	0
d__Bacteria	k__norank_d__Bacteria	p__Bacteroidota	c__Bacteroidia	o__Sphingobacteriales	f__KD3-93	g__norank_f__KD3-93	s__metagenome_g__norank_f__KD3-93	0	0	0	1	1	1	0	2	0	0	0	0	0	0	0	2	0	3	1	0	1	0	0	0	0	1	0	0	0	1	16	0	0	0	2	0	0	0	0	0	0	0
d__Bacteria	k__norank_d__Bacteria	p__Proteobacteria	c__Alphaproteobacteria	o__Rhizobiales	f__KF-JG30-B3	g__norank_f__KF-JG30-B3	s__metagenome_g__norank_f__KF-JG30-B3	0	0	1	0	0	0	1	0	0	0	0	0	0	1	0	0	0	0	0	0	3	0	2	0	0	1	2	0	4	0	0	0	0	0	0	0	0	2	0	0	0	0
d__Bacteria	k__norank_d__Bacteria	p__Latescibacterota	c__Latescibacteria	o__Latescibacterales	f__Latescibacteraceae	g__norank_f__Latescibacteraceae	s__metagenome_g__norank_f__Latescibacteraceae	5	6	20	10	3	5	13	6	18	4	7	1	2	0	0	0	0	0	4	0	1	0	0	1	0	0	0	0	0	2	0	1	6	0	32	0	0	0	0	0	0	0
d__Bacteria	k__norank_d__Bacteria	p__Spirochaetota	c__Leptospirae	o__Leptospirales	f__Leptospiraceae	g__norank_f__Leptospiraceae	s__metagenome_g__norank_f__Leptospiraceae	1	0	0	0	0	1	0	0	0	0	0	0	0	0	0	0	0	0	0	0	0	0	0	0	1	1	0	0	0	0	0	0	0	0	0	0	0	0	0	1	0	0
d__Bacteria	k__norank_d__Bacteria	p__Gemmatimonadota	c__Longimicrobia	o__Longimicrobiales	f__Longimicrobiaceae	g__norank_f__Longimicrobiaceae	s__metagenome_g__norank_f__Longimicrobiaceae	0	0	0	0	0	0	0	0	0	0	0	0	0	0	0	3	0	0	0	0	0	0	0	0	0	0	0	0	0	0	0	0	0	0	0	0	0	0	0	0	0	0
d__Bacteria	k__norank_d__Bacteria	p__Proteobacteria	c__Alphaproteobacteria	o__Rhizobiales	f__Methyloligellaceae	g__norank_f__Methyloligellaceae	s__metagenome_g__norank_f__Methyloligellaceae	121	29	174	100	62	94	70	100	283	112	13	17	11	69	64	20	32	12	49	22	0	0	0	0	0	1	1	0	1	0	2	5	46	148	24	0	0	1	0	0	0	0
d__Bacteria	k__norank_d__Bacteria	p__Proteobacteria	c__Alphaproteobacteria	o__Micropepsales	f__Micropepsaceae	g__norank_f__Micropepsaceae	s__metagenome_g__norank_f__Micropepsaceae	32	16	12	32	31	11	15	82	3	6	10	1	38	27	62	111	68	103	38	101	32	31	28	12	9	30	19	30	28	55	16	10	7	11	29	30	13	86	89	35	10	11
d__Bacteria	k__norank_d__Bacteria	p__Bacteroidota	c__Bacteroidia	o__Cytophagales	f__Microscillaceae	g__norank_f__Microscillaceae	s__metagenome_g__norank_f__Microscillaceae	0	0	0	0	0	0	0	0	0	0	0	0	0	0	0	4	1	0	0	0	0	0	0	0	0	0	0	0	0	0	0	0	0	0	0	0	0	0	0	0	0	0
d__Bacteria	k__norank_d__Bacteria	p__Proteobacteria	c__Gammaproteobacteria	o__Pseudomonadales	f__Moraxellaceae	g__norank_f__Moraxellaceae	s__metagenome_g__norank_f__Moraxellaceae	2	0	0	0	0	0	0	0	0	2	0	0	3	1	8	1	0	5	0	0	0	0	1	0	0	0	1	0	1	0	0	0	0	0	1	0	0	1	1	3	0	0
d__Bacteria	k__norank_d__Bacteria	p__Myxococcota	c__Myxococcia	o__Myxococcales	f__Myxococcaceae	g__norank_f__Myxococcaceae	s__metagenome_g__norank_f__Myxococcaceae	21	9	13	20	13	11	15	13	2	8	5	3	2	2	9	1	4	18	12	6	10	16	19	2	5	5	5	4	6	10	8	5	14	3	25	8	3	10	14	8	0	0
d__Bacteria	k__norank_d__Bacteria	p__Bacteroidota	c__Bacteroidia	o__Sphingobacteriales	f__NS11-12_marine_group	g__norank_f__NS11-12_marine_group	s__metagenome_g__norank_f__NS11-12_marine_group	0	0	1	1	0	0	1	0	0	0	1	0	1	0	0	0	0	1	1	4	1	0	1	0	0	0	0	0	0	0	0	0	0	0	1	0	0	1	0	0	0	0
d__Bacteria	k__norank_d__Bacteria	p__Bacteroidota	c__Bacteroidia	o__Flavobacteriales	f__NS9_marine_group	g__norank_f__NS9_marine_group	s__metagenome_g__norank_f__NS9_marine_group	4	0	10	16	0	0	2	3	3	3	2	0	0	0	0	0	2	0	0	0	0	0	0	0	0	0	0	0	0	0	0	0	0	0	0	0	0	0	0	0	0	0
d__Bacteria	k__norank_d__Bacteria	p__Proteobacteria	c__Gammaproteobacteria	o__Burkholderiales	f__Nitrosomonadaceae	g__norank_f__Nitrosomonadaceae	s__metagenome_g__norank_f__Nitrosomonadaceae	1	0	1	0	1	0	2	7	0	0	0	0	0	0	2	17	1	2	3	6	3	1	3	1	2	0	2	0	2	5	1	1	0	2	0	0	2	6	8	5	0	1
d__Bacteria	k__norank_d__Bacteria	p__Verrucomicrobiota	c__Verrucomicrobiae	o__Opitutales	f__Opitutaceae	g__norank_f__Opitutaceae	s__metagenome_g__norank_f__Opitutaceae	0	0	0	0	1	0	0	0	0	2	0	0	0	0	0	0	0	4	0	0	0	0	0	0	0	0	0	0	0	0	0	0	0	0	0	0	0	0	0	0	0	0
d__Bacteria	k__norank_d__Bacteria	p__Verrucomicrobiota	c__Chlamydiae	o__Chlamydiales	f__Parachlamydiaceae	g__norank_f__Parachlamydiaceae	s__metagenome_g__norank_f__Parachlamydiaceae	0	0	0	1	0	0	0	7	1	0	0	0	0	0	0	20	1	0	0	0	0	0	0	0	0	0	0	0	0	0	0	0	0	0	0	0	0	0	0	0	0	0
d__Bacteria	k__norank_d__Bacteria	p__Verrucomicrobiota	c__Verrucomicrobiae	o__Pedosphaerales	f__Pedosphaeraceae	g__norank_f__Pedosphaeraceae	s__metagenome_g__norank_f__Pedosphaeraceae	0	3	4	0	0	1	1	3	1	2	4	0	0	0	0	0	2	30	1	9	1	1	1	0	0	0	0	0	0	0	2	0	0	0	3	0	0	0	2	0	0	0
d__Bacteria	k__norank_d__Bacteria	p__Planctomycetota	c__Phycisphaerae	o__Phycisphaerales	f__Phycisphaeraceae	g__norank_f__Phycisphaeraceae	s__metagenome_g__norank_f__Phycisphaeraceae	0	0	0	0	0	0	0	0	0	0	0	0	0	0	0	0	0	0	0	0	0	0	0	0	0	0	0	0	0	0	0	0	0	0	0	0	0	1	0	0	0	0
d__Bacteria	k__norank_d__Bacteria	p__Myxococcota	c__Polyangia	o__Polyangiales	f__Polyangiaceae	g__norank_f__Polyangiaceae	s__metagenome_g__norank_f__Polyangiaceae	2	1	1	1	1	0	0	0	0	0	0	0	0	0	0	0	0	3	0	0	0	0	0	0	0	0	0	0	1	0	0	0	0	1	0	0	0	0	0	0	0	0
d__Bacteria	k__norank_d__Bacteria	p__Proteobacteria	c__Alphaproteobacteria	o__Rhizobiales	f__Rhizobiales_Incertae_Sedis	g__norank_f__Rhizobiales_Incertae_Sedis	s__metagenome_g__norank_f__Rhizobiales_Incertae_Sedis	0	0	4	3	1	0	1	0	2	1	0	0	0	0	0	2	14	5	1	6	0	0	1	0	0	0	0	0	0	0	1	0	5	0	1	0	0	0	0	1	0	0
d__Bacteria	k__norank_d__Bacteria	p__Proteobacteria	c__Alphaproteobacteria	o__Rickettsiales	f__SM2D12	g__norank_f__SM2D12	s__metagenome_g__norank_f__SM2D12	2	1	0	0	0	0	1	1	0	0	2	0	0	0	0	0	0	0	0	0	1	0	0	0	0	0	0	0	1	0	0	0	0	0	0	0	1	3	1	0	3	0
d__Bacteria	k__norank_d__Bacteria	p__Myxococcota	c__Polyangia	o__Polyangiales	f__Sandaracinaceae	g__norank_f__Sandaracinaceae	s__metagenome_g__norank_f__Sandaracinaceae	4	2	5	5	2	4	4	2	5	2	5	0	16	3	33	5	0	6	4	1	10	7	5	1	4	0	4	3	3	5	0	2	1	0	24	1	0	12	3	6	0	0
d__Bacteria	k__norank_d__Bacteria	p__Proteobacteria	c__Gammaproteobacteria	o__Steroidobacterales	f__Steroidobacteraceae	g__norank_f__Steroidobacteraceae	s__metagenome_g__norank_f__Steroidobacteraceae	2	1	3	2	2	0	5	1	1	7	8	1	3	5	14	0	0	4	6	6	4	7	11	0	1	2	5	1	1	5	1	0	10	10	30	0	0	4	1	2	0	0
d__Bacteria	k__norank_d__Bacteria	p__Actinobacteriota	c__Actinobacteria	o__Streptosporangiales	f__Streptosporangiaceae	g__norank_f__Streptosporangiaceae	s__metagenome_g__norank_f__Streptosporangiaceae	4	1	9	36	2	0	3	3	6	2	0	0	0	0	0	1	0	0	0	0	0	0	0	0	0	0	0	0	0	0	0	0	0	0	0	0	0	0	0	0	0	0
d__Bacteria	k__norank_d__Bacteria	p__Proteobacteria	c__Gammaproteobacteria	o__Burkholderiales	f__TRA3-20	g__norank_f__TRA3-20	s__metagenome_g__norank_f__TRA3-20	3	0	1	9	12	2	3	17	2	1	5	0	3	2	2	2	1	3	1	2	15	1	4	0	0	1	1	1	0	4	2	0	4	0	8	0	0	5	0	2	0	0
d__Bacteria	k__norank_d__Bacteria	p__Dependentiae	c__Babeliae	o__Babeliales	f__Vermiphilaceae	g__norank_f__Vermiphilaceae	s__metagenome_g__norank_f__Vermiphilaceae	0	0	1	0	0	0	0	0	0	1	2	1	0	1	1	0	0	2	8	2	0	0	0	2	0	0	0	0	0	0	1	1	0	6	0	7	3	2	16	8	0	0
d__Bacteria	k__norank_d__Bacteria	p__Verrucomicrobiota	c__Chlamydiae	o__Chlamydiales	f__cvE6	g__norank_f__cvE6	s__metagenome_g__norank_f__cvE6	0	0	3	0	0	0	0	0	1	0	2	0	0	0	0	1	7	1	5	9	0	0	0	0	0	7	5	2	0	1	0	0	0	0	0	0	0	0	0	1	0	0
d__Bacteria	k__norank_d__Bacteria	p__Bacteroidota	c__Bacteroidia	o__Sphingobacteriales	f__env.OPS_17	g__norank_f__env.OPS_17	s__metagenome_g__norank_f__env.OPS_17	1	0	0	0	0	1	0	0	0	0	1	0	1	1	1	0	0	1	1	0	1	1	0	0	0	2	0	2	0	1	0	0	1	0	0	0	0	5	0	0	0	0
d__Bacteria	k__norank_d__Bacteria	p__Acidobacteriota	c__Blastocatellia	o__11-24	f__norank_o__11-24	g__norank_f__norank_o__11-24	s__metagenome_g__norank_f__norank_o__11-24	17	17	37	9	28	5	10	29	43	67	3	0	1	0	5	3	10	22	10	4	2	10	22	11	4	6	14	10	6	6	3	1	4	6	1	0	0	1	2	0	0	0
d__Bacteria	k__norank_d__Bacteria	p__Dependentiae	c__Babeliae	o__Babeliales	f__norank_o__Babeliales	g__norank_f__norank_o__Babeliales	s__metagenome_g__norank_f__norank_o__Babeliales	3	0	0	1	0	0	0	0	3	0	3	1	0	0	0	0	0	0	0	0	0	0	0	0	0	1	0	0	1	1	0	1	3	6	0	0	0	0	0	0	0	0
d__Bacteria	k__norank_d__Bacteria	p__Patescibacteria	c__Parcubacteria	o__Candidatus_Kaiserbacteria	f__norank_o__Candidatus_Kaiserbacteria	g__norank_f__norank_o__Candidatus_Kaiserbacteria	s__metagenome_g__norank_f__norank_o__Candidatus_Kaiserbacteria	0	0	0	0	0	1	0	0	0	0	0	0	0	0	0	0	0	0	0	0	0	0	0	0	0	0	0	0	0	1	0	0	0	0	0	0	0	1	0	0	3	3
d__Bacteria	k__norank_d__Bacteria	p__Patescibacteria	c__Gracilibacteria	o__Candidatus_Peribacteria	f__norank_o__Candidatus_Peribacteria	g__norank_f__norank_o__Candidatus_Peribacteria	s__metagenome_g__norank_f__norank_o__Candidatus_Peribacteria	0	0	0	0	0	0	0	0	0	0	0	0	0	0	0	0	0	0	0	0	0	0	1	0	0	0	0	0	0	0	0	0	0	0	0	1	0	0	0	0	0	0
d__Bacteria	k__norank_d__Bacteria	p__Proteobacteria	c__Alphaproteobacteria	o__Defluviicoccales	f__norank_o__Defluviicoccales	g__norank_f__norank_o__Defluviicoccales	s__metagenome_g__norank_f__norank_o__Defluviicoccales	0	0	0	0	0	0	0	1	1	1	0	0	1	0	0	14	1	0	0	0	0	0	0	0	0	0	0	0	0	0	0	0	0	0	0	0	0	0	0	0	0	0
d__Bacteria	k__norank_d__Bacteria	p__Proteobacteria	c__Alphaproteobacteria	o__Elsterales	f__norank_o__Elsterales	g__norank_f__norank_o__Elsterales	s__metagenome_g__norank_f__norank_o__Elsterales	0	0	0	0	1	0	0	4	0	2	0	0	4	2	1	0	12	5	4	10	2	0	0	0	0	1	0	1	0	0	0	0	2	0	5	0	0	0	0	1	0	1
d__Bacteria	k__norank_d__Bacteria	p__Actinobacteriota	c__Thermoleophilia	o__Gaiellales	f__norank_o__Gaiellales	g__norank_f__norank_o__Gaiellales	s__metagenome_g__norank_f__norank_o__Gaiellales	17	0	5	10	5	6	11	4	6	1	1	0	6	0	1	0	1	5	1	3	0	0	0	0	0	0	0	0	0	0	0	0	6	4	7	0	0	0	0	0	0	0
d__Bacteria	k__norank_d__Bacteria	p__Proteobacteria	c__Gammaproteobacteria	o__JTB23	f__norank_o__JTB23	g__norank_f__norank_o__JTB23	s__metagenome_g__norank_f__norank_o__JTB23	0	0	0	0	0	0	0	0	0	0	0	0	0	0	0	16	0	0	0	0	0	0	0	0	0	0	0	0	0	0	0	0	0	0	0	0	0	0	0	0	0	0
d__Bacteria	k__norank_d__Bacteria	p__Actinobacteriota	c__Acidimicrobiia	o__Microtrichales	f__norank_o__Microtrichales	g__norank_f__norank_o__Microtrichales	s__metagenome_g__norank_f__norank_o__Microtrichales	5	2	13	13	4	2	6	7	8	2	6	3	7	3	6	9	7	6	3	5	6	7	4	3	2	0	2	2	2	5	1	1	0	0	46	2	0	8	8	3	1	0
d__Bacteria	k__norank_d__Bacteria	p__Acidobacteriota	c__Acidobacteriae	o__PAUC26f	f__norank_o__PAUC26f	g__norank_f__norank_o__PAUC26f	s__metagenome_g__norank_f__norank_o__PAUC26f	0	0	0	0	0	0	0	0	0	0	0	0	0	0	0	4	0	1	0	0	0	0	0	0	0	0	0	0	0	0	0	0	0	0	0	0	0	0	0	0	0	0
d__Bacteria	k__norank_d__Bacteria	p__Desulfobacterota	c__Desulfuromonadia	o__PB19	f__norank_o__PB19	g__norank_f__norank_o__PB19	s__metagenome_g__norank_f__norank_o__PB19	2	0	1	0	0	0	1	1	0	0	0	0	0	0	0	0	0	0	0	0	0	0	0	0	0	0	0	0	0	0	0	0	1	0	0	0	0	0	0	0	0	0
d__Bacteria	k__norank_d__Bacteria	p__Proteobacteria	c__Gammaproteobacteria	o__PLTA13	f__norank_o__PLTA13	g__norank_f__norank_o__PLTA13	s__metagenome_g__norank_f__norank_o__PLTA13	0	3	0	0	0	1	0	0	0	0	1	1	3	4	2	4	1	7	1	7	2	2	6	2	6	3	0	3	0	8	4	0	5	1	3	20	12	0	17	4	7	4
d__Bacteria	k__norank_d__Bacteria	p__Proteobacteria	c__Gammaproteobacteria	o__R7C24	f__norank_o__R7C24	g__norank_f__norank_o__R7C24	s__metagenome_g__norank_f__norank_o__R7C24	1	0	4	5	0	0	1	3	0	1	0	0	0	0	0	12	2	0	0	5	1	0	0	0	0	1	2	0	1	1	1	0	0	0	0	0	0	0	0	0	0	0
d__Bacteria	k__norank_d__Bacteria	p__Proteobacteria	c__Alphaproteobacteria	o__Rhizobiales	f__norank_o__Rhizobiales	g__norank_f__norank_o__Rhizobiales	s__metagenome_g__norank_f__norank_o__Rhizobiales	1	0	1	2	2	0	0	1	2	0	0	0	0	0	0	0	0	0	0	0	0	0	0	0	0	0	0	0	0	0	0	0	0	0	0	0	0	0	0	0	0	0
d__Bacteria	k__norank_d__Bacteria	p__Proteobacteria	c__Alphaproteobacteria	o__Rhodospirillales	f__norank_o__Rhodospirillales	g__norank_f__norank_o__Rhodospirillales	s__metagenome_g__norank_f__norank_o__Rhodospirillales	0	0	0	0	0	0	0	0	0	0	0	0	0	0	0	6	19	0	0	1	0	0	0	0	0	0	0	0	0	0	0	0	0	0	0	0	0	0	0	0	0	0
d__Bacteria	k__norank_d__Bacteria	p__Chloroflexi	c__Dehalococcoidia	o__S085	f__norank_o__S085	g__norank_f__norank_o__S085	s__metagenome_g__norank_f__norank_o__S085	30	28	41	17	13	28	25	27	34	47	30	26	13	14	24	45	14	35	36	21	11	14	13	3	4	15	16	7	7	9	14	46	26	23	24	14	8	17	16	16	7	12
d__Bacteria	k__norank_d__Bacteria	p__Acidobacteriota	c__Vicinamibacteria	o__Subgroup_17	f__norank_o__Subgroup_17	g__norank_f__norank_o__Subgroup_17	s__metagenome_g__norank_f__norank_o__Subgroup_17	0	1	6	2	1	0	3	0	3	4	0	0	1	0	0	0	3	9	1	1	0	0	0	1	0	0	0	0	0	0	0	2	1	0	5	0	0	2	0	0	0	0
d__Bacteria	k__norank_d__Bacteria	p__Acidobacteriota	c__Vicinamibacteria	o__Vicinamibacterales	f__norank_o__Vicinamibacterales	g__norank_f__norank_o__Vicinamibacterales	s__metagenome_g__norank_f__norank_o__Vicinamibacterales	0	0	0	0	1	0	0	0	0	0	0	0	0	0	0	3	0	2	0	0	0	0	0	0	0	0	0	0	0	0	0	0	0	0	0	0	0	0	0	0	0	0
d__Bacteria	k__norank_d__Bacteria	p__Actinobacteriota	c__Acidimicrobiia	o__norank_c__Acidimicrobiia	f__norank_o__norank_c__Acidimicrobiia	g__norank_f__norank_o__norank_c__Acidimicrobiia	s__metagenome_g__norank_f__norank_o__norank_c__Acidimicrobiia	6	5	6	7	3	2	7	6	7	2	5	3	0	5	2	1	1	2	1	5	1	3	0	0	1	0	1	2	0	6	0	6	1	7	7	0	1	2	2	0	2	0
d__Bacteria	k__norank_d__Bacteria	p__Proteobacteria	c__Alphaproteobacteria	o__norank_c__Alphaproteobacteria	f__norank_o__norank_c__Alphaproteobacteria	g__norank_f__norank_o__norank_c__Alphaproteobacteria	s__metagenome_g__norank_f__norank_o__norank_c__Alphaproteobacteria	1	0	1	1	1	3	2	2	0	0	3	0	3	7	6	0	1	0	8	0	8	2	10	1	5	7	7	7	7	11	0	0	1	4	7	1	1	7	0	2	1	2
d__Bacteria	k__norank_d__Bacteria	p__Gemmatimonadota	c__BD2-11_terrestrial_group	o__norank_c__BD2-11_terrestrial_group	f__norank_o__norank_c__BD2-11_terrestrial_group	g__norank_f__norank_o__norank_c__BD2-11_terrestrial_group	s__metagenome_g__norank_f__norank_o__norank_c__BD2-11_terrestrial_group	5	0	7	4	3	2	8	4	2	1	2	0	0	0	1	3	1	3	3	3	0	0	0	0	0	0	0	0	0	0	0	2	2	0	0	0	0	1	0	0	0	0
d__Bacteria	k__norank_d__Bacteria	p__Proteobacteria	c__Gammaproteobacteria	o__norank_c__Gammaproteobacteria	f__norank_o__norank_c__Gammaproteobacteria	g__norank_f__norank_o__norank_c__Gammaproteobacteria	s__metagenome_g__norank_f__norank_o__norank_c__Gammaproteobacteria	0	0	0	0	0	0	0	0	0	0	0	0	0	0	0	11	0	0	0	0	0	0	0	0	0	0	0	0	0	0	0	0	0	0	0	0	0	0	0	0	0	0
d__Bacteria	k__norank_d__Bacteria	p__Chloroflexi	c__JG30-KF-CM66	o__norank_c__JG30-KF-CM66	f__norank_o__norank_c__JG30-KF-CM66	g__norank_f__norank_o__norank_c__JG30-KF-CM66	s__metagenome_g__norank_f__norank_o__norank_c__JG30-KF-CM66	5	3	5	6	1	7	7	14	1	4	6	3	5	2	8	28	6	11	1	9	8	1	5	3	4	1	0	0	2	3	5	13	4	0	7	5	12	4	5	4	1	1
d__Bacteria	k__norank_d__Bacteria	p__Chloroflexi	c__KD4-96	o__norank_c__KD4-96	f__norank_o__norank_c__KD4-96	g__norank_f__norank_o__norank_c__KD4-96	s__metagenome_g__norank_f__norank_o__norank_c__KD4-96	24	8	91	21	8	15	46	21	37	20	5	2	9	6	5	7	17	28	4	22	3	3	2	1	1	6	4	0	1	3	0	2	4	9	15	0	0	0	0	0	0	0
d__Bacteria	k__norank_d__Bacteria	p__Actinobacteriota	c__MB-A2-108	o__norank_c__MB-A2-108	f__norank_o__norank_c__MB-A2-108	g__norank_f__norank_o__norank_c__MB-A2-108	s__metagenome_g__norank_f__norank_o__norank_c__MB-A2-108	87	37	123	80	38	36	94	57	54	50	0	0	2	0	4	2	14	1	8	5	0	0	0	0	0	0	0	0	0	0	1	1	18	6	28	0	0	0	0	0	0	0
d__Bacteria	k__norank_d__Bacteria	p__Chloroflexi	c__OLB14	o__norank_c__OLB14	f__norank_o__norank_c__OLB14	g__norank_f__norank_o__norank_c__OLB14	s__metagenome_g__norank_f__norank_o__norank_c__OLB14	3	4	1	2	1	7	5	7	5	5	6	5	3	6	10	5	3	8	17	7	8	11	11	0	1	1	6	3	5	5	2	5	3	12	5	3	1	5	5	11	1	2
d__Bacteria	k__norank_d__Bacteria	p__Planctomycetota	c__Pla4_lineage	o__norank_c__Pla4_lineage	f__norank_o__norank_c__Pla4_lineage	g__norank_f__norank_o__norank_c__Pla4_lineage	s__metagenome_g__norank_f__norank_o__norank_c__Pla4_lineage	0	2	4	1	2	1	9	1	0	1	5	2	0	2	1	0	0	6	5	0	0	0	0	0	0	0	0	0	1	2	0	1	0	2	6	0	0	0	0	0	0	0
d__Bacteria	k__norank_d__Bacteria	p__Gemmatimonadota	c__S0134_terrestrial_group	o__norank_c__S0134_terrestrial_group	f__norank_o__norank_c__S0134_terrestrial_group	g__norank_f__norank_o__norank_c__S0134_terrestrial_group	s__metagenome_g__norank_f__norank_o__norank_c__S0134_terrestrial_group	0	0	0	0	0	0	0	0	0	0	0	0	0	0	0	108	2	2	0	0	0	0	0	0	0	0	0	0	0	0	0	0	0	0	0	0	0	0	0	0	0	0
d__Bacteria	k__norank_d__Bacteria	p__Acidobacteriota	c__Subgroup_5	o__norank_c__Subgroup_5	f__norank_o__norank_c__Subgroup_5	g__norank_f__norank_o__norank_c__Subgroup_5	s__metagenome_g__norank_f__norank_o__norank_c__Subgroup_5	3	0	1	0	0	0	2	4	1	1	0	0	1	0	0	0	2	0	0	0	0	0	0	0	0	0	1	0	0	0	0	0	0	2	0	0	0	0	0	0	0	0
d__Bacteria	k__norank_d__Bacteria	p__Armatimonadota	c__norank_p__Armatimonadota	o__norank_c__norank_p__Armatimonadota	f__norank_o__norank_c__norank_p__Armatimonadota	g__norank_f__norank_o__norank_c__norank_p__Armatimonadota	s__metagenome_g__norank_f__norank_o__norank_c__norank_p__Armatimonadota	0	0	1	0	1	0	0	0	0	0	0	0	0	0	0	5	1	4	1	0	0	0	0	0	0	0	1	0	0	0	0	0	0	0	0	0	0	0	0	0	0	0
d__Bacteria	k__norank_d__Bacteria	p__Desulfobacterota	c__norank_p__Desulfobacterota	o__norank_c__norank_p__Desulfobacterota	f__norank_o__norank_c__norank_p__Desulfobacterota	g__norank_f__norank_o__norank_c__norank_p__Desulfobacterota	s__metagenome_g__norank_f__norank_o__norank_c__norank_p__Desulfobacterota	4	0	10	14	5	2	4	7	8	2	4	1	0	0	0	0	0	1	8	0	0	0	1	2	1	0	0	0	0	1	1	1	4	1	4	0	0	2	0	1	0	0
d__Bacteria	k__norank_d__Bacteria	p__FCPU426	c__norank_p__FCPU426	o__norank_c__norank_p__FCPU426	f__norank_o__norank_c__norank_p__FCPU426	g__norank_f__norank_o__norank_c__norank_p__FCPU426	s__metagenome_g__norank_f__norank_o__norank_c__norank_p__FCPU426	1	1	0	0	1	0	0	1	0	0	0	1	0	0	0	0	2	0	0	0	5	0	2	1	0	0	2	1	0	1	0	0	0	0	0	0	0	1	0	2	0	1
d__Bacteria	k__norank_d__Bacteria	p__Latescibacterota	c__norank_p__Latescibacterota	o__norank_c__norank_p__Latescibacterota	f__norank_o__norank_c__norank_p__Latescibacterota	g__norank_f__norank_o__norank_c__norank_p__Latescibacterota	s__metagenome_g__norank_f__norank_o__norank_c__norank_p__Latescibacterota	5	40	13	7	51	92	22	5	10	62	37	35	20	22	11	1	2	0	27	1	0	0	1	0	0	0	3	1	0	0	0	1	6	11	5	0	1	0	0	0	0	0
d__Bacteria	k__norank_d__Bacteria	p__SAR324_cladeMarine_group_B	c__norank_p__SAR324_cladeMarine_group_B	o__norank_c__norank_p__SAR324_cladeMarine_group_B	f__norank_o__norank_c__norank_p__SAR324_cladeMarine_group_B	g__norank_f__norank_o__norank_c__norank_p__SAR324_cladeMarine_group_B	s__metagenome_g__norank_f__norank_o__norank_c__norank_p__SAR324_cladeMarine_group_B	0	1	0	0	1	0	0	0	0	0	0	0	0	0	0	0	0	0	0	0	0	0	0	0	0	0	0	0	0	0	0	0	0	0	0	0	0	0	0	0	0	0
d__Bacteria	k__norank_d__Bacteria	p__WPS-2	c__norank_p__WPS-2	o__norank_c__norank_p__WPS-2	f__norank_o__norank_c__norank_p__WPS-2	g__norank_f__norank_o__norank_c__norank_p__WPS-2	s__metagenome_g__norank_f__norank_o__norank_c__norank_p__WPS-2	1	0	1	0	0	0	0	0	0	1	1	0	1	0	0	0	0	2	1	1	3	2	1	4	1	1	0	1	0	4	0	1	1	1	1	2	1	1	2	2	2	1
d__Bacteria	k__norank_d__Bacteria	p__Patescibacteria	c__Saccharimonadia	o__Saccharimonadales	f__norank_o__Saccharimonadales	g__norank_f__norank_o__Saccharimonadales	s__metal-contaminated_soil_clone_K20-12	0	0	0	0	0	0	0	0	0	2	0	0	1	0	0	0	0	0	4	0	0	0	0	0	0	0	1	0	0	0	7	3	1	1	0	0	0	0	0	0	0	0
d__Bacteria	k__norank_d__Bacteria	p__Verrucomicrobiota	c__Verrucomicrobiae	o__Opitutales	f__Opitutaceae	g__Lacunisphaera	s__mine_drainage_metagenome_g__Lacunisphaera	0	0	0	0	0	0	0	0	0	0	0	0	0	0	0	0	22	1	0	0	0	0	0	0	0	0	0	0	0	0	0	0	0	0	0	0	0	0	0	0	0	0
d__Bacteria	k__norank_d__Bacteria	p__Planctomycetota	c__OM190	o__norank_c__OM190	f__norank_o__norank_c__OM190	g__norank_f__norank_o__norank_c__OM190	s__planctomycete_A-2	3	0	8	0	0	0	1	0	5	3	0	0	0	0	0	0	0	0	0	0	0	0	0	0	0	0	0	0	0	0	0	1	2	0	0	0	0	0	0	0	0	0
d__Bacteria	k__norank_d__Bacteria	p__Patescibacteria	c__Saccharimonadia	o__Saccharimonadales	f__norank_o__Saccharimonadales	g__norank_f__norank_o__Saccharimonadales	s__soil_bacterium_WF55	2	0	0	0	0	0	1	4	0	0	0	0	0	1	2	22	22	6	1	1	0	0	0	0	0	0	0	0	0	0	0	0	0	0	0	0	0	0	0	0	0	0
d__Bacteria	k__norank_d__Bacteria	p__Firmicutes	c__Bacilli	o__Alicyclobacillales	f__Alicyclobacillaceae	g__Alicyclobacillus	s__thermophilic_bacterium_TAG01	0	0	0	0	0	0	0	0	0	0	0	0	0	0	0	0	0	14	0	24	0	0	0	0	0	0	0	0	0	0	0	0	1	0	0	0	0	0	0	0	0	0
d__Bacteria	k__norank_d__Bacteria	p__Patescibacteria	c__ABY1	o__unclassified_c__ABY1	f__unclassified_c__ABY1	g__unclassified_c__ABY1	s__unclassified_c__ABY1	0	1	0	0	1	7	10	1	1	5	0	1	0	0	0	0	0	0	0	0	0	0	0	0	0	0	0	0	0	0	3	2	15	1	0	1	0	0	1	0	0	0
d__Bacteria	k__norank_d__Bacteria	p__Actinobacteriota	c__Acidimicrobiia	o__unclassified_c__Acidimicrobiia	f__unclassified_c__Acidimicrobiia	g__unclassified_c__Acidimicrobiia	s__unclassified_c__Acidimicrobiia	6	18	2	7	8	7	7	1	2	28	12	22	22	7	12	11	18	5	8	9	34	26	23	22	27	29	35	44	29	50	13	19	53	47	20	15	24	28	27	8	31	35
d__Bacteria	k__norank_d__Bacteria	p__Acidobacteriota	c__Acidobacteriae	o__unclassified_c__Acidobacteriae	f__unclassified_c__Acidobacteriae	g__unclassified_c__Acidobacteriae	s__unclassified_c__Acidobacteriae	7	2	7	5	3	6	6	1	5	3	5	5	5	2	3	11	0	0	0	0	8	7	13	3	1	9	9	9	5	6	1	0	5	7	1	2	2	2	5	2	0	2
d__Bacteria	k__norank_d__Bacteria	p__Actinobacteriota	c__Actinobacteria	o__unclassified_c__Actinobacteria	f__unclassified_c__Actinobacteria	g__unclassified_c__Actinobacteria	s__unclassified_c__Actinobacteria	14	1	19	10	6	3	9	3	11	12	3	2	11	2	2	1	2	36	2	24	49	7	11	31	11	5	9	8	13	19	12	8	4	5	8	6	12	3	5	5	33	34
d__Bacteria	k__norank_d__Bacteria	p__Proteobacteria	c__Alphaproteobacteria	o__unclassified_c__Alphaproteobacteria	f__unclassified_c__Alphaproteobacteria	g__unclassified_c__Alphaproteobacteria	s__unclassified_c__Alphaproteobacteria	20	10	4	12	4	14	12	33	3	4	17	7	18	35	21	73	26	20	28	29	52	27	55	11	28	26	28	48	32	44	10	7	15	16	15	46	11	53	52	61	28	44
d__Bacteria	k__norank_d__Bacteria	p__Chloroflexi	c__Anaerolineae	o__unclassified_c__Anaerolineae	f__unclassified_c__Anaerolineae	g__unclassified_c__Anaerolineae	s__unclassified_c__Anaerolineae	0	0	0	0	0	0	0	0	0	0	2	1	0	0	0	0	0	0	1	0	4	0	0	0	2	1	4	3	3	2	0	0	0	0	1	2	2	0	1	0	0	0
d__Bacteria	k__norank_d__Bacteria	p__Firmicutes	c__Bacilli	o__unclassified_c__Bacilli	f__unclassified_c__Bacilli	g__unclassified_c__Bacilli	s__unclassified_c__Bacilli	0	0	0	0	0	2	2	0	1	0	1	0	1	0	0	0	0	0	1	0	0	3	2	0	0	1	4	0	2	2	0	3	3	7	13	19	0	0	8	4	2	0
d__Bacteria	k__norank_d__Bacteria	p__Bacteroidota	c__Bacteroidia	o__unclassified_c__Bacteroidia	f__unclassified_c__Bacteroidia	g__unclassified_c__Bacteroidia	s__unclassified_c__Bacteroidia	0	0	0	0	0	0	0	0	0	0	0	0	0	0	0	0	0	2	0	1	0	0	0	0	3	1	0	8	0	0	0	0	0	0	0	0	3	1	0	0	0	0
d__Bacteria	k__norank_d__Bacteria	p__Chloroflexi	c__Chloroflexia	o__unclassified_c__Chloroflexia	f__unclassified_c__Chloroflexia	g__unclassified_c__Chloroflexia	s__unclassified_c__Chloroflexia	0	0	0	0	0	0	0	0	0	0	2	0	0	0	0	0	0	0	0	0	1	2	0	0	0	0	1	1	1	2	0	0	0	1	0	1	1	3	2	0	2	3
d__Bacteria	k__norank_d__Bacteria	p__Elusimicrobiota	c__Elusimicrobia	o__unclassified_c__Elusimicrobia	f__unclassified_c__Elusimicrobia	g__unclassified_c__Elusimicrobia	s__unclassified_c__Elusimicrobia	0	0	0	0	0	1	0	0	0	0	0	1	0	1	0	0	0	0	0	0	0	0	0	0	0	0	1	0	1	0	0	0	0	0	0	0	0	0	0	0	0	0
d__Bacteria	k__norank_d__Bacteria	p__Proteobacteria	c__Gammaproteobacteria	o__unclassified_c__Gammaproteobacteria	f__unclassified_c__Gammaproteobacteria	g__unclassified_c__Gammaproteobacteria	s__unclassified_c__Gammaproteobacteria	18	4	22	23	10	15	17	14	22	14	6	11	11	13	8	71	14	6	15	5	3	8	11	5	7	9	8	7	7	7	9	20	22	13	11	26	4	9	14	5	5	8
d__Bacteria	k__norank_d__Bacteria	p__Chloroflexi	c__Ktedonobacteria	o__unclassified_c__Ktedonobacteria	f__unclassified_c__Ktedonobacteria	g__unclassified_c__Ktedonobacteria	s__unclassified_c__Ktedonobacteria	0	0	0	0	0	0	0	0	0	0	0	0	0	0	0	0	0	0	1	0	2	0	0	0	0	0	0	0	1	0	0	0	0	0	0	1	1	1	0	0	0	0
d__Bacteria	k__norank_d__Bacteria	p__Verrucomicrobiota	c__Lentisphaeria	o__unclassified_c__Lentisphaeria	f__unclassified_c__Lentisphaeria	g__unclassified_c__Lentisphaeria	s__unclassified_c__Lentisphaeria	0	0	0	0	0	0	0	0	0	0	0	0	0	0	0	0	0	1	0	0	0	0	0	0	0	0	0	0	0	0	0	0	0	0	0	0	0	0	0	0	0	0
d__Bacteria	k__norank_d__Bacteria	p__Patescibacteria	c__Parcubacteria	o__unclassified_c__Parcubacteria	f__unclassified_c__Parcubacteria	g__unclassified_c__Parcubacteria	s__unclassified_c__Parcubacteria	1	11	1	5	3	17	3	9	1	4	4	3	3	17	1	0	0	0	17	0	1	0	0	2	0	4	1	1	3	4	0	0	1	15	1	0	1	4	5	3	5	9
d__Bacteria	k__norank_d__Bacteria	p__Myxococcota	c__Polyangia	o__unclassified_c__Polyangia	f__unclassified_c__Polyangia	g__unclassified_c__Polyangia	s__unclassified_c__Polyangia	6	3	3	9	7	3	6	1	3	0	0	0	1	0	0	0	1	1	0	1	0	2	0	0	0	3	2	1	0	1	1	0	2	0	0	0	0	4	0	2	0	0
d__Bacteria	k__norank_d__Bacteria	p__Actinobacteriota	c__Thermoleophilia	o__unclassified_c__Thermoleophilia	f__unclassified_c__Thermoleophilia	g__unclassified_c__Thermoleophilia	s__unclassified_c__Thermoleophilia	0	0	0	0	0	0	0	0	0	0	0	0	0	0	0	0	0	0	0	0	3	0	0	3	3	0	0	0	0	0	0	0	0	0	0	0	0	0	0	0	0	0
d__Bacteria	k__norank_d__Bacteria	p__Verrucomicrobiota	c__Verrucomicrobiae	o__unclassified_c__Verrucomicrobiae	f__unclassified_c__Verrucomicrobiae	g__unclassified_c__Verrucomicrobiae	s__unclassified_c__Verrucomicrobiae	0	0	0	0	0	0	0	0	0	0	0	0	0	0	0	0	0	0	0	0	0	0	0	1	1	0	0	0	0	0	1	0	0	0	0	2	0	3	0	1	0	0
d__Bacteria	k__norank_d__Bacteria	p__Proteobacteria	c__Alphaproteobacteria	o__Acetobacterales	f__Acetobacteraceae	g__unclassified_f__Acetobacteraceae	s__unclassified_f__Acetobacteraceae	75	24	21	56	28	32	51	28	32	12	74	21	39	84	74	15	12	12	36	9	82	42	62	27	31	63	59	97	75	59	5	3	43	46	17	54	24	118	53	59	38	36
d__Bacteria	k__norank_d__Bacteria	p__Acidobacteriota	c__Acidobacteriae	o__Acidobacteriales	f__Acidobacteriaceae_Subgroup_1	g__unclassified_f__Acidobacteriaceae_Subgroup_1	s__unclassified_f__Acidobacteriaceae_Subgroup_1	7	7	1	9	0	9	7	25	7	0	21	14	24	8	21	23	84	67	37	106	40	12	10	10	4	28	23	24	19	23	7	2	1	4	69	24	6	19	50	49	20	20
d__Bacteria	k__norank_d__Bacteria	p__Proteobacteria	c__Gammaproteobacteria	o__Burkholderiales	f__Alcaligenaceae	g__unclassified_f__Alcaligenaceae	s__unclassified_f__Alcaligenaceae	0	0	0	0	0	0	0	56	0	0	0	0	0	0	0	122	3	6	0	1	0	0	0	0	0	0	1	0	0	0	0	0	0	0	0	0	0	0	0	0	0	0
d__Bacteria	k__norank_d__Bacteria	p__Firmicutes	c__Bacilli	o__Alicyclobacillales	f__Alicyclobacillaceae	g__unclassified_f__Alicyclobacillaceae	s__unclassified_f__Alicyclobacillaceae	0	0	0	0	0	1	0	0	0	0	0	3	1	0	0	1	0	14	0	29	0	0	2	0	0	0	0	0	1	1	0	0	0	0	0	0	0	0	0	0	0	0
d__Bacteria	k__norank_d__Bacteria	p__Chloroflexi	c__Anaerolineae	o__Anaerolineales	f__Anaerolineaceae	g__unclassified_f__Anaerolineaceae	s__unclassified_f__Anaerolineaceae	1	1	0	0	2	7	2	0	1	1	0	0	0	1	0	0	0	0	1	0	0	0	0	0	0	0	0	0	0	0	0	0	0	0	0	0	0	0	0	0	0	1
d__Bacteria	k__norank_d__Bacteria	p__Proteobacteria	c__Gammaproteobacteria	o__Burkholderiales	f__Aquaspirillaceae	g__unclassified_f__Aquaspirillaceae	s__unclassified_f__Aquaspirillaceae	0	0	0	0	2	0	0	0	0	0	0	1	0	0	0	1	0	0	0	0	0	0	0	2	13	0	2	0	1	4	0	3	1	0	0	0	1	1	0	0	2	0
d__Bacteria	k__norank_d__Bacteria	p__Firmicutes	c__Bacilli	o__Bacillales	f__Bacillaceae	g__unclassified_f__Bacillaceae	s__unclassified_f__Bacillaceae	0	0	0	0	0	0	0	0	0	0	1	0	0	1	3	0	0	25	0	21	0	0	0	0	0	1	0	0	0	0	0	0	0	0	0	0	0	0	0	0	0	0
d__Bacteria	k__norank_d__Bacteria	p__Proteobacteria	c__Alphaproteobacteria	o__Rhizobiales	f__Beijerinckiaceae	g__unclassified_f__Beijerinckiaceae	s__unclassified_f__Beijerinckiaceae	5	1	0	5	2	0	1	10	0	0	4	5	1	16	14	1	2	2	12	7	1	0	2	0	1	11	9	4	2	5	4	0	4	1	3	2	0	2	0	0	1	4
d__Bacteria	k__norank_d__Bacteria	p__Acidobacteriota	c__Blastocatellia	o__Blastocatellales	f__Blastocatellaceae	g__unclassified_f__Blastocatellaceae	s__unclassified_f__Blastocatellaceae	23	13	16	15	49	6	61	7	8	1	4	0	2	0	0	2	10	14	1	10	4	1	2	0	0	0	0	0	0	0	3	1	3	0	8	0	0	0	0	0	0	0
d__Bacteria	k__norank_d__Bacteria	p__Proteobacteria	c__Gammaproteobacteria	o__Burkholderiales	f__Burkholderiaceae	g__unclassified_f__Burkholderiaceae	s__unclassified_f__Burkholderiaceae	0	0	0	0	0	0	0	0	0	0	2	0	3	0	1	3	2	2	1	1	15	8	7	2	3	8	3	23	10	9	1	0	0	0	3	5	2	10	15	7	1	0
d__Bacteria	k__norank_d__Bacteria	p__Proteobacteria	c__Alphaproteobacteria	o__Caedibacterales	f__Caedibacteraceae	g__unclassified_f__Caedibacteraceae	s__unclassified_f__Caedibacteraceae	0	0	0	0	0	0	0	0	0	0	0	0	0	0	1	0	0	0	0	0	0	0	0	0	0	0	0	0	0	0	0	0	0	0	0	0	0	0	0	0	0	0
d__Bacteria	k__norank_d__Bacteria	p__Chloroflexi	c__Anaerolineae	o__Caldilineales	f__Caldilineaceae	g__unclassified_f__Caldilineaceae	s__unclassified_f__Caldilineaceae	6	1	3	6	3	3	9	1	2	1	0	0	0	1	0	0	1	0	2	1	0	0	0	0	0	0	0	0	0	0	0	0	0	0	0	0	0	0	0	0	0	0
d__Bacteria	k__norank_d__Bacteria	p__Proteobacteria	c__Alphaproteobacteria	o__Caulobacterales	f__Caulobacteraceae	g__unclassified_f__Caulobacteraceae	s__unclassified_f__Caulobacteraceae	0	1	1	3	0	1	1	1	0	0	12	9	7	16	3	5	7	32	27	10	6	19	24	4	7	27	51	34	18	33	6	6	21	3	2	78	19	57	36	54	16	101
d__Bacteria	k__norank_d__Bacteria	p__Bacteroidota	c__Bacteroidia	o__Chitinophagales	f__Chitinophagaceae	g__unclassified_f__Chitinophagaceae	s__unclassified_f__Chitinophagaceae	11	9	4	19	50	6	17	5	15	8	4	0	4	5	0	4	5	14	2	3	10	0	6	0	3	2	1	1	0	4	2	1	16	6	13	0	0	21	5	4	0	4
d__Bacteria	k__norank_d__Bacteria	p__Verrucomicrobiota	c__Chlamydiae	o__Chlamydiales	f__Chlamydiaceae	g__unclassified_f__Chlamydiaceae	s__unclassified_f__Chlamydiaceae	0	0	0	0	0	0	0	0	1	0	0	0	1	0	0	1	2	0	0	0	0	0	2	0	0	0	0	1	0	0	0	0	0	0	0	0	0	0	0	0	0	0
d__Bacteria	k__norank_d__Bacteria	p__Proteobacteria	c__Gammaproteobacteria	o__Burkholderiales	f__Chromobacteriaceae	g__unclassified_f__Chromobacteriaceae	s__unclassified_f__Chromobacteriaceae	0	0	0	0	0	2	0	0	0	0	4	0	1	3	0	0	0	0	2	0	0	1	0	0	0	0	0	0	0	0	0	2	10	2	1	0	0	0	0	0	0	0
d__Bacteria	k__norank_d__Bacteria	p__Verrucomicrobiota	c__Verrucomicrobiae	o__Chthoniobacterales	f__Chthoniobacteraceae	g__unclassified_f__Chthoniobacteraceae	s__unclassified_f__Chthoniobacteraceae	0	0	3	1	0	3	2	1	2	0	0	0	0	0	0	0	0	2	0	1	0	0	0	0	0	1	0	0	1	0	0	0	0	1	0	0	0	0	0	0	0	0
d__Bacteria	k__norank_d__Bacteria	p__Firmicutes	c__Clostridia	o__Clostridiales	f__Clostridiaceae	g__unclassified_f__Clostridiaceae	s__unclassified_f__Clostridiaceae	4	3	2	3	4	3	2	3	3	6	5	1	0	8	2	5	5	0	1	1	1	0	0	0	0	2	0	1	2	1	1	0	8	14	1	2	0	1	2	0	0	0
d__Bacteria	k__norank_d__Bacteria	p__Cyanobacteria	c__Cyanobacteriia	o__Cyanobacteriales	f__Coleofasciculaceae	g__unclassified_f__Coleofasciculaceae	s__unclassified_f__Coleofasciculaceae	0	0	0	0	0	0	0	0	0	0	0	0	0	0	0	0	0	0	0	0	2	5	4	0	0	1	1	1	2	0	0	0	0	0	0	1	0	0	1	5	0	0
d__Bacteria	k__norank_d__Bacteria	p__Proteobacteria	c__Gammaproteobacteria	o__Burkholderiales	f__Comamonadaceae	g__unclassified_f__Comamonadaceae	s__unclassified_f__Comamonadaceae	111	48	131	143	44	88	87	49	51	56	40	12	55	16	9	31	63	34	64	27	51	34	31	15	22	16	16	19	25	38	49	36	139	70	220	23	45	139	38	66	12	9
d__Bacteria	k__norank_d__Bacteria	p__Proteobacteria	c__Alphaproteobacteria	o__Rhizobiales	f__Devosiaceae	g__unclassified_f__Devosiaceae	s__unclassified_f__Devosiaceae	13	3	39	32	20	4	10	25	11	10	11	0	7	9	8	212	37	50	8	41	2	5	3	0	0	5	2	3	2	3	7	3	14	0	8	1	0	8	4	5	1	3
d__Bacteria	k__norank_d__Bacteria	p__Proteobacteria	c__Gammaproteobacteria	o__Diplorickettsiales	f__Diplorickettsiaceae	g__unclassified_f__Diplorickettsiaceae	s__unclassified_f__Diplorickettsiaceae	0	0	0	0	0	0	0	0	0	0	0	0	0	0	0	0	0	0	0	0	0	0	0	0	0	1	0	0	1	0	0	0	0	0	0	0	1	0	0	0	1	1
d__Bacteria	k__norank_d__Bacteria	p__Bacteroidota	c__Bacteroidia	o__Flavobacteriales	f__Flavobacteriaceae	g__unclassified_f__Flavobacteriaceae	s__unclassified_f__Flavobacteriaceae	0	0	0	0	0	0	0	0	0	0	0	0	0	0	0	25	2	0	0	0	0	0	0	0	0	0	0	0	0	0	0	0	0	0	0	0	0	0	0	0	0	0
d__Bacteria	k__norank_d__Bacteria	p__Planctomycetota	c__Planctomycetes	o__Gemmatales	f__Gemmataceae	g__unclassified_f__Gemmataceae	s__unclassified_f__Gemmataceae	0	0	0	0	0	0	0	0	0	0	0	0	0	0	0	0	0	0	0	0	0	3	1	0	0	0	0	0	0	0	0	0	0	0	0	0	0	0	0	0	0	0
d__Bacteria	k__norank_d__Bacteria	p__Gemmatimonadota	c__Gemmatimonadetes	o__Gemmatimonadales	f__Gemmatimonadaceae	g__unclassified_f__Gemmatimonadaceae	s__unclassified_f__Gemmatimonadaceae	53	26	19	54	26	30	39	50	20	18	18	7	8	31	33	15	42	51	47	135	36	30	41	10	8	31	22	26	27	34	5	2	11	21	25	21	7	38	23	17	4	11
d__Bacteria	k__norank_d__Bacteria	p__Desulfobacterota	c__Desulfuromonadia	o__Geobacterales	f__Geobacteraceae	g__unclassified_f__Geobacteraceae	s__unclassified_f__Geobacteraceae	0	0	2	2	0	1	1	1	13	0	0	0	0	0	0	0	0	0	0	0	0	0	0	0	0	0	0	0	0	0	0	0	0	3	0	0	0	0	0	0	0	0
d__Bacteria	k__norank_d__Bacteria	p__Actinobacteriota	c__Actinobacteria	o__Frankiales	f__Geodermatophilaceae	g__unclassified_f__Geodermatophilaceae	s__unclassified_f__Geodermatophilaceae	48	10	52	97	105	23	79	12	9	2	28	5	20	21	51	6	24	14	46	25	183	46	45	22	22	49	28	101	64	84	5	1	13	9	12	23	5	109	29	35	15	27
d__Bacteria	k__norank_d__Bacteria	p__Acidobacteriota	c__Holophagae	o__Holophagales	f__Holophagaceae	g__unclassified_f__Holophagaceae	s__unclassified_f__Holophagaceae	0	1	0	0	0	0	0	0	0	0	0	0	0	0	0	39	18	7	0	5	0	0	0	0	0	0	0	0	0	0	0	0	0	0	0	0	0	1	0	0	0	0
d__Bacteria	k__norank_d__Bacteria	p__Firmicutes	c__Clostridia	o__norank_c__Clostridia	f__Hungateiclostridiaceae	g__unclassified_f__Hungateiclostridiaceae	s__unclassified_f__Hungateiclostridiaceae	2	4	2	2	2	7	1	4	8	5	2	5	0	8	3	1	0	0	2	0	0	0	1	0	0	0	2	6	0	1	0	0	3	8	0	0	1	0	1	2	0	1
d__Bacteria	k__norank_d__Bacteria	p__Proteobacteria	c__Alphaproteobacteria	o__Rhizobiales	f__Hyphomicrobiaceae	g__unclassified_f__Hyphomicrobiaceae	s__unclassified_f__Hyphomicrobiaceae	6	0	9	7	2	4	5	4	3	8	5	1	3	2	2	8	1	4	3	2	5	9	4	1	1	5	7	0	3	5	0	0	5	6	6	15	0	11	10	13	3	2
d__Bacteria	k__norank_d__Bacteria	p__Actinobacteriota	c__Actinobacteria	o__Micrococcales	f__Intrasporangiaceae	g__unclassified_f__Intrasporangiaceae	s__unclassified_f__Intrasporangiaceae	65	76	63	79	741	67	311	23	62	15	26	7	17	12	57	44	152	46	32	40	78	13	27	5	7	13	15	45	19	17	16	16	11	4	37	13	1	13	29	16	9	15
d__Bacteria	k__norank_d__Bacteria	p__Planctomycetota	c__Planctomycetes	o__Isosphaerales	f__Isosphaeraceae	g__unclassified_f__Isosphaeraceae	s__unclassified_f__Isosphaeraceae	27	42	13	20	27	31	50	32	17	15	58	48	25	55	69	15	60	63	32	36	61	34	21	40	31	84	64	58	55	48	14	14	12	28	56	88	19	54	44	41	33	38
d__Bacteria	k__norank_d__Bacteria	p__Chloroflexi	c__Ktedonobacteria	o__Ktedonobacterales	f__Ktedonobacteraceae	g__unclassified_f__Ktedonobacteraceae	s__unclassified_f__Ktedonobacteraceae	40	154	1	14	39	68	36	39	22	54	213	192	93	105	129	29	122	79	63	181	238	233	196	307	186	455	340	281	196	155	236	110	59	50	61	687	233	336	621	404	396	435
d__Bacteria	k__norank_d__Bacteria	p__Firmicutes	c__Clostridia	o__Lachnospirales	f__Lachnospiraceae	g__unclassified_f__Lachnospiraceae	s__unclassified_f__Lachnospiraceae	1	0	1	2	2	1	2	3	2	8	0	1	0	1	2	1	2	2	5	2	1	0	0	0	0	1	0	2	0	0	1	1	4	3	1	2	0	0	0	0	0	0
d__Bacteria	k__norank_d__Bacteria	p__Proteobacteria	c__Gammaproteobacteria	o__Burkholderiales	f__Methylophilaceae	g__unclassified_f__Methylophilaceae	s__unclassified_f__Methylophilaceae	0	0	0	0	0	0	0	0	0	2	0	3	3	2	0	1	49	2	1	0	0	4	6	1	2	0	1	0	0	0	1	1	11	4	2	3	2	6	3	2	1	5
d__Bacteria	k__norank_d__Bacteria	p__Actinobacteriota	c__Actinobacteria	o__Micrococcales	f__Microbacteriaceae	g__unclassified_f__Microbacteriaceae	s__unclassified_f__Microbacteriaceae	2	0	5	4	8	2	8	11	0	3	5	2	19	3	9	66	66	402	6	44	9	2	3	3	2	4	4	7	13	3	1	4	2	0	12	3	2	16	8	12	0	5
d__Bacteria	k__norank_d__Bacteria	p__Actinobacteriota	c__Actinobacteria	o__Micrococcales	f__Micrococcaceae	g__unclassified_f__Micrococcaceae	s__unclassified_f__Micrococcaceae	200	165	688	249	2178	328	787	365	226	313	215	52	133	97	410	840	1553	787	269	684	728	314	657	105	149	161	193	258	418	228	331	545	492	108	392	181	141	225	188	210	77	140
d__Bacteria	k__norank_d__Bacteria	p__Actinobacteriota	c__Actinobacteria	o__Micromonosporales	f__Micromonosporaceae	g__unclassified_f__Micromonosporaceae	s__unclassified_f__Micromonosporaceae	76	39	48	81	83	85	67	254	1418	36	61	36	66	84	57	47	78	488	81	438	40	51	24	23	34	45	47	67	39	108	14	7	52	42	118	14	6	60	7	28	3	3
d__Bacteria	k__norank_d__Bacteria	p__Bacteroidota	c__Bacteroidia	o__Cytophagales	f__Microscillaceae	g__unclassified_f__Microscillaceae	s__unclassified_f__Microscillaceae	3	5	0	2	4	1	0	3	1	1	10	4	47	6	1	3	7	11	7	24	5	16	2	2	0	7	0	1	2	21	3	0	3	12	44	2	0	23	9	4	0	1
d__Bacteria	k__norank_d__Bacteria	p__Myxococcota	c__Myxococcia	o__Myxococcales	f__Myxococcaceae	g__unclassified_f__Myxococcaceae	s__unclassified_f__Myxococcaceae	81	22	27	65	50	15	50	21	27	17	19	13	19	8	22	18	37	12	101	11	20	11	25	11	19	15	22	32	32	19	30	15	21	28	26	22	47	28	30	18	25	27
d__Bacteria	k__norank_d__Bacteria	p__Myxococcota	c__Polyangia	o__Nannocystales	f__Nannocystaceae	g__unclassified_f__Nannocystaceae	s__unclassified_f__Nannocystaceae	0	0	0	3	0	0	3	0	1	1	0	0	0	0	0	1	0	0	0	0	0	0	0	0	0	0	0	0	0	0	0	0	1	0	0	0	0	0	0	0	0	0
d__Bacteria	k__norank_d__Bacteria	p__Actinobacteriota	c__Actinobacteria	o__Propionibacteriales	f__Nocardioidaceae	g__unclassified_f__Nocardioidaceae	s__unclassified_f__Nocardioidaceae	32	4	4	27	8	9	26	0	3	1	0	0	4	2	13	0	2	0	4	0	0	0	0	0	0	0	0	0	0	0	1	1	2	0	4	0	0	0	0	0	0	0
d__Bacteria	k__norank_d__Bacteria	p__Actinobacteriota	c__Actinobacteria	o__Streptosporangiales	f__Nocardiopsaceae	g__unclassified_f__Nocardiopsaceae	s__unclassified_f__Nocardiopsaceae	0	0	0	0	0	0	0	0	0	0	0	0	0	0	0	3	5	0	0	0	0	0	0	0	0	0	0	0	0	0	0	0	0	0	0	0	0	0	0	0	0	0
d__Bacteria	k__norank_d__Bacteria	p__Cyanobacteria	c__Cyanobacteriia	o__Cyanobacteriales	f__Nostocaceae	g__unclassified_f__Nostocaceae	s__unclassified_f__Nostocaceae	1	0	3	1	3	1	4	1	2	0	0	3	0	0	0	0	67	0	0	1	5	2	0	0	0	1	0	0	2	0	1	0	0	0	0	0	1	0	21	4	3	0
d__Bacteria	k__norank_d__Bacteria	p__Cyanobacteria	c__Vampirivibrionia	o__Obscuribacterales	f__Obscuribacteraceae	g__unclassified_f__Obscuribacteraceae	s__unclassified_f__Obscuribacteraceae	0	2	0	0	0	3	0	0	0	0	0	0	0	0	0	0	0	0	31	0	0	1	0	0	0	2	5	0	0	1	0	0	0	0	0	1	0	1	2	0	8	5
d__Bacteria	k__norank_d__Bacteria	p__Verrucomicrobiota	c__Verrucomicrobiae	o__Opitutales	f__Opitutaceae	g__unclassified_f__Opitutaceae	s__unclassified_f__Opitutaceae	2	0	0	0	0	0	0	0	0	0	1	0	0	0	0	0	0	0	0	2	0	0	0	0	0	0	0	0	0	0	0	0	0	0	0	0	0	0	0	0	0	0
d__Bacteria	k__norank_d__Bacteria	p__Proteobacteria	c__Gammaproteobacteria	o__Burkholderiales	f__Oxalobacteraceae	g__unclassified_f__Oxalobacteraceae	s__unclassified_f__Oxalobacteraceae	10	26	9	13	15	14	14	31	3	20	8	17	6	5	6	22	41	35	9	61	18	3	14	2	11	3	4	12	11	12	24	2	33	11	6	15	15	40	12	7	5	6
d__Bacteria	k__norank_d__Bacteria	p__Firmicutes	c__Bacilli	o__Paenibacillales	f__Paenibacillaceae	g__unclassified_f__Paenibacillaceae	s__unclassified_f__Paenibacillaceae	2	1	0	1	4	2	0	15	0	2	0	1	0	0	2	3	1	2	1	2	0	0	0	1	0	3	0	0	0	0	0	0	0	3	1	0	1	0	0	0	1	0
d__Bacteria	k__norank_d__Bacteria	p__Proteobacteria	c__Alphaproteobacteria	o__Paracaedibacterales	f__Paracaedibacteraceae	g__unclassified_f__Paracaedibacteraceae	s__unclassified_f__Paracaedibacteraceae	0	0	0	0	0	0	0	0	0	0	0	0	0	0	0	0	0	0	0	0	0	0	0	0	1	0	0	0	0	0	0	0	0	0	0	0	0	0	0	0	0	0
d__Bacteria	k__norank_d__Bacteria	p__Verrucomicrobiota	c__Chlamydiae	o__Chlamydiales	f__Parachlamydiaceae	g__unclassified_f__Parachlamydiaceae	s__unclassified_f__Parachlamydiaceae	0	2	4	2	0	1	3	2	4	2	3	1	0	2	1	4	0	2	0	3	2	1	1	2	1	1	2	1	2	0	2	1	0	0	0	4	0	2	3	2	5	0
d__Bacteria	k__norank_d__Bacteria	p__Verrucomicrobiota	c__Verrucomicrobiae	o__Pedosphaerales	f__Pedosphaeraceae	g__unclassified_f__Pedosphaeraceae	s__unclassified_f__Pedosphaeraceae	0	4	0	0	1	7	3	7	1	9	5	7	2	4	1	0	0	1	13	2	4	1	7	8	13	8	13	2	6	9	17	7	2	7	4	7	2	7	13	11	2	5
d__Bacteria	k__norank_d__Bacteria	p__Firmicutes	c__Clostridia	o__Peptostreptococcales-Tissierellales	f__Peptostreptococcaceae	g__unclassified_f__Peptostreptococcaceae	s__unclassified_f__Peptostreptococcaceae	0	0	0	1	1	0	2	0	1	2	0	0	0	0	1	18	1	16	0	11	0	1	1	2	3	2	0	0	0	0	1	0	4	1	1	0	0	0	1	0	0	1
d__Bacteria	k__norank_d__Bacteria	p__Firmicutes	c__Bacilli	o__Bacillales	f__Planococcaceae	g__unclassified_f__Planococcaceae	s__unclassified_f__Planococcaceae	4	4	0	2	9	5	0	7	5	1	2	4	1	7	5	0	1	5	7	8	1	0	0	1	1	3	0	2	2	1	1	1	2	0	3	0	0	0	0	0	0	0
d__Bacteria	k__norank_d__Bacteria	p__Myxococcota	c__Polyangia	o__Polyangiales	f__Polyangiaceae	g__unclassified_f__Polyangiaceae	s__unclassified_f__Polyangiaceae	30	19	6	23	20	14	16	17	16	9	15	17	15	9	17	7	15	25	11	10	44	20	20	5	19	20	16	22	12	35	2	1	20	22	20	13	6	28	23	17	6	5
d__Bacteria	k__norank_d__Bacteria	p__Actinobacteriota	c__Actinobacteria	o__Propionibacteriales	f__Propionibacteriaceae	g__unclassified_f__Propionibacteriaceae	s__unclassified_f__Propionibacteriaceae	0	0	0	0	0	0	0	0	0	0	0	0	0	0	0	248	2	0	0	0	0	0	0	0	0	0	0	0	0	0	0	0	0	0	0	0	0	0	0	0	0	0
d__Bacteria	k__norank_d__Bacteria	p__Actinobacteriota	c__Actinobacteria	o__Pseudonocardiales	f__Pseudonocardiaceae	g__unclassified_f__Pseudonocardiaceae	s__unclassified_f__Pseudonocardiaceae	9	5	1	10	1	2	6	3	7	1	2	5	30	3	2	25	29	3	2	25	10	24	19	17	17	6	8	17	9	13	7	4	6	4	7	21	4	9	12	5	44	14
d__Bacteria	k__norank_d__Bacteria	p__Proteobacteria	c__Alphaproteobacteria	o__Rhizobiales	f__Rhizobiaceae	g__unclassified_f__Rhizobiaceae	s__unclassified_f__Rhizobiaceae	0	0	4	15	0	2	1	38	1	3	4	0	1	1	8	225	9	12	2	1	2	1	2	0	1	4	2	1	1	4	0	0	2	0	6	2	0	35	2	9	1	0
d__Bacteria	k__norank_d__Bacteria	p__Proteobacteria	c__Alphaproteobacteria	o__Rhizobiales	f__Rhizobiales_Incertae_Sedis	g__unclassified_f__Rhizobiales_Incertae_Sedis	s__unclassified_f__Rhizobiales_Incertae_Sedis	0	0	11	1	0	0	3	1	45	1	12	0	0	0	0	0	3	2	0	0	0	0	1	0	0	0	0	0	0	0	0	0	0	0	0	0	0	0	0	0	0	0
d__Bacteria	k__norank_d__Bacteria	p__Proteobacteria	c__Gammaproteobacteria	o__Xanthomonadales	f__Rhodanobacteraceae	g__unclassified_f__Rhodanobacteraceae	s__unclassified_f__Rhodanobacteraceae	2	0	1	3	0	0	1	2	1	1	0	0	0	0	0	0	0	0	0	1	0	0	0	0	0	0	0	0	0	1	6	0	0	1	0	0	0	0	0	0	0	0
d__Bacteria	k__norank_d__Bacteria	p__Proteobacteria	c__Gammaproteobacteria	o__Burkholderiales	f__Rhodocyclaceae	g__unclassified_f__Rhodocyclaceae	s__unclassified_f__Rhodocyclaceae	0	1	0	1	1	0	1	4	0	0	0	0	4	0	0	0	2	1	1	0	1	1	1	0	1	0	1	0	2	0	0	0	0	0	0	0	5	1	3	1	1	1
d__Bacteria	k__norank_d__Bacteria	p__Proteobacteria	c__Alphaproteobacteria	o__Rickettsiales	f__Rickettsiaceae	g__unclassified_f__Rickettsiaceae	s__unclassified_f__Rickettsiaceae	0	0	0	0	0	0	1	0	0	0	0	0	0	0	0	0	1	1	0	0	0	0	0	0	0	0	0	0	0	0	0	0	0	0	0	0	0	0	0	0	0	0
d__Bacteria	k__norank_d__Bacteria	p__Chloroflexi	c__Chloroflexia	o__Chloroflexales	f__Roseiflexaceae	g__unclassified_f__Roseiflexaceae	s__unclassified_f__Roseiflexaceae	4	0	2	5	1	0	5	2	0	0	1	0	1	0	0	1	13	14	0	28	4	4	3	1	1	0	0	0	1	0	6	1	1	1	1	0	0	0	0	4	0	0
d__Bacteria	k__norank_d__Bacteria	p__Patescibacteria	c__Saccharimonadia	o__Saccharimonadales	f__Saccharimonadaceae	g__unclassified_f__Saccharimonadaceae	s__unclassified_f__Saccharimonadaceae	0	0	0	0	0	0	0	2	0	0	0	0	0	0	0	0	0	0	0	0	0	0	0	0	0	0	0	0	0	0	0	0	0	0	0	0	0	0	0	0	0	0
d__Bacteria	k__norank_d__Bacteria	p__Verrucomicrobiota	c__Chlamydiae	o__Chlamydiales	f__Simkaniaceae	g__unclassified_f__Simkaniaceae	s__unclassified_f__Simkaniaceae	0	1	1	0	0	0	1	0	0	0	0	0	0	2	0	0	0	2	1	4	0	2	0	0	0	8	3	0	1	0	0	0	0	0	0	1	4	5	0	5	1	0
d__Bacteria	k__norank_d__Bacteria	p__Actinobacteriota	c__Thermoleophilia	o__Solirubrobacterales	f__Solirubrobacteraceae	g__unclassified_f__Solirubrobacteraceae	s__unclassified_f__Solirubrobacteraceae	0	0	1	0	1	1	0	0	1	0	1	0	0	1	1	0	2	0	0	2	0	0	2	0	0	0	2	1	0	0	1	0	1	0	1	0	0	1	3	1	0	2
d__Bacteria	k__norank_d__Bacteria	p__Bacteroidota	c__Bacteroidia	o__Sphingobacteriales	f__Sphingobacteriaceae	g__unclassified_f__Sphingobacteriaceae	s__unclassified_f__Sphingobacteriaceae	0	0	0	0	0	0	0	3	0	0	0	0	0	0	0	2	0	14	0	8	0	0	1	0	0	0	0	0	0	0	0	0	0	0	1	0	0	2	0	1	0	0
d__Bacteria	k__norank_d__Bacteria	p__Proteobacteria	c__Alphaproteobacteria	o__Sphingomonadales	f__Sphingomonadaceae	g__unclassified_f__Sphingomonadaceae	s__unclassified_f__Sphingomonadaceae	3	5	4	5	11	17	11	5	1	2	7	0	1	3	16	34	7	19	31	12	5	4	10	0	3	3	5	18	3	8	3	17	39	28	3	2	3	16	4	6	0	0
d__Bacteria	k__norank_d__Bacteria	p__Firmicutes	c__Symbiobacteriia	o__Symbiobacteriales	f__Symbiobacteraceae	g__unclassified_f__Symbiobacteraceae	s__unclassified_f__Symbiobacteraceae	0	1	0	1	0	2	1	62	0	0	1	0	0	2	3	0	0	0	3	0	0	0	0	1	0	2	0	1	0	0	0	0	0	0	0	0	0	0	0	2	0	0
d__Bacteria	k__norank_d__Bacteria	p__Firmicutes	c__Bacilli	o__Thermoactinomycetales	f__Thermoactinomycetaceae	g__unclassified_f__Thermoactinomycetaceae	s__unclassified_f__Thermoactinomycetaceae	1	0	0	0	0	1	0	0	0	0	0	0	0	0	0	0	0	22	1	15	2	0	0	9	2	0	2	0	0	0	0	0	0	1	1	0	0	0	0	0	1	0
d__Bacteria	k__norank_d__Bacteria	p__Actinobacteriota	c__Actinobacteria	o__Streptosporangiales	f__Thermomonosporaceae	g__unclassified_f__Thermomonosporaceae	s__unclassified_f__Thermomonosporaceae	50	7	26	36	25	7	15	2	9	13	3	3	6	2	5	39	73	61	6	129	3	4	4	0	9	2	6	5	4	11	0	0	1	3	10	48	2	35	82	10	2	0
d__Bacteria	k__norank_d__Bacteria	p__Cyanobacteria	c__Vampirivibrionia	o__Vampirovibrionales	f__Vampirovibrionaceae	g__unclassified_f__Vampirovibrionaceae	s__unclassified_f__Vampirovibrionaceae	0	0	0	0	0	0	0	0	0	0	0	0	0	0	0	0	0	2	0	0	0	0	0	0	0	0	0	0	0	0	0	0	0	0	0	0	0	0	0	0	0	0
d__Bacteria	k__norank_d__Bacteria	p__Verrucomicrobiota	c__Verrucomicrobiae	o__Verrucomicrobiales	f__Verrucomicrobiaceae	g__unclassified_f__Verrucomicrobiaceae	s__unclassified_f__Verrucomicrobiaceae	0	1	0	0	0	1	1	2	0	0	0	0	0	2	0	1	2	5	1	0	1	2	2	0	1	1	1	1	0	0	0	0	0	0	2	0	1	1	2	1	0	0
d__Bacteria	k__norank_d__Bacteria	p__Proteobacteria	c__Alphaproteobacteria	o__Rhizobiales	f__Xanthobacteraceae	g__unclassified_f__Xanthobacteraceae	s__unclassified_f__Xanthobacteraceae	159	65	88	165	50	100	122	163	122	93	103	81	102	250	268	34	32	97	164	69	118	102	153	114	95	203	223	188	177	199	47	52	125	254	127	200	59	314	212	131	69	131
d__Bacteria	k__norank_d__Bacteria	p__Proteobacteria	c__Alphaproteobacteria	o__Rhizobiales	f__Beijerinckiaceae	g__1174-901-12	s__unclassified_g__1174-901-12	0	1	0	1	1	0	1	0	0	0	0	1	0	2	1	1	6	1	4	5	6	9	4	1	1	7	7	20	4	5	0	0	0	0	0	0	0	5	5	4	3	5
d__Bacteria	k__norank_d__Bacteria	p__Chloroflexi	c__Ktedonobacteria	o__Ktedonobacterales	f__Ktedonobacteraceae	g__1921-2	s__unclassified_g__1921-2	1	22	0	0	7	0	0	0	0	5	18	28	12	4	7	3	9	2	7	4	26	16	14	31	21	28	32	26	23	16	78	42	11	0	2	49	95	19	60	20	30	30
d__Bacteria	k__norank_d__Bacteria	p__Chloroflexi	c__Ktedonobacteria	o__Ktedonobacterales	f__Ktedonobacteraceae	g__1921-3	s__unclassified_g__1921-3	0	1	0	0	0	1	1	0	0	0	11	6	0	0	2	0	0	0	0	0	16	11	18	3	3	8	10	10	3	8	4	1	0	1	1	25	8	20	22	12	14	10
d__Bacteria	k__norank_d__Bacteria	p__Chloroflexi	c__Ktedonobacteria	o__Ktedonobacterales	f__Ktedonobacteraceae	g__1959-1	s__unclassified_g__1959-1	0	0	0	0	0	0	0	0	0	0	0	0	0	0	0	1	6	5	0	3	0	0	0	0	0	0	1	1	0	0	0	2	0	0	0	0	0	1	0	3	0	0
d__Bacteria	k__norank_d__Bacteria	p__Verrucomicrobiota	c__Verrucomicrobiae	o__Pedosphaerales	f__Pedosphaeraceae	g__ADurb.Bin063-1	s__unclassified_g__ADurb.Bin063-1	11	62	13	4	14	42	28	62	28	42	37	31	28	24	36	7	29	22	45	32	29	32	23	21	11	26	46	30	25	23	53	25	22	57	52	75	77	16	45	44	17	24
d__Bacteria	k__norank_d__Bacteria	p__Proteobacteria	c__Gammaproteobacteria	o__Gammaproteobacteria_Incertae_Sedis	f__unclassified_o__Gammaproteobacteria_Incertae_Sedis	g__Acidibacter	s__unclassified_g__Acidibacter	29	18	3	17	1	11	21	22	15	29	49	29	47	92	72	39	51	69	80	60	133	153	152	71	86	87	97	152	113	140	31	22	57	57	73	171	69	163	259	166	95	132
d__Bacteria	k__norank_d__Bacteria	p__Proteobacteria	c__Alphaproteobacteria	o__Acetobacterales	f__Acetobacteraceae	g__Acidicaldus	s__unclassified_g__Acidicaldus	20	5	1	16	7	12	15	6	12	2	8	5	6	25	16	1	2	1	2	2	12	4	7	4	8	4	15	19	8	11	3	0	8	9	2	0	1	2	0	2	3	9
d__Bacteria	k__norank_d__Bacteria	p__Proteobacteria	c__Alphaproteobacteria	o__Acetobacterales	f__Acetobacteraceae	g__Acidiphilium	s__unclassified_g__Acidiphilium	2	1	1	4	4	4	5	2	2	0	1	1	3	1	0	1	3	1	5	1	19	11	14	2	4	10	4	40	9	15	0	0	3	0	9	14	4	36	8	23	8	9
d__Bacteria	k__norank_d__Bacteria	p__Acidobacteriota	c__Acidobacteriae	o__Acidobacteriales	f__Acidobacteriaceae_Subgroup_1	g__Acidipila	s__unclassified_g__Acidipila	9	17	2	11	7	5	11	27	8	5	17	10	8	10	32	18	62	13	10	8	19	2	7	8	4	20	14	27	10	6	3	1	4	6	26	6	2	8	4	10	7	2
d__Bacteria	k__norank_d__Bacteria	p__Actinobacteriota	c__Actinobacteria	o__Frankiales	f__Acidothermaceae	g__Acidothermus	s__unclassified_g__Acidothermus	99	90	26	98	22	92	66	111	50	82	211	322	280	218	339	53	96	136	178	94	111	103	97	211	179	165	160	269	197	233	136	80	236	144	154	136	189	212	337	92	234	296
d__Bacteria	k__norank_d__Bacteria	p__Proteobacteria	c__Gammaproteobacteria	o__Burkholderiales	f__Comamonadaceae	g__Acidovorax	s__unclassified_g__Acidovorax	0	0	30	0	0	0	0	0	0	0	0	0	0	0	0	0	2	0	0	0	0	0	0	0	0	0	0	0	0	0	0	0	0	0	0	0	0	0	0	0	0	0
d__Bacteria	k__norank_d__Bacteria	p__Proteobacteria	c__Gammaproteobacteria	o__Pseudomonadales	f__Moraxellaceae	g__Acinetobacter	s__unclassified_g__Acinetobacter	0	1	0	0	5	1	1	1	1	0	0	0	0	0	0	7	10	0	0	0	0	0	0	0	0	0	0	0	0	0	0	0	0	0	0	0	1	1	0	0	0	0
d__Bacteria	k__norank_d__Bacteria	p__Actinobacteriota	c__Actinobacteria	o__Streptosporangiales	f__Thermomonosporaceae	g__Actinocorallia	s__unclassified_g__Actinocorallia	0	1	0	5	8	2	1	0	6	0	1	0	1	2	0	0	0	1	1	0	0	0	0	0	0	0	0	0	0	0	0	0	0	0	2	0	0	0	0	0	0	0
d__Bacteria	k__norank_d__Bacteria	p__Actinobacteriota	c__Actinobacteria	o__Streptosporangiales	f__Thermomonosporaceae	g__Actinomadura	s__unclassified_g__Actinomadura	10	4	0	9	11	10	5	7	8	10	9	23	37	18	15	863	7	5	4	11	9	24	13	15	9	15	9	10	14	21	6	7	19	11	15	11	5	50	46	69	5	4
d__Bacteria	k__norank_d__Bacteria	p__Actinobacteriota	c__Actinobacteria	o__Pseudonocardiales	f__Pseudonocardiaceae	g__Actinophytocola	s__unclassified_g__Actinophytocola	13	2	9	65	3	0	0	1	4	3	0	0	0	0	0	0	1	0	0	0	0	0	0	0	0	0	0	0	0	0	0	0	0	0	0	0	0	0	0	0	0	0
d__Bacteria	k__norank_d__Bacteria	p__Actinobacteriota	c__Actinobacteria	o__Micromonosporales	f__Micromonosporaceae	g__Actinoplanes	s__unclassified_g__Actinoplanes	0	0	1	0	3	1	0	0	0	1	1	0	0	0	0	0	4	0	0	0	0	0	0	0	0	0	0	0	1	0	0	1	0	0	0	0	0	0	0	0	0	0
d__Bacteria	k__norank_d__Bacteria	p__Actinobacteriota	c__Actinobacteria	o__Catenulisporales	f__Actinospicaceae	g__Actinospica	s__unclassified_g__Actinospica	0	3	2	1	0	3	5	0	0	1	0	3	0	3	6	2	14	48	3	27	2	14	5	7	1	9	9	11	9	13	0	0	0	7	3	33	4	32	38	13	10	13
d__Bacteria	k__norank_d__Bacteria	p__Proteobacteria	c__Gammaproteobacteria	o__Aeromonadales	f__Aeromonadaceae	g__Aeromonas	s__unclassified_g__Aeromonas	0	0	0	0	0	0	0	0	1	0	0	0	0	0	0	12	0	0	0	0	0	0	0	0	0	0	0	0	0	0	0	0	0	0	0	0	0	0	0	0	0	0
d__Bacteria	k__norank_d__Bacteria	p__Cyanobacteria	c__Cyanobacteriia	o__Cyanobacteriales	f__Nostocaceae	g__Aetokthonos_AEL04	s__unclassified_g__Aetokthonos_AEL04	0	0	0	0	0	0	0	0	0	0	0	0	0	0	0	0	0	0	0	0	0	0	1	0	0	0	0	0	0	0	0	0	0	0	0	1	0	0	4	0	0	0
d__Bacteria	k__norank_d__Bacteria	p__Actinobacteriota	c__Actinobacteria	o__Micrococcales	f__Microbacteriaceae	g__Agromyces	s__unclassified_g__Agromyces	5	0	17	9	4	0	3	2	2	4	0	0	0	0	0	4	0	3	0	2	0	0	0	0	0	0	0	0	0	0	0	1	0	0	0	0	0	0	0	0	0	0
d__Bacteria	k__norank_d__Bacteria	p__Firmicutes	c__Bacilli	o__Alicyclobacillales	f__Alicyclobacillaceae	g__Alicyclobacillus	s__unclassified_g__Alicyclobacillus	0	0	0	0	0	0	0	0	0	0	1	0	0	1	0	0	5	4	0	9	0	0	0	9	1	1	1	2	0	1	0	0	3	0	0	0	0	0	0	0	0	0
d__Bacteria	k__norank_d__Bacteria	p__Bacteroidota	c__Bacteroidia	o__Bacteroidales	f__Rikenellaceae	g__Alistipes	s__unclassified_g__Alistipes	0	0	0	0	0	0	0	0	0	0	0	0	0	0	1	0	0	0	0	0	0	0	1	0	0	0	0	0	0	0	0	0	0	0	0	0	0	0	0	0	0	0
d__Bacteria	k__norank_d__Bacteria	p__Firmicutes	c__Clostridia	o__Peptostreptococcales-Tissierellales	f__norank_o__Peptostreptococcales-Tissierellales	g__Alkaliphilus	s__unclassified_g__Alkaliphilus	0	0	0	0	4	0	0	2	1	0	0	0	0	0	3	0	2	6	1	2	0	0	0	0	0	0	0	0	0	0	0	0	3	1	0	0	0	0	0	0	0	0
d__Bacteria	k__norank_d__Bacteria	p__Proteobacteria	c__Alphaproteobacteria	o__Rhizobiales	f__Rhizobiaceae	g__Allorhizobium-Neorhizobium-Pararhizobium-Rhizobium	s__unclassified_g__Allorhizobium-Neorhizobium-Pararhizobium-Rhizobium	25	14	144	59	4	11	10	25	11	17	6	4	1	12	5	150	25	57	17	71	1	2	5	0	2	3	1	1	4	3	4	0	16	20	7	1	2	16	3	4	0	6
d__Bacteria	k__norank_d__Bacteria	p__Firmicutes	c__Bacilli	o__Paenibacillales	f__Paenibacillaceae	g__Ammoniphilus	s__unclassified_g__Ammoniphilus	0	0	0	0	2	0	0	1	0	0	0	0	1	0	0	0	1	1	2	0	0	0	0	2	0	1	0	2	0	0	0	0	0	4	1	0	0	1	1	0	0	0
d__Bacteria	k__norank_d__Bacteria	p__Actinobacteriota	c__Actinobacteria	o__Pseudonocardiales	f__Pseudonocardiaceae	g__Amycolatopsis	s__unclassified_g__Amycolatopsis	11	0	4	12	4	4	6	7	1	3	17	9	4	4	1	32	19	30	4	22	41	46	24	9	28	3	20	12	25	34	2	3	7	0	21	8	6	23	22	13	1	1
d__Bacteria	k__norank_d__Bacteria	p__Myxococcota	c__Myxococcia	o__Myxococcales	f__Anaeromyxobacteraceae	g__Anaeromyxobacter	s__unclassified_g__Anaeromyxobacter	184	165	32	158	136	309	154	60	116	103	89	58	102	81	53	17	50	20	120	21	308	346	230	103	142	109	105	154	136	225	155	81	167	301	141	212	236	212	180	183	54	246
d__Bacteria	k__norank_d__Bacteria	p__Firmicutes	c__Clostridia	o__Peptostreptococcales-Tissierellales	f__norank_o__Peptostreptococcales-Tissierellales	g__Anaerosalibacter	s__unclassified_g__Anaerosalibacter	0	0	0	0	0	0	0	0	0	0	0	0	0	0	0	0	0	7	0	8	0	0	0	0	0	0	0	0	0	0	0	0	0	0	0	0	0	0	0	0	0	0
d__Bacteria	k__norank_d__Bacteria	p__Firmicutes	c__Clostridia	o__Lachnospirales	f__Lachnospiraceae	g__Anaerosporobacter	s__unclassified_g__Anaerosporobacter	2	0	1	0	0	0	1	0	3	0	1	0	0	0	0	0	2	1	0	0	0	0	0	0	0	1	0	0	0	0	0	1	2	1	1	0	0	0	0	0	0	0
d__Bacteria	k__norank_d__Bacteria	p__Firmicutes	c__Bacilli	o__Aneurinibacillales	f__Aneurinibacillaceae	g__Aneurinibacillus	s__unclassified_g__Aneurinibacillus	0	0	0	0	0	0	0	1	0	0	0	1	0	1	0	2	0	0	0	1	0	0	0	0	1	0	0	0	3	1	0	0	0	1	0	1	0	0	0	0	0	0
d__Bacteria	k__norank_d__Bacteria	p__Actinobacteriota	c__Actinobacteria	o__Kineosporiales	f__Kineosporiaceae	g__Angustibacter	s__unclassified_g__Angustibacter	3	0	9	5	9	1	17	2	1	0	0	0	1	0	0	0	3	1	0	1	0	0	0	0	0	0	0	0	0	0	0	0	1	0	0	0	0	0	0	0	0	0
d__Bacteria	k__norank_d__Bacteria	p__Proteobacteria	c__Gammaproteobacteria	o__Burkholderiales	f__Comamonadaceae	g__Aquabacterium	s__unclassified_g__Aquabacterium	0	0	0	0	0	0	0	0	0	0	0	0	0	1	0	0	0	0	0	0	0	0	0	0	0	0	0	0	1	0	0	0	0	0	9	0	0	0	0	0	0	0
d__Bacteria	k__norank_d__Bacteria	p__Proteobacteria	c__Gammaproteobacteria	o__Diplorickettsiales	f__Diplorickettsiaceae	g__Aquicella	s__unclassified_g__Aquicella	7	1	5	1	0	2	7	6	19	6	16	9	5	12	13	0	4	26	18	23	0	8	8	0	2	18	27	15	7	5	7	2	7	8	1	15	8	12	7	5	2	3
d__Bacteria	k__norank_d__Bacteria	p__Planctomycetota	c__Planctomycetes	o__Isosphaerales	f__Isosphaeraceae	g__Aquisphaera	s__unclassified_g__Aquisphaera	0	1	1	1	6	3	9	3	1	4	9	7	11	3	3	3	10	4	5	6	8	6	4	3	4	26	3	10	5	0	1	0	4	5	10	10	1	3	7	8	4	5
d__Bacteria	k__norank_d__Bacteria	p__Proteobacteria	c__Gammaproteobacteria	o__Xanthomonadales	f__Xanthomonadaceae	g__Arenimonas	s__unclassified_g__Arenimonas	6	4	20	16	7	3	7	5	3	7	9	0	0	0	1	0	8	2	0	0	0	1	0	0	0	0	0	0	0	0	4	1	3	0	0	0	0	0	0	0	0	0
d__Bacteria	k__norank_d__Bacteria	p__Bacteroidota	c__Bacteroidia	o__Chitinophagales	f__Chitinophagaceae	g__Aurantisolimonas	s__unclassified_g__Aurantisolimonas	0	0	3	0	0	0	0	0	0	0	0	0	0	0	0	0	0	0	0	0	0	0	0	0	0	0	0	0	0	0	0	0	0	0	0	0	0	0	0	0	0	0
d__Bacteria	k__norank_d__Bacteria	p__Proteobacteria	c__Alphaproteobacteria	o__Rhizobiales	f__Rhizobiaceae	g__Aureimonas	s__unclassified_g__Aureimonas	0	0	0	2	0	0	0	0	0	0	0	0	0	0	0	17	2	0	0	0	0	0	0	0	0	0	0	0	0	0	0	0	0	0	0	0	0	0	0	0	0	0
d__Bacteria	k__norank_d__Bacteria	p__Proteobacteria	c__Gammaproteobacteria	o__Cellvibrionales	f__Spongiibacteraceae	g__BD1-7_clade	s__unclassified_g__BD1-7_clade	2	0	5	3	1	0	0	0	0	1	4	0	0	0	0	0	0	0	0	0	0	0	0	0	0	0	0	0	0	0	0	0	0	0	0	0	0	0	0	0	0	0
d__Bacteria	k__norank_d__Bacteria	p__Chloroflexi	c__Ktedonobacteria	o__Ktedonobacterales	f__Ktedonobacteraceae	g__BacC-u-018	s__unclassified_g__BacC-u-018	3	13	0	0	3	8	0	0	1	10	2	13	7	1	0	11	22	8	4	37	5	26	4	20	33	26	4	9	13	1	170	36	41	2	0	21	35	12	38	167	34	13
d__Bacteria	k__norank_d__Bacteria	p__Firmicutes	c__Bacilli	o__Bacillales	f__Bacillaceae	g__Bacillus	s__unclassified_g__Bacillus	370	188	333	302	286	365	183	318	1395	241	139	129	60	185	223	84	107	174	194	66	21	12	20	34	33	87	92	198	72	52	18	12	134	110	58	20	16	21	7	10	5	32
d__Bacteria	k__norank_d__Bacteria	p__Proteobacteria	c__Alphaproteobacteria	o__Rhizobiales	f__Rhizobiales_Incertae_Sedis	g__Bauldia	s__unclassified_g__Bauldia	56	59	34	73	22	42	50	47	44	45	42	40	46	55	46	32	5	29	30	30	29	27	36	37	39	45	58	36	44	52	21	37	62	77	54	47	79	71	51	38	22	37
d__Bacteria	k__norank_d__Bacteria	p__Bdellovibrionota	c__Bdellovibrionia	o__Bdellovibrionales	f__Bdellovibrionaceae	g__Bdellovibrio	s__unclassified_g__Bdellovibrio	9	3	3	6	2	3	3	21	1	2	7	1	4	5	2	34	54	2	19	6	7	9	18	3	2	7	6	10	8	11	1	3	6	2	7	13	7	17	15	7	5	7
d__Bacteria	k__norank_d__Bacteria	p__Acidobacteriota	c__Blastocatellia	o__Blastocatellales	f__Blastocatellaceae	g__Blastocatella	s__unclassified_g__Blastocatella	2	0	2	0	0	1	1	1	0	0	0	0	1	0	0	0	6	1	0	0	1	6	0	0	0	0	1	0	0	0	1	0	1	0	0	0	0	0	0	0	0	0
d__Bacteria	k__norank_d__Bacteria	p__Actinobacteriota	c__Actinobacteria	o__Frankiales	f__Geodermatophilaceae	g__Blastococcus	s__unclassified_g__Blastococcus	97	30	97	131	367	28	196	48	13	13	58	15	33	32	99	62	116	54	92	61	355	105	117	42	42	81	61	216	132	158	12	7	27	23	68	24	8	171	50	46	12	36
d__Bacteria	k__norank_d__Bacteria	p__Proteobacteria	c__Alphaproteobacteria	o__Rhizobiales	f__Xanthobacteraceae	g__Bradyrhizobium	s__unclassified_g__Bradyrhizobium	8	2	5	9	3	3	1	27	0	0	1	0	0	2	2	11	2	5	2	3	2	4	5	0	1	2	3	1	1	4	0	0	1	2	1	1	1	4	6	3	1	0
d__Bacteria	k__norank_d__Bacteria	p__Firmicutes	c__Bacilli	o__Brevibacillales	f__Brevibacillaceae	g__Brevibacillus	s__unclassified_g__Brevibacillus	0	0	0	0	0	0	0	0	1	1	2	0	0	0	1	1	0	21	0	7	0	0	0	0	1	0	0	4	0	0	0	0	0	0	0	0	0	0	0	0	0	0
d__Bacteria	k__norank_d__Bacteria	p__Proteobacteria	c__Alphaproteobacteria	o__Caulobacterales	f__Caulobacteraceae	g__Brevundimonas	s__unclassified_g__Brevundimonas	0	0	0	0	0	0	0	0	0	0	0	0	0	1	1	34	1	0	0	0	0	0	0	0	0	0	0	0	0	0	0	0	0	0	0	0	0	0	0	0	0	0
d__Bacteria	k__norank_d__Bacteria	p__Acidobacteriota	c__Acidobacteriae	o__Bryobacterales	f__Bryobacteraceae	g__Bryobacter	s__unclassified_g__Bryobacter	302	139	162	306	242	178	260	318	144	176	189	126	187	437	338	96	139	225	446	251	275	247	290	80	132	208	222	271	168	225	109	57	155	367	248	285	76	348	311	238	150	219
d__Bacteria	k__norank_d__Bacteria	p__Proteobacteria	c__Gammaproteobacteria	o__Burkholderiales	f__Burkholderiaceae	g__Burkholderia-Caballeronia-Paraburkholderia	s__unclassified_g__Burkholderia-Caballeronia-Paraburkholderia	36	9	14	25	10	15	11	10	4	7	51	49	58	15	27	8	16	15	23	15	83	84	134	53	61	90	56	68	79	73	37	15	24	12	60	58	15	189	105	115	110	46
d__Bacteria	k__norank_d__Bacteria	p__Proteobacteria	c__Gammaproteobacteria	o__Burkholderiales	f__Comamonadaceae	g__Caenimonas	s__unclassified_g__Caenimonas	6	9	23	17	65	5	20	16	6	4	1	4	21	2	9	14	10	37	3	13	12	5	11	7	4	1	1	0	4	9	5	2	6	1	30	0	0	18	1	16	0	0
d__Bacteria	k__norank_d__Bacteria	p__Proteobacteria	c__Alphaproteobacteria	o__Tistrellales	f__Geminicoccaceae	g__Candidatus_Alysiosphaera	s__unclassified_g__Candidatus_Alysiosphaera	31	2	37	41	20	13	15	12	23	11	1	0	0	0	0	3	2	1	1	1	0	0	1	0	0	0	0	0	0	1	1	1	12	2	8	0	0	0	0	0	0	0
d__Bacteria	k__norank_d__Bacteria	p__Proteobacteria	c__Gammaproteobacteria	o__Gammaproteobacteria_Incertae_Sedis	f__unclassified_o__Gammaproteobacteria_Incertae_Sedis	g__Candidatus_Berkiella	s__unclassified_g__Candidatus_Berkiella	0	0	0	0	0	0	1	1	0	0	6	0	1	0	1	5	6	1	1	4	1	0	0	0	0	0	0	0	0	0	0	1	1	1	0	3	1	2	0	1	2	0
d__Bacteria	k__norank_d__Bacteria	p__Acidobacteriota	c__Acidobacteriae	o__Acidobacteriales	f__Koribacteraceae	g__Candidatus_Koribacter	s__unclassified_g__Candidatus_Koribacter	3	17	0	7	3	14	11	7	1	6	3	4	4	4	13	6	39	14	17	47	28	9	13	6	6	4	4	5	5	4	3	5	4	6	16	6	5	4	6	15	3	3
d__Bacteria	k__norank_d__Bacteria	p__Proteobacteria	c__Gammaproteobacteria	o__Gammaproteobacteria_Incertae_Sedis	f__unclassified_o__Gammaproteobacteria_Incertae_Sedis	g__Candidatus_Ovatusbacter	s__unclassified_g__Candidatus_Ovatusbacter	0	0	0	1	2	0	0	0	0	0	0	0	0	0	0	0	1	0	0	0	1	0	0	1	0	1	5	0	0	0	0	0	1	0	0	0	0	3	1	2	0	0
d__Bacteria	k__norank_d__Bacteria	p__Proteobacteria	c__Alphaproteobacteria	o__Paracaedibacterales	f__Paracaedibacteraceae	g__Candidatus_Paracaedibacter	s__unclassified_g__Candidatus_Paracaedibacter	0	0	0	0	0	0	0	0	0	0	0	0	0	0	0	3	1	0	0	0	0	0	2	0	0	0	0	1	0	0	0	0	1	0	0	0	0	0	0	0	0	0
d__Bacteria	k__norank_d__Bacteria	p__Verrucomicrobiota	c__Chlamydiae	o__Chlamydiales	f__Parachlamydiaceae	g__Candidatus_Protochlamydia	s__unclassified_g__Candidatus_Protochlamydia	3	4	1	0	0	1	2	9	5	7	3	0	0	1	1	1	0	0	0	0	0	2	0	1	1	4	0	0	0	1	0	0	0	0	1	0	0	0	2	0	0	0
d__Bacteria	k__norank_d__Bacteria	p__Firmicutes	c__Clostridia	o__Oscillospirales	f__Ruminococcaceae	g__Candidatus_Soleaferrea	s__unclassified_g__Candidatus_Soleaferrea	1	0	0	0	0	0	0	0	0	1	1	4	1	0	1	1	3	1	0	0	0	0	0	1	0	0	1	0	0	1	1	0	0	2	1	0	0	0	1	0	0	0
d__Bacteria	k__norank_d__Bacteria	p__Acidobacteriota	c__Acidobacteriae	o__Solibacterales	f__Solibacteraceae	g__Candidatus_Solibacter	s__unclassified_g__Candidatus_Solibacter	289	179	121	335	107	216	219	362	187	225	246	209	343	507	428	45	103	210	508	236	175	197	293	129	162	289	308	262	237	344	87	72	290	460	375	286	148	382	298	221	120	231
d__Bacteria	k__norank_d__Bacteria	p__Verrucomicrobiota	c__Verrucomicrobiae	o__Chthoniobacterales	f__Chthoniobacteraceae	g__Candidatus_Udaeobacter	s__unclassified_g__Candidatus_Udaeobacter	129	424	69	54	175	173	224	141	100	113	232	137	109	133	67	43	122	57	142	37	117	299	140	49	50	172	170	75	57	74	93	90	46	220	254	227	72	44	95	69	35	67
d__Bacteria	k__norank_d__Bacteria	p__Verrucomicrobiota	c__Verrucomicrobiae	o__Chthoniobacterales	f__Xiphinematobacteraceae	g__Candidatus_Xiphinematobacter	s__unclassified_g__Candidatus_Xiphinematobacter	23	37	42	16	14	34	47	31	28	28	35	51	33	29	20	11	23	14	27	16	80	24	32	20	22	58	60	41	100	44	45	51	8	8	5	4	49	10	4	5	34	21
d__Bacteria	k__norank_d__Bacteria	p__Firmicutes	c__Clostridia	o__Lachnospirales	f__Lachnospiraceae	g__Cellulosilyticum	s__unclassified_g__Cellulosilyticum	0	0	0	0	0	0	1	0	3	1	0	0	1	0	0	0	3	3	1	3	0	0	1	0	1	1	0	4	0	0	0	2	5	5	1	1	0	1	0	0	0	0
d__Bacteria	k__norank_d__Bacteria	p__Proteobacteria	c__Gammaproteobacteria	o__Cellvibrionales	f__Cellvibrionaceae	g__Cellvibrio	s__unclassified_g__Cellvibrio	1	0	1	0	0	0	0	0	0	0	1	0	2	0	0	7	1	0	0	0	0	0	1	0	0	0	0	0	0	0	3	0	0	0	0	0	0	0	0	0	0	0
d__Bacteria	k__norank_d__Bacteria	p__Firmicutes	c__Bacilli	o__Bacillales	f__Bacillaceae	g__Cerasibacillus	s__unclassified_g__Cerasibacillus	0	0	0	0	0	0	0	0	0	0	0	0	0	0	0	0	0	8	0	8	0	0	0	0	0	0	0	0	0	0	0	0	0	0	0	0	0	0	0	0	0	0
d__Bacteria	k__norank_d__Bacteria	p__Bacteroidota	c__Bacteroidia	o__Chitinophagales	f__Chitinophagaceae	g__Chitinophaga	s__unclassified_g__Chitinophaga	2	4	4	0	0	1	0	0	1	0	0	0	0	2	1	0	0	0	0	5	0	0	0	1	0	0	1	0	0	1	0	1	0	0	0	1	0	2	0	0	0	0
d__Bacteria	k__norank_d__Bacteria	p__Bacteroidota	c__Bacteroidia	o__Flavobacteriales	f__Weeksellaceae	g__Chryseobacterium	s__unclassified_g__Chryseobacterium	0	5	1	1	0	0	0	3	1	3	1	0	0	0	0	1	8	0	0	0	0	0	0	0	0	0	0	0	1	0	0	0	0	0	0	0	0	0	0	0	0	0
d__Bacteria	k__norank_d__Bacteria	p__Verrucomicrobiota	c__Verrucomicrobiae	o__Chthoniobacterales	f__Chthoniobacteraceae	g__Chthoniobacter	s__unclassified_g__Chthoniobacter	8	5	20	7	11	4	7	9	2	1	2	0	4	1	1	6	14	14	3	6	10	16	6	0	2	5	1	0	2	6	5	1	1	2	31	0	0	3	0	7	0	0
d__Bacteria	k__norank_d__Bacteria	p__Armatimonadota	c__Chthonomonadetes	o__Chthonomonadales	f__Chthonomonadaceae	g__Chthonomonas	s__unclassified_g__Chthonomonas	1	4	2	2	3	1	10	6	0	3	10	4	11	3	8	3	24	36	17	73	36	12	10	5	1	11	11	13	11	7	1	3	1	7	8	20	2	4	12	9	3	10
d__Bacteria	k__norank_d__Bacteria	p__Proteobacteria	c__Gammaproteobacteria	o__Xanthomonadales	f__Rhodanobacteraceae	g__Chujaibacter	s__unclassified_g__Chujaibacter	0	0	0	0	0	0	0	4	0	0	0	3	0	4	1	117	265	56	2	33	0	0	0	0	0	0	0	1	0	0	0	0	0	0	1	0	0	0	0	0	0	0
d__Bacteria	k__norank_d__Bacteria	p__Desulfobacterota	c__Desulfuromonadia	o__Geobacterales	f__Geobacteraceae	g__Citrifermentans	s__unclassified_g__Citrifermentans	0	0	4	4	2	0	1	0	3	2	0	0	1	0	0	0	3	0	0	0	0	0	0	0	0	0	0	0	0	0	2	0	3	5	1	0	0	0	0	2	0	0
d__Bacteria	k__norank_d__Bacteria	p__Firmicutes	c__Clostridia	o__Clostridiales	f__Clostridiaceae	g__Clostridium_sensu_stricto_1	s__unclassified_g__Clostridium_sensu_stricto_1	1	4	3	5	6	2	4	0	2	6	0	0	1	4	2	0	12	49	2	35	1	5	0	1	1	2	1	4	2	0	3	4	5	8	4	2	0	1	1	1	1	0
d__Bacteria	k__norank_d__Bacteria	p__Firmicutes	c__Clostridia	o__Clostridiales	f__Clostridiaceae	g__Clostridium_sensu_stricto_3	s__unclassified_g__Clostridium_sensu_stricto_3	0	1	1	0	4	0	2	0	5	4	0	0	0	4	0	0	0	0	0	1	1	1	0	1	0	0	1	1	0	0	6	0	1	0	0	1	0	0	0	0	0	0
d__Bacteria	k__norank_d__Bacteria	p__Firmicutes	c__Bacilli	o__Paenibacillales	f__Paenibacillaceae	g__Cohnella	s__unclassified_g__Cohnella	7	7	4	4	2	12	1	10	14	8	14	8	7	18	9	2	4	12	7	5	5	6	8	15	4	10	8	14	8	5	1	2	7	3	0	7	2	6	6	5	6	5
d__Bacteria	k__norank_d__Bacteria	p__Proteobacteria	c__Gammaproteobacteria	o__Burkholderiales	f__Oxalobacteraceae	g__Collimonas	s__unclassified_g__Collimonas	0	0	0	0	0	2	0	0	0	0	7	10	4	10	3	0	0	1	107	0	1	0	2	0	0	5	23	2	1	9	3	1	2	10	0	0	0	7	0	0	0	4
d__Bacteria	k__norank_d__Bacteria	p__Actinobacteriota	c__Thermoleophilia	o__Solirubrobacterales	f__Solirubrobacteraceae	g__Conexibacter	s__unclassified_g__Conexibacter	65	20	40	77	42	53	79	12	54	8	42	39	49	29	32	13	38	9	35	13	44	22	42	26	32	23	22	40	28	35	25	10	42	40	44	60	20	57	57	37	13	27
d__Bacteria	k__norank_d__Bacteria	p__Proteobacteria	c__Gammaproteobacteria	o__Coxiellales	f__Coxiellaceae	g__Coxiella	s__unclassified_g__Coxiella	2	1	1	1	1	4	0	0	2	1	3	0	0	0	3	1	0	0	0	0	0	18	0	0	0	0	3	3	1	4	4	1	5	0	1	0	0	1	0	0	1	0
d__Bacteria	k__norank_d__Bacteria	p__Proteobacteria	c__Alphaproteobacteria	o__Acetobacterales	f__Acetobacteraceae	g__Craurococcus-Caldovatus	s__unclassified_g__Craurococcus-Caldovatus	0	1	0	1	0	0	2	0	0	0	0	0	0	0	0	0	0	0	0	0	0	0	0	0	0	0	0	0	0	0	0	0	0	0	0	1	0	4	0	1	0	0
d__Bacteria	k__norank_d__Bacteria	p__Proteobacteria	c__Gammaproteobacteria	o__Burkholderiales	f__Chromobacteriaceae	g__Crenobacter	s__unclassified_g__Crenobacter	0	0	0	0	0	0	0	0	0	1	0	0	0	0	0	0	0	0	0	0	0	3	2	7	19	2	0	1	2	0	3	13	2	0	0	0	3	0	1	10	12	0
d__Bacteria	k__norank_d__Bacteria	p__Actinobacteriota	c__Actinobacteria	o__Pseudonocardiales	f__Pseudonocardiaceae	g__Crossiella	s__unclassified_g__Crossiella	25	0	17	20	3	4	19	1	3	3	33	8	17	20	69	8	19	12	32	13	143	48	110	31	63	71	68	62	96	89	5	0	7	5	20	50	15	128	77	24	85	87
d__Bacteria	k__norank_d__Bacteria	p__Firmicutes	c__Desulfotomaculia	o__Desulfotomaculales	f__norank_o__Desulfotomaculales	g__Cryptanaerobacter	s__unclassified_g__Cryptanaerobacter	0	0	0	0	0	0	0	0	0	0	0	0	0	0	0	0	0	0	0	0	0	0	0	0	0	1	0	0	0	0	0	0	0	0	0	0	0	0	0	0	0	0
d__Bacteria	k__norank_d__Bacteria	p__Proteobacteria	c__Gammaproteobacteria	o__Burkholderiales	f__Burkholderiaceae	g__Cupriavidus	s__unclassified_g__Cupriavidus	20	15	24	32	9	17	6	15	13	24	4	15	7	5	4	6	3	10	70	5	0	14	23	15	54	12	9	4	4	7	27	51	136	46	45	3	18	49	3	2	1	0
d__Bacteria	k__norank_d__Bacteria	p__Actinobacteriota	c__Actinobacteria	o__Micromonosporales	f__Micromonosporaceae	g__Dactylosporangium	s__unclassified_g__Dactylosporangium	28	0	13	11	15	8	10	20	29	3	6	3	6	10	8	5	14	31	9	15	6	6	2	3	4	3	0	17	5	11	5	5	5	4	15	3	0	13	3	14	0	0
d__Bacteria	k__norank_d__Bacteria	p__Proteobacteria	c__Alphaproteobacteria	o__Defluviicoccales	f__Defluviicoccaceae	g__Defluviicoccus	s__unclassified_g__Defluviicoccus	0	0	0	0	0	0	0	0	0	0	0	0	0	0	0	11	2	2	0	0	0	0	0	0	0	0	0	0	0	0	0	0	0	0	0	0	0	0	0	0	0	0
d__Bacteria	k__norank_d__Bacteria	p__Firmicutes	c__Desulfitobacteriia	o__Desulfitobacteriales	f__Desulfitobacteriaceae	g__Desulfosporosinus	s__unclassified_g__Desulfosporosinus	0	0	0	0	0	1	0	0	0	1	0	0	0	0	0	0	0	0	0	0	0	1	0	0	0	0	1	1	1	0	0	0	0	0	0	1	0	0	0	0	0	0
d__Bacteria	k__norank_d__Bacteria	p__Desulfobacterota	c__Syntrophobacteria	o__Syntrophobacterales	f__Syntrophobacteraceae	g__Desulfovirga	s__unclassified_g__Desulfovirga	0	0	0	0	0	0	0	0	0	0	0	0	0	0	0	0	0	0	0	0	0	0	0	0	0	0	0	0	0	0	0	0	0	0	0	0	0	0	0	3	0	0
d__Bacteria	k__norank_d__Bacteria	p__Proteobacteria	c__Alphaproteobacteria	o__Rhizobiales	f__Devosiaceae	g__Devosia	s__unclassified_g__Devosia	12	1	15	15	6	1	8	9	8	3	9	0	9	5	16	346	76	42	2	42	3	3	3	0	4	2	1	2	2	3	6	1	4	3	4	4	0	8	3	11	2	6
d__Bacteria	k__norank_d__Bacteria	p__Proteobacteria	c__Gammaproteobacteria	o__Xanthomonadales	f__Rhodanobacteraceae	g__Dokdonella	s__unclassified_g__Dokdonella	0	1	0	1	0	0	0	1	0	0	2	0	0	1	0	13	1	3	0	2	0	0	0	0	0	0	0	0	1	0	0	0	0	0	0	0	0	2	0	0	0	1
d__Bacteria	k__norank_d__Bacteria	p__Firmicutes	c__Bacilli	o__Bacillales	f__Planococcaceae	g__Domibacillus	s__unclassified_g__Domibacillus	1	1	1	0	7	1	0	8	3	3	3	3	1	4	4	4	3	12	1	2	2	1	3	8	4	3	3	3	3	7	0	1	1	0	0	1	1	2	0	1	4	4
d__Bacteria	k__norank_d__Bacteria	p__Proteobacteria	c__Alphaproteobacteria	o__Dongiales	f__Dongiaceae	g__Dongia	s__unclassified_g__Dongia	8	3	3	7	3	0	5	35	0	1	4	0	4	0	5	6	18	34	5	34	0	3	5	0	0	0	2	1	0	2	2	0	2	2	6	0	1	7	8	2	0	0
d__Bacteria	k__norank_d__Bacteria	p__Proteobacteria	c__Gammaproteobacteria	o__Burkholderiales	f__Oxalobacteraceae	g__Duganella	s__unclassified_g__Duganella	0	0	10	0	0	0	0	0	0	0	0	0	0	0	0	0	2	0	0	0	0	0	3	0	0	0	0	0	0	1	0	0	0	0	0	0	0	0	0	0	0	0
d__Bacteria	k__norank_d__Bacteria	p__Bacteroidota	c__Bacteroidia	o__Cytophagales	f__Spirosomaceae	g__Dyadobacter	s__unclassified_g__Dyadobacter	0	0	357	0	0	0	0	0	0	0	0	0	0	0	0	5	0	0	0	0	0	0	0	0	0	0	0	0	0	0	1	0	0	0	0	0	0	0	0	0	0	0
d__Bacteria	k__norank_d__Bacteria	p__Bacteroidota	c__Bacteroidia	o__Chitinophagales	f__Chitinophagaceae	g__Edaphobaculum	s__unclassified_g__Edaphobaculum	6	3	7	9	8	4	3	3	2	3	1	0	3	2	5	19	0	2	0	4	3	5	2	0	1	1	1	4	1	9	2	4	11	2	12	0	2	21	3	2	0	0
d__Bacteria	k__norank_d__Bacteria	p__Verrucomicrobiota	c__Verrucomicrobiae	o__Pedosphaerales	f__Pedosphaeraceae	g__Ellin516	s__unclassified_g__Ellin516	0	1	0	0	0	0	0	6	0	0	3	0	1	2	3	2	16	18	5	11	0	1	1	0	0	1	1	0	0	3	1	0	0	0	7	1	0	0	3	0	0	0
d__Bacteria	k__norank_d__Bacteria	p__Proteobacteria	c__Alphaproteobacteria	o__Sphingomonadales	f__Sphingomonadaceae	g__Ellin6055	s__unclassified_g__Ellin6055	3	1	20	9	15	0	4	3	7	3	13	0	1	4	3	44	9	9	10	1	28	5	12	2	4	9	3	16	9	16	2	0	6	0	1	7	0	6	0	2	1	5
d__Bacteria	k__norank_d__Bacteria	p__Proteobacteria	c__Gammaproteobacteria	o__Burkholderiales	f__Nitrosomonadaceae	g__Ellin6067	s__unclassified_g__Ellin6067	107	88	107	198	225	108	164	134	60	75	92	58	83	58	94	71	171	126	98	208	174	139	163	24	32	36	31	29	48	121	29	26	56	76	209	76	19	227	97	95	8	41
d__Bacteria	k__norank_d__Bacteria	p__Bacteroidota	c__Bacteroidia	o__Cytophagales	f__Spirosomaceae	g__Emticicia	s__unclassified_g__Emticicia	0	0	7	0	0	0	0	1	0	0	1	0	0	0	0	49	0	0	0	1	0	0	0	0	0	0	0	0	0	0	2	0	0	0	0	0	0	0	0	0	0	0
d__Bacteria	k__norank_d__Bacteria	p__Proteobacteria	c__Gammaproteobacteria	o__Enterobacterales	f__Enterobacteriaceae	g__Escherichia-Shigella	s__unclassified_g__Escherichia-Shigella	0	0	0	0	1	0	0	0	0	0	0	0	0	0	0	0	0	0	0	1	0	0	0	1	0	0	0	0	1	0	1	0	0	0	0	0	0	0	0	2	0	0
d__Bacteria	k__norank_d__Bacteria	p__Chloroflexi	c__Ktedonobacteria	o__Ktedonobacterales	f__Ktedonobacteraceae	g__FCPS473	s__unclassified_g__FCPS473	7	26	0	5	5	19	9	28	7	22	32	14	39	17	23	18	37	20	9	20	70	52	29	39	36	67	59	50	36	45	45	34	17	16	14	57	31	42	50	70	66	44
d__Bacteria	k__norank_d__Bacteria	p__Bacteroidota	c__Bacteroidia	o__Chitinophagales	f__Chitinophagaceae	g__Ferruginibacter	s__unclassified_g__Ferruginibacter	1	0	10	12	2	0	1	1	1	5	1	1	0	0	0	1	4	0	1	0	0	0	1	0	0	0	0	0	0	0	2	0	0	0	16	0	0	0	0	0	0	0
d__Bacteria	k__norank_d__Bacteria	p__Bacteroidota	c__Bacteroidia	o__Chitinophagales	f__Chitinophagaceae	g__Flavisolibacter	s__unclassified_g__Flavisolibacter	30	17	26	35	180	12	63	14	3	3	6	2	5	2	8	19	15	26	11	10	106	32	43	11	18	11	11	66	33	33	10	5	5	1	17	5	6	34	9	25	10	21
d__Bacteria	k__norank_d__Bacteria	p__Bacteroidota	c__Bacteroidia	o__Flavobacteriales	f__Flavobacteriaceae	g__Flavobacterium	s__unclassified_g__Flavobacterium	8	0	136	11	1	0	2	1	9	6	5	0	8	0	3	9	9	1	2	0	0	0	0	0	0	0	0	0	0	0	12	5	29	0	74	0	0	42	0	0	0	0
d__Bacteria	k__norank_d__Bacteria	p__Bacteroidota	c__Bacteroidia	o__Flavobacteriales	f__Crocinitomicaceae	g__Fluviicola	s__unclassified_g__Fluviicola	0	0	0	0	0	0	0	0	0	0	0	0	0	0	0	2	0	0	0	0	0	0	0	0	0	0	0	0	0	0	0	0	0	0	0	0	0	0	0	0	0	0
d__Bacteria	k__norank_d__Bacteria	p__Chloroflexi	c__Ktedonobacteria	o__Ktedonobacterales	f__Ktedonobacteraceae	g__G12-WMSP1	s__unclassified_g__G12-WMSP1	0	0	0	0	0	0	0	0	0	0	0	0	0	0	0	0	0	0	0	0	0	0	0	0	0	0	0	0	0	0	0	0	0	0	0	2	0	0	2	1	0	0
d__Bacteria	k__norank_d__Bacteria	p__Actinobacteriota	c__Thermoleophilia	o__Gaiellales	f__Gaiellaceae	g__Gaiella	s__unclassified_g__Gaiella	116	75	165	123	64	108	81	68	124	103	55	68	34	41	40	12	30	28	52	42	15	6	26	15	13	24	33	17	16	28	27	28	96	77	31	6	33	9	4	14	0	0
d__Bacteria	k__norank_d__Bacteria	p__Proteobacteria	c__Alphaproteobacteria	o__Tistrellales	f__Geminicoccaceae	g__Geminicoccus	s__unclassified_g__Geminicoccus	0	0	0	0	1	0	0	0	0	0	0	0	0	0	0	9	0	2	0	1	0	0	0	0	0	0	0	0	0	0	1	0	1	0	0	0	0	0	0	0	0	0
d__Bacteria	k__norank_d__Bacteria	p__Planctomycetota	c__Planctomycetes	o__Gemmatales	f__Gemmataceae	g__Gemmata	s__unclassified_g__Gemmata	0	0	0	0	0	0	0	0	0	0	1	0	1	0	0	0	0	0	2	0	3	2	0	0	0	0	0	0	0	0	0	0	0	0	1	1	0	0	0	1	0	0
d__Bacteria	k__norank_d__Bacteria	p__Gemmatimonadota	c__Gemmatimonadetes	o__Gemmatimonadales	f__Gemmatimonadaceae	g__Gemmatimonas	s__unclassified_g__Gemmatimonas	134	43	59	116	193	64	131	132	57	55	133	40	105	168	234	249	132	367	121	234	309	129	191	41	55	131	145	214	118	208	29	12	97	61	146	97	15	229	154	102	35	102
d__Bacteria	k__norank_d__Bacteria	p__Desulfobacterota	c__Desulfuromonadia	o__Geobacterales	f__Geobacteraceae	g__Geobacter	s__unclassified_g__Geobacter	2	0	0	4	0	1	1	1	0	1	1	0	0	3	0	0	0	0	0	0	0	0	0	0	0	0	0	0	0	0	0	0	3	21	0	0	0	0	0	0	0	0
d__Bacteria	k__norank_d__Bacteria	p__Acidobacteriota	c__Holophagae	o__Holophagales	f__Holophagaceae	g__Geothrix	s__unclassified_g__Geothrix	5	1	0	7	2	1	2	2	0	1	1	0	0	0	0	0	0	2	6	3	0	0	0	0	0	0	0	0	0	0	2	2	2	0	1	0	0	2	0	0	0	0
d__Bacteria	k__norank_d__Bacteria	p__Actinobacteriota	c__Actinobacteria	o__Glycomycetales	f__Glycomycetaceae	g__Glycomyces	s__unclassified_g__Glycomyces	0	0	0	0	0	0	0	0	0	0	0	0	0	0	0	37	0	0	0	0	0	0	0	0	0	0	0	0	0	0	0	0	0	0	0	0	0	0	0	0	0	0
d__Bacteria	k__norank_d__Bacteria	p__Acidobacteriota	c__Acidobacteriae	o__Acidobacteriales	f__Acidobacteriaceae_Subgroup_1	g__Granulicella	s__unclassified_g__Granulicella	5	3	0	1	0	1	5	106	0	1	18	14	13	13	41	50	172	82	20	84	66	10	29	18	10	35	14	24	15	15	6	6	0	1	14	27	4	14	30	47	6	18
d__Bacteria	k__norank_d__Bacteria	p__Chloroflexi	c__Ktedonobacteria	o__Ktedonobacterales	f__Ktedonobacteraceae	g__HSB_OF53-F07	s__unclassified_g__HSB_OF53-F07	29	80	2	19	27	69	49	13	12	155	219	285	309	43	55	77	140	78	44	97	296	478	101	509	509	353	147	184	397	111	1274	277	164	69	24	216	217	20	169	506	850	571
d__Bacteria	k__norank_d__Bacteria	p__Myxococcota	c__Polyangia	o__Haliangiales	f__Haliangiaceae	g__Haliangium	s__unclassified_g__Haliangium	192	100	64	166	141	101	137	115	78	88	86	37	86	92	86	48	67	165	159	120	105	99	117	49	51	64	111	63	86	182	31	34	90	94	188	102	51	188	124	110	21	49
d__Bacteria	k__norank_d__Bacteria	p__Proteobacteria	c__Gammaproteobacteria	o__Burkholderiales	f__Oxalobacteraceae	g__Herbaspirillum	s__unclassified_g__Herbaspirillum	0	2	0	2	0	2	0	106	0	0	2	1	1	0	12	45	3	1	0	0	1	2	3	1	0	2	0	0	1	1	0	0	0	0	0	5	1	23	0	5	0	1
d__Bacteria	k__norank_d__Bacteria	p__Firmicutes	c__Limnochordia	o__norank_c__Limnochordia	f__norank_o__norank_c__Limnochordia	g__Hydrogenispora	s__unclassified_g__Hydrogenispora	1	2	1	0	1	10	0	1	2	0	4	4	0	2	7	0	2	0	1	2	0	0	0	0	2	4	2	0	1	0	0	0	0	5	0	0	1	0	0	1	0	1
d__Bacteria	k__norank_d__Bacteria	p__Proteobacteria	c__Alphaproteobacteria	o__Rhizobiales	f__Hyphomicrobiaceae	g__Hyphomicrobium	s__unclassified_g__Hyphomicrobium	79	22	70	63	30	43	35	99	68	41	46	10	18	59	63	58	48	141	81	82	20	33	11	8	7	21	15	17	21	15	7	15	40	86	36	15	7	29	31	18	1	3
d__Bacteria	k__norank_d__Bacteria	p__Actinobacteriota	c__Acidimicrobiia	o__Microtrichales	f__Iamiaceae	g__Iamia	s__unclassified_g__Iamia	9	2	11	4	2	3	10	1	0	4	3	0	2	1	4	6	3	6	0	15	0	2	3	1	5	0	0	1	2	1	0	6	3	1	3	9	1	4	3	6	0	0
d__Bacteria	k__norank_d__Bacteria	p__Chloroflexi	c__Ktedonobacteria	o__Ktedonobacterales	f__Ktedonobacteraceae	g__JG30a-KF-32	s__unclassified_g__JG30a-KF-32	1	4	1	1	3	5	1	0	0	12	28	18	8	8	2	3	2	5	3	7	60	63	24	28	45	16	13	8	28	14	15	111	4	6	4	63	23	22	60	17	17	6
d__Bacteria	k__norank_d__Bacteria	p__Acidobacteriota	c__Blastocatellia	o__Blastocatellales	f__Blastocatellaceae	g__JGI_0001001-H03	s__unclassified_g__JGI_0001001-H03	23	6	28	23	30	14	30	31	6	4	16	0	8	0	5	1	18	12	11	7	34	10	9	1	2	1	2	2	9	12	11	5	0	6	12	0	0	2	0	3	0	1
d__Bacteria	k__norank_d__Bacteria	p__Myxococcota	c__Myxococcia	o__Myxococcales	f__Myxococcaceae	g__KD3-10	s__unclassified_g__KD3-10	0	0	0	0	0	0	0	0	0	0	0	0	1	0	0	0	0	0	0	0	0	0	0	0	0	0	0	0	0	1	0	0	0	0	0	0	1	0	0	0	0	0
d__Bacteria	k__norank_d__Bacteria	p__Chloroflexi	c__Ktedonobacteria	o__Ktedonobacterales	f__Ktedonobacteraceae	g__Ktedonobacter	s__unclassified_g__Ktedonobacter	0	4	0	0	9	4	5	2	4	7	22	13	12	6	17	9	30	28	9	87	12	5	6	10	7	34	22	24	14	9	1	0	2	5	6	5	8	8	19	7	7	20
d__Bacteria	k__norank_d__Bacteria	p__Verrucomicrobiota	c__Verrucomicrobiae	o__Chthoniobacterales	f__Chthoniobacteraceae	g__LD29	s__unclassified_g__LD29	1	4	2	1	3	6	2	0	1	0	4	4	1	0	1	7	1	1	3	4	1	0	0	0	0	2	1	0	0	0	0	0	0	3	2	1	0	0	0	1	0	1
d__Bacteria	k__norank_d__Bacteria	p__Proteobacteria	c__Alphaproteobacteria	o__Rhizobiales	f__Labraceae	g__Labrys	s__unclassified_g__Labrys	5	2	4	0	0	0	0	4	0	0	1	0	1	1	2	3	5	5	2	9	1	9	1	0	0	1	1	0	2	2	0	1	1	8	1	3	0	2	0	2	1	0
d__Bacteria	k__norank_d__Bacteria	p__Firmicutes	c__Clostridia	o__Lachnospirales	f__Lachnospiraceae	g__Lachnoclostridium	s__unclassified_g__Lachnoclostridium	0	0	0	0	0	1	0	0	0	0	1	0	0	0	0	0	0	0	0	0	0	0	1	0	0	0	1	0	1	0	0	0	0	1	0	0	0	0	0	0	0	0
d__Bacteria	k__norank_d__Bacteria	p__Firmicutes	c__Bacilli	o__Lactobacillales	f__Streptococcaceae	g__Lactococcus	s__unclassified_g__Lactococcus	0	0	0	0	0	0	0	0	1	0	0	0	1	0	0	0	0	0	0	0	0	0	0	0	0	0	0	0	0	0	0	0	0	0	0	0	0	0	0	0	0	0
d__Bacteria	k__norank_d__Bacteria	p__Verrucomicrobiota	c__Verrucomicrobiae	o__Opitutales	f__Opitutaceae	g__Lacunisphaera	s__unclassified_g__Lacunisphaera	0	3	1	0	3	1	0	3	2	0	6	1	1	1	0	5	3	9	3	1	12	3	4	0	0	5	2	0	2	0	8	0	1	0	1	4	1	2	5	7	0	1
d__Bacteria	k__norank_d__Bacteria	p__Proteobacteria	c__Gammaproteobacteria	o__Legionellales	f__Legionellaceae	g__Legionella	s__unclassified_g__Legionella	2	1	0	1	0	0	0	2	16	2	0	1	3	5	4	11	9	18	4	9	0	1	1	3	0	2	0	3	0	0	0	2	1	1	2	4	1	15	6	2	1	0
d__Bacteria	k__norank_d__Bacteria	p__Actinobacteriota	c__Actinobacteria	o__Micrococcales	f__Microbacteriaceae	g__Leifsonia	s__unclassified_g__Leifsonia	0	0	0	0	0	0	0	0	0	0	0	0	0	0	0	0	0	0	0	0	0	0	1	0	0	1	3	0	0	0	0	0	1	0	0	1	0	1	1	0	0	0
d__Bacteria	k__norank_d__Bacteria	p__Chloroflexi	c__Anaerolineae	o__Caldilineales	f__Caldilineaceae	g__Litorilinea	s__unclassified_g__Litorilinea	5	1	11	11	3	2	11	1	7	3	0	0	0	0	0	0	0	0	0	0	0	0	0	0	0	0	0	0	0	0	0	0	0	0	0	0	0	0	0	0	0	0
d__Bacteria	k__norank_d__Bacteria	p__Proteobacteria	c__Gammaproteobacteria	o__Xanthomonadales	f__Xanthomonadaceae	g__Luteimonas	s__unclassified_g__Luteimonas	0	0	0	0	0	0	0	0	0	0	0	0	0	0	0	136	1	0	0	0	0	0	0	0	0	0	0	0	0	0	0	0	0	0	0	0	0	0	0	0	0	0
d__Bacteria	k__norank_d__Bacteria	p__Verrucomicrobiota	c__Verrucomicrobiae	o__Verrucomicrobiales	f__Rubritaleaceae	g__Luteolibacter	s__unclassified_g__Luteolibacter	0	0	3	0	0	0	0	1	1	0	0	0	0	0	0	11	1	0	0	0	0	0	0	0	0	0	0	0	0	0	0	0	0	0	0	0	1	0	0	0	0	0
d__Bacteria	k__norank_d__Bacteria	p__Firmicutes	c__Bacilli	o__Bacillales	f__Planococcaceae	g__Lysinibacillus	s__unclassified_g__Lysinibacillus	2	3	1	4	5	4	3	7	11	2	2	1	0	3	2	1	1	5	3	2	0	2	2	1	2	2	4	5	2	4	1	0	8	5	10	0	0	0	0	0	0	0
d__Bacteria	k__norank_d__Bacteria	p__Proteobacteria	c__Gammaproteobacteria	o__Xanthomonadales	f__Xanthomonadaceae	g__Lysobacter	s__unclassified_g__Lysobacter	28	5	88	42	40	5	11	12	22	27	5	0	0	0	0	0	9	10	0	0	1	0	2	0	0	0	0	0	0	1	0	1	10	0	0	0	0	0	0	0	0	0
d__Bacteria	k__norank_d__Bacteria	p__Proteobacteria	c__Gammaproteobacteria	o__Burkholderiales	f__Nitrosomonadaceae	g__MND1	s__unclassified_g__MND1	51	104	55	45	72	95	41	50	37	98	45	53	39	83	36	1	7	47	60	41	19	24	57	37	66	37	88	11	28	93	67	36	57	68	85	29	140	31	8	28	24	17
d__Bacteria	k__norank_d__Bacteria	p__Actinobacteriota	c__Actinobacteria	o__Propionibacteriales	f__Nocardioidaceae	g__Marmoricola	s__unclassified_g__Marmoricola	4	1	7	4	2	0	2	3	0	1	1	0	1	0	0	4	14	3	0	2	6	3	1	0	1	0	0	1	1	0	2	2	3	1	3	1	0	2	0	2	1	0
d__Bacteria	k__norank_d__Bacteria	p__Proteobacteria	c__Gammaproteobacteria	o__Burkholderiales	f__Oxalobacteraceae	g__Massilia	s__unclassified_g__Massilia	40	62	20	36	94	26	32	32	9	17	15	6	14	10	38	27	63	46	13	81	126	63	70	11	9	14	23	49	53	52	26	10	20	11	40	41	11	104	24	52	2	14
d__Bacteria	k__norank_d__Bacteria	p__Proteobacteria	c__Alphaproteobacteria	o__Rhizobiales	f__Rhizobiaceae	g__Mesorhizobium	s__unclassified_g__Mesorhizobium	71	30	138	89	26	21	32	168	74	46	41	23	17	31	29	528	100	225	24	247	25	29	44	19	40	22	31	24	21	46	25	25	65	52	44	68	27	83	88	111	10	16
d__Bacteria	k__norank_d__Bacteria	p__Proteobacteria	c__Alphaproteobacteria	o__Rhizobiales	f__Beijerinckiaceae	g__Methylobacterium-Methylorubrum	s__unclassified_g__Methylobacterium-Methylorubrum	4	2	4	3	13	4	3	4	1	0	2	1	0	0	0	1	1	0	1	0	1	2	2	0	0	0	0	8	2	0	1	0	2	0	2	1	0	0	1	1	0	0
d__Bacteria	k__norank_d__Bacteria	p__Proteobacteria	c__Alphaproteobacteria	o__Rhizobiales	f__Beijerinckiaceae	g__Methylovirgula	s__unclassified_g__Methylovirgula	13	18	1	8	4	16	3	0	4	18	18	17	14	25	15	3	10	2	1	6	8	9	9	32	26	9	7	18	19	11	11	21	31	6	6	3	42	11	2	3	17	15
d__Bacteria	k__norank_d__Bacteria	p__Actinobacteriota	c__Actinobacteria	o__Micrococcales	f__Microbacteriaceae	g__Microbacterium	s__unclassified_g__Microbacterium	9	3	64	14	2	1	4	14	4	11	4	1	14	2	1	29	43	37	1	7	2	1	2	1	2	2	0	0	0	6	0	3	6	0	31	2	0	14	1	3	0	0
d__Bacteria	k__norank_d__Bacteria	p__Actinobacteriota	c__Actinobacteria	o__Streptosporangiales	f__Streptosporangiaceae	g__Microbispora	s__unclassified_g__Microbispora	1	1	4	0	1	1	2	3	10	5	0	3	1	0	1	1	2	9	1	6	1	0	0	2	0	0	2	2	2	1	0	0	0	1	2	0	1	0	0	0	0	0
d__Bacteria	k__norank_d__Bacteria	p__Actinobacteriota	c__Actinobacteria	o__Propionibacteriales	f__Propionibacteriaceae	g__Microlunatus	s__unclassified_g__Microlunatus	27	9	91	39	31	15	17	38	39	18	2	0	5	0	7	4	9	1	10	2	15	1	4	1	1	0	0	1	0	5	6	7	12	0	18	0	0	0	0	1	0	0
d__Bacteria	k__norank_d__Bacteria	p__Proteobacteria	c__Alphaproteobacteria	o__Rhizobiales	f__Beijerinckiaceae	g__Microvirga	s__unclassified_g__Microvirga	10	4	30	8	24	4	10	4	6	6	0	0	0	0	0	1	0	8	11	9	1	0	0	1	1	2	0	1	2	0	1	0	1	0	1	0	0	10	1	0	0	0
d__Bacteria	k__norank_d__Bacteria	p__Proteobacteria	c__Gammaproteobacteria	o__Xanthomonadales	f__Rhodanobacteraceae	g__Mizugakiibacter	s__unclassified_g__Mizugakiibacter	0	0	0	0	0	0	0	0	0	0	0	0	0	0	0	3	28	3	0	3	0	0	0	0	0	0	0	0	0	0	0	0	0	0	0	0	0	0	0	0	0	0
d__Bacteria	k__norank_d__Bacteria	p__Bacteroidota	c__Bacteroidia	o__Sphingobacteriales	f__Sphingobacteriaceae	g__Mucilaginibacter	s__unclassified_g__Mucilaginibacter	3	4	0	2	5	1	0	11	0	1	2	1	6	9	8	11	35	3	8	13	18	6	13	1	5	3	1	47	20	19	2	1	5	0	15	8	0	47	6	9	2	6
d__Bacteria	k__norank_d__Bacteria	p__Proteobacteria	c__Gammaproteobacteria	o__Burkholderiales	f__Burkholderiaceae	g__Mycoavidus	s__unclassified_g__Mycoavidus	3	0	0	2	0	0	0	0	0	0	0	0	0	0	0	0	0	0	0	0	0	0	0	0	0	0	0	0	0	0	0	0	0	0	0	0	0	0	0	0	0	0
d__Bacteria	k__norank_d__Bacteria	p__Actinobacteriota	c__Actinobacteria	o__Corynebacteriales	f__Mycobacteriaceae	g__Mycobacterium	s__unclassified_g__Mycobacterium	259	59	153	258	154	98	149	139	154	67	152	50	100	237	278	125	86	131	129	65	130	65	84	63	67	141	144	195	147	105	21	16	71	61	149	153	28	207	130	77	85	54
d__Bacteria	k__norank_d__Bacteria	p__Actinobacteriota	c__Actinobacteria	o__Frankiales	f__Nakamurellaceae	g__Nakamurella	s__unclassified_g__Nakamurella	6	4	11	14	4	7	16	16	2	2	1	0	4	3	8	8	12	6	8	1	19	0	2	4	2	4	0	1	4	6	2	0	7	2	14	0	0	0	0	0	0	0
d__Bacteria	k__norank_d__Bacteria	p__Verrucomicrobiota	c__Chlamydiae	o__Chlamydiales	f__Parachlamydiaceae	g__Neochlamydia	s__unclassified_g__Neochlamydia	1	0	3	0	0	1	0	0	2	0	1	0	1	0	3	1	2	4	0	2	1	1	1	13	3	8	0	1	1	0	1	0	0	1	1	6	1	3	17	17	2	1
d__Bacteria	k__norank_d__Bacteria	p__Proteobacteria	c__Gammaproteobacteria	o__Salinisphaerales	f__Solimonadaceae	g__Nevskia	s__unclassified_g__Nevskia	0	1	0	0	0	0	0	0	0	0	4	2	2	1	3	3	5	2	4	0	1	2	2	0	3	5	7	7	1	1	0	0	0	0	1	12	5	10	13	5	3	5
d__Bacteria	k__norank_d__Bacteria	p__Bacteroidota	c__Bacteroidia	o__Chitinophagales	f__Chitinophagaceae	g__Niastella	s__unclassified_g__Niastella	18	2	20	33	6	9	19	12	8	13	3	0	4	2	1	6	15	25	5	23	5	7	21	1	8	5	1	1	4	17	5	2	17	0	28	3	2	27	20	11	1	0
d__Bacteria	k__norank_d__Bacteria	p__Proteobacteria	c__Gammaproteobacteria	o__Burkholderiales	f__Nitrosomonadaceae	g__Nitrosomonas	s__unclassified_g__Nitrosomonas	0	0	0	0	0	0	0	0	0	0	0	0	0	0	0	23	0	0	0	0	0	0	0	0	0	0	0	0	0	0	0	0	0	0	0	0	0	0	0	0	0	0
d__Bacteria	k__norank_d__Bacteria	p__Nitrospirota	c__Nitrospiria	o__Nitrospirales	f__Nitrospiraceae	g__Nitrospira	s__unclassified_g__Nitrospira	82	260	56	92	210	206	114	86	120	226	42	83	65	78	48	10	22	38	93	34	49	132	101	151	284	93	47	61	115	115	345	123	220	326	82	28	227	12	21	100	292	197
d__Bacteria	k__norank_d__Bacteria	p__Actinobacteriota	c__Actinobacteria	o__Corynebacteriales	f__Nocardiaceae	g__Nocardia	s__unclassified_g__Nocardia	20	18	14	12	10	2	12	10	33	35	9	18	16	22	42	22	36	33	5	13	21	21	32	9	15	15	7	34	14	10	9	15	17	16	35	19	4	20	112	24	11	33
d__Bacteria	k__norank_d__Bacteria	p__Actinobacteriota	c__Actinobacteria	o__Propionibacteriales	f__Nocardioidaceae	g__Nocardioides	s__unclassified_g__Nocardioides	170	30	425	256	431	35	176	48	64	47	23	0	9	0	10	23	36	32	7	12	2	0	3	0	0	0	4	0	1	1	12	7	39	3	30	0	0	4	1	1	0	0
d__Bacteria	k__norank_d__Bacteria	p__Actinobacteriota	c__Actinobacteria	o__Streptosporangiales	f__Nocardiopsaceae	g__Nocardiopsis	s__unclassified_g__Nocardiopsis	0	0	1	0	3	0	0	0	1	0	1	0	0	0	0	116	0	2	0	0	0	0	0	0	0	0	0	0	0	0	0	0	0	0	0	0	0	0	0	0	0	0
d__Bacteria	k__norank_d__Bacteria	p__Proteobacteria	c__Alphaproteobacteria	o__Rhizobiales	f__Rhizobiales_Incertae_Sedis	g__Nordella	s__unclassified_g__Nordella	0	0	8	1	6	0	0	0	6	9	0	0	0	0	0	0	0	0	0	0	0	0	1	0	0	0	0	0	0	0	0	0	0	0	0	0	0	0	0	0	0	0
d__Bacteria	k__norank_d__Bacteria	p__Proteobacteria	c__Gammaproteobacteria	o__Burkholderiales	f__Oxalobacteraceae	g__Noviherbaspirillum	s__unclassified_g__Noviherbaspirillum	2	2	0	2	2	1	0	0	1	0	1	1	1	0	0	6	15	2	1	7	8	9	13	1	0	1	0	8	4	6	4	3	4	0	9	1	0	2	6	9	0	2
d__Bacteria	k__norank_d__Bacteria	p__Proteobacteria	c__Alphaproteobacteria	o__Sphingomonadales	f__Sphingomonadaceae	g__Novosphingobium	s__unclassified_g__Novosphingobium	0	0	0	1	0	0	2	0	5	0	0	0	0	0	0	17	0	1	0	0	0	0	0	0	0	0	0	0	0	1	2	3	1	0	2	0	0	10	0	0	0	0
d__Bacteria	k__norank_d__Bacteria	p__Proteobacteria	c__Gammaproteobacteria	o__Cellvibrionales	f__Halieaceae	g__OM60NOR5_clade	s__unclassified_g__OM60NOR5_clade	4	1	22	7	1	4	8	1	11	4	2	0	3	1	0	0	1	0	0	0	0	0	0	0	0	0	0	0	0	0	0	0	7	0	133	0	0	0	0	0	0	0
d__Bacteria	k__norank_d__Bacteria	p__Acidobacteriota	c__Acidobacteriae	o__Acidobacteriales	f__Acidobacteriaceae_Subgroup_1	g__Occallatibacter	s__unclassified_g__Occallatibacter	1	0	0	2	0	0	0	0	1	0	0	0	6	1	2	2	1	0	4	0	0	0	0	0	0	1	1	0	0	0	1	1	2	11	11	0	0	1	0	1	0	0
d__Bacteria	k__norank_d__Bacteria	p__Bacteroidota	c__Bacteroidia	o__Cytophagales	f__Microscillaceae	g__Ohtaekwangia	s__unclassified_g__Ohtaekwangia	0	0	0	0	9	0	0	1	0	0	2	0	0	0	0	1	6	0	0	0	0	0	0	0	0	0	0	0	0	0	0	0	0	0	0	0	0	0	0	0	0	0
d__Bacteria	k__norank_d__Bacteria	p__Verrucomicrobiota	c__Verrucomicrobiae	o__Opitutales	f__Opitutaceae	g__Opitutus	s__unclassified_g__Opitutus	7	11	4	4	10	4	3	9	1	3	3	0	2	0	4	18	13	9	9	11	10	10	4	1	1	2	5	0	3	4	4	1	1	1	4	4	3	10	6	4	0	1
d__Bacteria	k__norank_d__Bacteria	p__Myxococcota	c__Myxococcia	o__Myxococcales	f__Myxococcaceae	g__P3OB-42	s__unclassified_g__P3OB-42	1	13	2	5	7	3	2	5	6	13	14	74	50	4	6	0	0	3	4	1	29	27	49	83	62	32	38	41	74	59	16	28	22	0	6	9	66	8	16	14	66	66
d__Bacteria	k__norank_d__Bacteria	p__Actinobacteriota	c__Actinobacteria	o__Micrococcales	f__Micrococcaceae	g__Paenarthrobacter	s__unclassified_g__Paenarthrobacter	2	4	25	2	7	5	2	12	3	28	2	0	1	0	1	12	25	22	0	26	4	1	8	0	0	1	1	2	15	3	2	5	2	0	0	0	2	0	1	0	0	0
d__Bacteria	k__norank_d__Bacteria	p__Firmicutes	c__Bacilli	o__Paenibacillales	f__Paenibacillaceae	g__Paenibacillus	s__unclassified_g__Paenibacillus	19	10	22	24	33	25	8	16	55	26	23	17	25	30	22	10	15	16	25	17	16	12	23	44	29	27	22	44	20	10	8	5	26	24	17	21	1	5	2	7	19	7
d__Bacteria	k__norank_d__Bacteria	p__Myxococcota	c__Polyangia	o__Polyangiales	f__Polyangiaceae	g__Pajaroellobacter	s__unclassified_g__Pajaroellobacter	12	19	0	9	5	14	18	11	7	17	30	29	29	62	46	6	10	21	16	12	24	26	62	38	36	64	79	50	41	60	11	5	24	31	16	74	29	79	78	42	24	35
d__Bacteria	k__norank_d__Bacteria	p__Acidobacteriota	c__Acidobacteriae	o__norank_c__Acidobacteriae	f__norank_o__norank_c__Acidobacteriae	g__Paludibaculum	s__unclassified_g__Paludibaculum	2	1	7	1	0	0	1	0	1	1	0	0	0	0	0	0	0	0	0	0	0	0	0	0	0	0	0	0	0	0	0	0	0	0	2	0	0	0	0	0	0	0
d__Bacteria	k__norank_d__Bacteria	p__Proteobacteria	c__Gammaproteobacteria	o__Burkholderiales	f__Burkholderiaceae	g__Pandoraea	s__unclassified_g__Pandoraea	0	4	0	0	3	0	1	0	0	1	2	0	0	1	1	0	0	2	0	0	0	0	2	0	4	1	4	0	0	1	6	3	10	0	0	3	1	4	1	0	0	1
d__Bacteria	k__norank_d__Bacteria	p__Proteobacteria	c__Alphaproteobacteria	o__Parvibaculales	f__Parvibaculaceae	g__Parvibaculum	s__unclassified_g__Parvibaculum	0	0	0	0	0	0	0	0	0	0	0	0	0	0	0	42	0	0	0	0	0	0	0	0	0	0	0	0	0	0	0	0	0	0	0	0	0	0	0	0	0	0
d__Bacteria	k__norank_d__Bacteria	p__Bacteroidota	c__Bacteroidia	o__Sphingobacteriales	f__Sphingobacteriaceae	g__Pedobacter	s__unclassified_g__Pedobacter	0	0	88	1	6	1	1	4	3	3	3	0	2	0	23	42	2	2	3	4	1	0	6	0	0	1	1	0	0	1	8	0	1	0	0	2	0	12	0	7	0	0
d__Bacteria	k__norank_d__Bacteria	p__Proteobacteria	c__Alphaproteobacteria	o__Rhizobiales	f__Hyphomicrobiaceae	g__Pedomicrobium	s__unclassified_g__Pedomicrobium	55	15	60	57	27	33	31	19	47	39	43	29	12	60	47	2	3	22	25	9	9	11	22	22	22	29	20	23	19	17	9	14	44	73	35	15	14	21	9	14	8	7
d__Bacteria	k__norank_d__Bacteria	p__Firmicutes	c__Desulfotomaculia	o__Desulfotomaculales	f__norank_o__Desulfotomaculales	g__Pelotomaculum	s__unclassified_g__Pelotomaculum	0	0	0	0	0	0	0	0	0	0	0	0	0	0	0	0	0	0	0	0	2	0	0	0	0	0	0	0	0	0	0	0	0	0	0	0	0	0	0	0	0	0
d__Bacteria	k__norank_d__Bacteria	p__Bdellovibrionota	c__Bdellovibrionia	o__Bacteriovoracales	f__Bacteriovoracaceae	g__Peredibacter	s__unclassified_g__Peredibacter	0	0	5	0	0	1	0	1	0	5	0	0	0	0	0	2	0	0	0	0	0	0	0	0	0	0	1	0	0	0	1	0	1	0	0	0	0	0	0	0	0	0
d__Bacteria	k__norank_d__Bacteria	p__Proteobacteria	c__Alphaproteobacteria	o__Caulobacterales	f__Caulobacteraceae	g__Phenylobacterium	s__unclassified_g__Phenylobacterium	1	1	0	4	2	0	1	2	0	2	1	0	1	6	4	12	4	2	1	10	8	4	4	0	0	6	1	6	3	5	0	1	4	3	0	2	0	7	1	4	0	4
d__Bacteria	k__norank_d__Bacteria	p__Cyanobacteria	c__Cyanobacteriia	o__Oxyphotobacteria_Incertae_Sedis	f__unclassified_o__Oxyphotobacteria_Incertae_Sedis	g__Phormidium_SAG_37.90	s__unclassified_g__Phormidium_SAG_37.90	0	0	0	0	0	0	0	0	0	0	0	0	0	0	0	0	4	0	0	0	0	1	1	0	0	0	1	3	1	1	0	0	0	1	0	0	1	0	0	0	1	0
d__Bacteria	k__norank_d__Bacteria	p__Firmicutes	c__Bacilli	o__Thermoactinomycetales	f__Thermoactinomycetaceae	g__Planifilum	s__unclassified_g__Planifilum	0	0	0	0	0	0	0	0	1	0	0	0	0	0	0	0	0	9	0	1	0	0	0	0	0	0	0	0	0	0	0	0	0	0	0	0	0	0	0	0	0	0
d__Bacteria	k__norank_d__Bacteria	p__Proteobacteria	c__Gammaproteobacteria	o__Burkholderiales	f__Comamonadaceae	g__Polaromonas	s__unclassified_g__Polaromonas	0	1	2	0	0	1	2	0	0	7	1	7	0	0	1	0	8	1	0	1	0	13	2	1	11	0	2	1	1	0	2	1	2	0	0	0	0	0	0	1	1	0
d__Bacteria	k__norank_d__Bacteria	p__Myxococcota	c__Polyangia	o__Polyangiales	f__Polyangiaceae	g__Polyangium	s__unclassified_g__Polyangium	3	1	4	4	0	1	2	1	1	2	0	0	0	0	0	5	4	1	1	5	0	0	0	1	0	0	0	0	0	1	0	0	4	1	0	0	1	0	0	1	0	0
d__Bacteria	k__norank_d__Bacteria	p__Proteobacteria	c__Gammaproteobacteria	o__Salinisphaerales	f__Solimonadaceae	g__Polycyclovorans	s__unclassified_g__Polycyclovorans	3	5	9	4	2	1	0	1	4	3	3	2	0	0	1	0	0	8	3	8	2	3	6	1	3	3	1	3	1	2	1	2	2	0	2	0	1	1	2	4	0	0
d__Bacteria	k__norank_d__Bacteria	p__Bacteroidota	c__Bacteroidia	o__Cytophagales	f__Hymenobacteraceae	g__Pontibacter	s__unclassified_g__Pontibacter	0	0	0	0	0	0	0	0	0	0	0	0	0	0	0	0	2	2	0	2	0	0	0	0	0	0	0	0	0	0	0	0	0	0	0	0	0	0	0	0	0	0
d__Bacteria	k__norank_d__Bacteria	p__Actinobacteriota	c__Actinobacteria	o__Micrococcales	f__Promicromonosporaceae	g__Promicromonospora	s__unclassified_g__Promicromonospora	1	0	4	7	1	0	2	1	2	1	0	0	0	0	0	53	0	19	0	0	0	0	0	0	0	0	0	0	0	0	0	0	0	0	0	0	0	0	0	0	0	0
d__Bacteria	k__norank_d__Bacteria	p__Verrucomicrobiota	c__Verrucomicrobiae	o__Verrucomicrobiales	f__Verrucomicrobiaceae	g__Prosthecobacter	s__unclassified_g__Prosthecobacter	0	0	0	0	0	0	0	0	0	0	0	0	0	0	0	9	0	3	0	0	0	0	0	0	0	0	0	0	0	0	1	0	0	0	0	0	0	0	0	0	0	0
d__Bacteria	k__norank_d__Bacteria	p__Proteobacteria	c__Gammaproteobacteria	o__Oceanospirillales	f__Pseudohongiellaceae	g__Pseudohongiella	s__unclassified_g__Pseudohongiella	0	0	0	0	0	0	0	0	0	0	0	0	0	0	0	14	1	0	0	0	0	0	0	0	0	0	0	0	0	0	0	0	0	0	0	0	0	0	0	0	0	0
d__Bacteria	k__norank_d__Bacteria	p__Proteobacteria	c__Gammaproteobacteria	o__Pseudomonadales	f__Pseudomonadaceae	g__Pseudomonas	s__unclassified_g__Pseudomonas	4	15	89	8	7	9	3	4	12	7	11	28	8	32	25	79	17	18	115	8	3	1	22	1	5	14	5	15	6	13	2	2	13	43	39	0	6	8	1	0	0	1
d__Bacteria	k__norank_d__Bacteria	p__Actinobacteriota	c__Actinobacteria	o__Pseudonocardiales	f__Pseudonocardiaceae	g__Pseudonocardia	s__unclassified_g__Pseudonocardia	5	3	6	15	5	1	5	6	1	1	7	1	4	4	10	8	8	14	5	4	21	17	15	5	7	9	13	22	19	15	1	0	1	2	3	26	4	35	20	17	1	6
d__Bacteria	k__norank_d__Bacteria	p__Bacteroidota	c__Bacteroidia	o__Chitinophagales	f__Chitinophagaceae	g__Puia	s__unclassified_g__Puia	19	4	11	12	2	12	12	24	5	4	17	3	24	16	22	2	9	11	21	20	11	10	11	2	7	7	6	6	12	21	4	1	24	14	42	18	19	97	64	25	10	7
d__Bacteria	k__norank_d__Bacteria	p__Proteobacteria	c__Gammaproteobacteria	o__Burkholderiales	f__Alcaligenaceae	g__Pusillimonas	s__unclassified_g__Pusillimonas	0	0	0	0	0	0	0	1	0	0	0	0	0	0	0	11	0	0	0	0	0	0	0	0	0	0	0	0	0	0	0	0	0	0	0	0	0	0	0	0	0	0
d__Bacteria	k__norank_d__Bacteria	p__Acidobacteriota	c__Blastocatellia	o__Pyrinomonadales	f__Pyrinomonadaceae	g__RB41	s__unclassified_g__RB41	146	217	223	103	132	107	230	80	152	142	135	185	102	39	22	15	13	5	44	15	30	25	35	50	40	12	19	13	64	47	81	101	32	71	30	7	144	0	3	17	62	78
d__Bacteria	k__norank_d__Bacteria	p__Proteobacteria	c__Gammaproteobacteria	o__Burkholderiales	f__Burkholderiaceae	g__Ralstonia	s__unclassified_g__Ralstonia	0	3	0	0	0	0	0	2	0	0	2	0	1	0	0	2	0	6	0	15	0	4	5	1	1	1	4	2	2	2	2	0	4	0	2	7	3	31	3	7	5	2
d__Bacteria	k__norank_d__Bacteria	p__Proteobacteria	c__Gammaproteobacteria	o__Burkholderiales	f__Comamonadaceae	g__Ramlibacter	s__unclassified_g__Ramlibacter	42	16	10	54	130	13	57	9	10	2	9	1	18	2	8	7	7	15	17	18	6	7	2	2	2	2	2	11	28	19	9	0	9	1	29	2	3	38	0	23	1	1
d__Bacteria	k__norank_d__Bacteria	p__Proteobacteria	c__Alphaproteobacteria	o__Reyranellales	f__Reyranellaceae	g__Reyranella	s__unclassified_g__Reyranella	36	11	12	24	11	17	17	121	24	30	33	36	24	56	54	53	130	211	58	191	27	40	76	30	57	74	41	53	34	37	28	21	38	48	82	64	20	70	132	77	19	20
d__Bacteria	k__norank_d__Bacteria	p__Proteobacteria	c__Gammaproteobacteria	o__Burkholderiales	f__Comamonadaceae	g__Rhizobacter	s__unclassified_g__Rhizobacter	3	8	5	4	3	9	2	7	4	2	4	1	5	1	1	0	9	3	3	4	4	2	5	1	1	2	1	4	4	4	6	3	4	3	8	0	2	6	1	2	0	1
d__Bacteria	k__norank_d__Bacteria	p__Actinobacteriota	c__Actinobacteria	o__Micromonosporales	f__Micromonosporaceae	g__Rhizocola	s__unclassified_g__Rhizocola	5	0	16	7	6	0	1	2	12	3	0	0	0	0	0	0	1	3	0	2	0	0	0	0	0	0	0	0	1	0	0	0	2	0	0	0	0	0	0	0	0	0
d__Bacteria	k__norank_d__Bacteria	p__Proteobacteria	c__Gammaproteobacteria	o__Xanthomonadales	f__Rhodanobacteraceae	g__Rhodanobacter	s__unclassified_g__Rhodanobacter	1	1	0	0	0	1	1	257	0	1	3	0	0	5	4	348	178	134	2	88	0	0	2	43	0	0	0	0	0	0	0	0	4	3	3	0	0	1	0	0	0	0
d__Bacteria	k__norank_d__Bacteria	p__Actinobacteriota	c__Actinobacteria	o__Corynebacteriales	f__Nocardiaceae	g__Rhodococcus	s__unclassified_g__Rhodococcus	7	25	23	11	17	9	9	11	8	17	9	7	1	2	18	15	10	15	4	15	11	0	5	4	27	0	1	0	2	0	16	4	13	2	23	2	0	0	1	0	5	3
d__Bacteria	k__norank_d__Bacteria	p__Proteobacteria	c__Alphaproteobacteria	o__Rhizobiales	f__Rhodomicrobiaceae	g__Rhodomicrobium	s__unclassified_g__Rhodomicrobium	44	37	16	41	15	85	30	21	49	20	13	14	14	35	22	3	3	13	16	1	8	9	5	20	15	15	16	21	28	19	3	3	52	49	8	36	15	40	26	19	16	6
d__Bacteria	k__norank_d__Bacteria	p__Proteobacteria	c__Alphaproteobacteria	o__Rhizobiales	f__Xanthobacteraceae	g__Rhodoplanes	s__unclassified_g__Rhodoplanes	87	16	120	123	66	32	69	65	49	56	81	12	36	36	62	36	48	74	49	43	54	40	38	36	30	35	39	39	55	79	13	20	42	44	71	22	11	72	44	38	9	13
d__Bacteria	k__norank_d__Bacteria	p__Proteobacteria	c__Alphaproteobacteria	o__Rhizobiales	f__Beijerinckiaceae	g__Roseiarcus	s__unclassified_g__Roseiarcus	8	4	0	4	0	7	6	1	0	2	17	5	4	38	13	2	5	5	14	3	12	9	17	9	6	18	11	13	14	16	5	3	4	15	4	35	8	54	52	34	10	14
d__Bacteria	k__norank_d__Bacteria	p__Gemmatimonadota	c__Gemmatimonadetes	o__Gemmatimonadales	f__Gemmatimonadaceae	g__Roseisolibacter	s__unclassified_g__Roseisolibacter	0	7	4	0	12	6	2	2	5	15	0	0	2	0	0	0	2	0	2	0	0	0	0	0	1	0	0	1	2	2	1	5	1	0	0	1	3	2	1	3	1	0
d__Bacteria	k__norank_d__Bacteria	p__Proteobacteria	c__Alphaproteobacteria	o__Acetobacterales	f__Acetobacteraceae	g__Roseomonas	s__unclassified_g__Roseomonas	0	0	3	5	4	0	1	0	0	0	0	0	0	0	0	2	2	3	1	11	1	0	1	0	0	0	0	0	0	0	0	0	1	0	3	0	0	1	0	0	0	0
d__Bacteria	k__norank_d__Bacteria	p__Firmicutes	c__Clostridia	o__norank_c__Clostridia	f__Hungateiclostridiaceae	g__Ruminiclostridium	s__unclassified_g__Ruminiclostridium	1	2	2	1	2	4	1	1	5	3	1	0	0	2	1	1	2	0	1	4	0	0	1	0	0	0	1	5	1	0	0	3	4	1	4	2	0	0	0	0	0	0
d__Bacteria	k__norank_d__Bacteria	p__Planctomycetota	c__Phycisphaerae	o__Phycisphaerales	f__Phycisphaeraceae	g__SM1A02	s__unclassified_g__SM1A02	6	2	3	0	2	4	4	6	0	4	5	4	2	7	3	0	2	6	10	2	2	5	1	2	0	1	2	0	2	6	1	4	3	9	9	0	2	2	0	4	0	0
d__Bacteria	k__norank_d__Bacteria	p__Proteobacteria	c__Alphaproteobacteria	o__Caulobacterales	f__Hyphomonadaceae	g__SWB02	s__unclassified_g__SWB02	0	0	0	0	0	0	0	0	0	0	0	0	0	0	0	7	0	0	0	0	0	0	0	0	0	0	0	0	0	0	0	0	0	0	0	0	0	0	0	0	0	0
d__Bacteria	k__norank_d__Bacteria	p__Bacteroidota	c__Bacteroidia	o__Chitinophagales	f__Chitinophagaceae	g__Segetibacter	s__unclassified_g__Segetibacter	4	2	4	9	61	2	8	2	0	1	0	0	0	0	0	0	0	0	0	0	6	2	5	0	0	0	0	1	2	0	3	1	2	0	1	0	0	1	0	1	0	0
d__Bacteria	k__norank_d__Bacteria	p__Proteobacteria	c__Gammaproteobacteria	o__Enterobacterales	f__Yersiniaceae	g__Serratia	s__unclassified_g__Serratia	0	0	0	0	0	0	0	0	0	0	0	0	0	0	0	0	0	0	0	0	0	0	0	0	0	0	0	0	0	0	0	0	0	0	0	0	0	2	0	0	0	0
d__Bacteria	k__norank_d__Bacteria	p__Firmicutes	c__Bacilli	o__Thermoactinomycetales	f__Thermoactinomycetaceae	g__Shimazuella	s__unclassified_g__Shimazuella	1	3	2	2	4	1	0	3	1	5	0	0	0	4	1	5	4	8	0	4	0	0	2	1	3	0	1	0	0	0	0	0	0	3	0	2	0	0	0	1	0	0
d__Bacteria	k__norank_d__Bacteria	p__Bdellovibrionota	c__Oligoflexia	o__Silvanigrellales	f__Silvanigrellaceae	g__Silvanigrella	s__unclassified_g__Silvanigrella	0	0	0	0	0	0	0	0	0	0	0	0	0	0	0	0	0	0	0	0	0	0	1	0	0	0	0	0	0	0	0	0	1	0	0	0	1	0	0	0	0	0
d__Bacteria	k__norank_d__Bacteria	p__Proteobacteria	c__Gammaproteobacteria	o__Burkholderiales	f__Chitinibacteraceae	g__Silvimonas	s__unclassified_g__Silvimonas	0	0	0	0	0	0	1	0	0	0	0	0	0	0	0	0	0	0	0	0	0	0	0	0	0	0	0	0	0	0	0	0	0	0	2	0	0	0	0	0	0	0
d__Bacteria	k__norank_d__Bacteria	p__Planctomycetota	c__Planctomycetes	o__Isosphaerales	f__Isosphaeraceae	g__Singulisphaera	s__unclassified_g__Singulisphaera	0	0	0	0	1	0	2	1	0	3	1	0	0	0	1	3	2	7	0	5	1	1	0	1	1	0	0	0	0	0	0	0	0	0	0	0	0	0	0	0	1	1
d__Bacteria	k__norank_d__Bacteria	p__Actinobacteriota	c__Actinobacteria	o__Micrococcales	f__Micrococcaceae	g__Sinomonas	s__unclassified_g__Sinomonas	0	0	0	0	1	0	0	0	0	5	2	3	2	0	0	10	21	14	4	16	4	2	5	8	8	1	1	2	2	0	14	41	85	0	1	19	10	11	26	22	5	7
d__Bacteria	k__norank_d__Bacteria	p__Proteobacteria	c__Alphaproteobacteria	o__Azospirillales	f__Azospirillaceae	g__Skermanella	s__unclassified_g__Skermanella	7	2	19	11	22	1	7	2	7	3	0	0	0	0	0	0	2	2	1	1	0	0	0	0	0	0	0	0	0	0	1	0	2	0	1	0	0	0	0	0	0	0
d__Bacteria	k__norank_d__Bacteria	p__Firmicutes	c__Bacilli	o__Bacillales	f__Planococcaceae	g__Solibacillus	s__unclassified_g__Solibacillus	3	2	3	0	4	6	3	8	11	4	0	3	0	3	3	5	4	37	6	10	0	0	3	2	2	6	10	6	1	1	2	6	20	12	2	0	0	0	0	0	0	0
d__Bacteria	k__norank_d__Bacteria	p__Actinobacteriota	c__Thermoleophilia	o__Solirubrobacterales	f__Solirubrobacteraceae	g__Solirubrobacter	s__unclassified_g__Solirubrobacter	71	8	206	167	105	42	83	53	92	18	4	0	6	2	1	7	21	20	14	9	0	0	0	1	0	1	0	1	1	1	4	2	29	7	13	0	1	1	0	0	0	0
d__Bacteria	k__norank_d__Bacteria	p__Myxococcota	c__Polyangia	o__Polyangiales	f__Polyangiaceae	g__Sorangium	s__unclassified_g__Sorangium	2	1	1	1	2	1	0	1	2	1	0	0	0	0	0	0	1	0	1	1	0	0	1	0	0	0	0	0	0	0	0	0	0	1	0	0	0	0	0	0	0	0
d__Bacteria	k__norank_d__Bacteria	p__Proteobacteria	c__Alphaproteobacteria	o__Sphingomonadales	f__Sphingomonadaceae	g__Sphingobium	s__unclassified_g__Sphingobium	2	0	1	1	0	0	0	14	1	0	0	0	0	0	0	0	1	0	0	0	0	0	1	0	0	1	0	0	0	0	0	0	1	0	2	0	0	0	0	0	0	0
d__Bacteria	k__norank_d__Bacteria	p__Proteobacteria	c__Alphaproteobacteria	o__Sphingomonadales	f__Sphingomonadaceae	g__Sphingomonas	s__unclassified_g__Sphingomonas	42	8	111	46	34	22	25	38	30	28	17	1	9	20	14	111	104	95	35	54	50	23	26	4	7	4	9	14	15	17	16	5	22	4	13	5	6	20	18	14	0	9
d__Bacteria	k__norank_d__Bacteria	p__Actinobacteriota	c__Actinobacteria	o__Frankiales	f__Sporichthyaceae	g__Sporichthya	s__unclassified_g__Sporichthya	3	1	0	0	2	0	1	0	0	1	2	2	1	2	1	9	0	1	2	5	7	4	3	1	2	4	1	7	4	6	0	0	0	1	2	7	1	5	5	6	4	0
d__Bacteria	k__norank_d__Bacteria	p__Bacteroidota	c__Bacteroidia	o__Cytophagales	f__Cytophagaceae	g__Sporocytophaga	s__unclassified_g__Sporocytophaga	0	1	0	1	0	0	0	0	0	0	0	0	0	0	0	0	1	0	2	1	0	0	0	0	0	0	0	0	0	0	0	0	0	0	0	1	0	2	0	0	0	0
d__Bacteria	k__norank_d__Bacteria	p__Firmicutes	c__Bacilli	o__Bacillales	f__Planococcaceae	g__Sporosarcina	s__unclassified_g__Sporosarcina	9	6	9	3	6	27	5	78	41	9	9	10	7	14	30	6	16	25	35	20	4	2	4	8	4	45	24	31	19	6	2	0	12	7	2	20	2	20	2	16	0	0
d__Bacteria	k__norank_d__Bacteria	p__Actinobacteriota	c__Actinobacteria	o__Micromonosporales	f__Micromonosporaceae	g__Stackebrandtia	s__unclassified_g__Stackebrandtia	0	0	0	0	0	0	0	0	0	0	0	0	0	0	0	20	0	0	0	0	0	0	0	0	0	0	0	0	0	0	0	0	0	0	0	0	0	0	0	0	0	0
d__Bacteria	k__norank_d__Bacteria	p__Acidobacteriota	c__Blastocatellia	o__Blastocatellales	f__Blastocatellaceae	g__Stenotrophobacter	s__unclassified_g__Stenotrophobacter	1	3	16	0	3	1	1	2	0	3	0	0	0	0	0	0	0	0	0	0	0	0	0	0	0	0	0	0	0	0	1	0	0	0	0	0	0	0	0	0	0	0
d__Bacteria	k__norank_d__Bacteria	p__Proteobacteria	c__Gammaproteobacteria	o__Steroidobacterales	f__Steroidobacteraceae	g__Steroidobacter	s__unclassified_g__Steroidobacter	29	8	58	60	28	14	33	10	29	36	17	1	4	11	6	329	14	32	3	25	9	10	15	6	7	5	4	8	5	8	10	10	34	12	10	9	4	7	15	10	5	0
d__Bacteria	k__norank_d__Bacteria	p__Actinobacteriota	c__Actinobacteria	o__Streptomycetales	f__Streptomycetaceae	g__Streptomyces	s__unclassified_g__Streptomyces	130	73	103	119	142	93	83	59	109	116	23	14	27	33	17	1138	128	171	69	270	8	22	13	18	10	7	7	12	7	13	22	14	53	39	78	11	23	31	9	8	6	9
d__Bacteria	k__norank_d__Bacteria	p__Acidobacteriota	c__Thermoanaerobaculia	o__Thermoanaerobaculales	f__Thermoanaerobaculaceae	g__Subgroup_10	s__unclassified_g__Subgroup_10	17	6	8	20	7	5	8	7	15	2	15	5	10	14	5	2	7	13	17	24	33	11	11	10	7	9	11	9	15	24	2	0	5	2	15	31	19	48	29	20	12	11
d__Bacteria	k__norank_d__Bacteria	p__Proteobacteria	c__Gammaproteobacteria	o__Acidiferrobacterales	f__Acidiferrobacteraceae	g__Sulfurifustis	s__unclassified_g__Sulfurifustis	4	8	0	0	4	9	1	0	4	4	0	0	1	1	1	0	1	1	1	0	0	0	0	0	0	0	0	0	0	0	0	0	1	16	2	0	0	0	1	0	0	0
d__Bacteria	k__norank_d__Bacteria	p__Sumerlaeota	c__Sumerlaeia	o__Sumerlaeales	f__Sumerlaeaceae	g__Sumerlaea	s__unclassified_g__Sumerlaea	0	1	0	2	0	0	0	1	4	0	0	0	0	0	0	6	0	1	4	0	0	1	1	0	0	0	0	0	0	0	0	0	0	1	0	0	0	1	0	0	0	0
d__Bacteria	k__norank_d__Bacteria	p__Desulfobacterota	c__Syntrophobacteria	o__Syntrophobacterales	f__Syntrophobacteraceae	g__Syntrophobacter	s__unclassified_g__Syntrophobacter	1	1	0	0	0	0	0	0	4	3	0	0	0	1	1	0	0	0	0	0	0	0	1	0	0	0	0	0	0	0	0	0	0	0	0	0	0	0	0	0	0	0
d__Bacteria	k__norank_d__Bacteria	p__Patescibacteria	c__Saccharimonadia	o__Saccharimonadales	f__S32	g__TM7	s__unclassified_g__TM7	0	0	0	0	3	0	0	0	0	0	0	0	0	0	0	0	0	0	0	1	0	0	1	0	0	0	0	0	0	1	0	0	0	0	2	0	0	0	0	0	0	0
d__Bacteria	k__norank_d__Bacteria	p__Proteobacteria	c__Gammaproteobacteria	o__Xanthomonadales	f__Rhodanobacteraceae	g__Tahibacter	s__unclassified_g__Tahibacter	0	0	0	0	0	0	0	0	0	0	0	0	0	0	0	21	0	0	0	0	0	0	0	0	0	0	0	0	0	1	0	0	0	0	0	0	0	0	0	0	0	0
d__Bacteria	k__norank_d__Bacteria	p__Bacteroidota	c__Bacteroidia	o__Chitinophagales	f__Chitinophagaceae	g__Taibaiella	s__unclassified_g__Taibaiella	0	0	30	1	0	0	0	0	0	0	0	0	0	0	1	20	0	1	0	0	0	0	0	0	0	0	0	0	0	0	0	0	0	0	0	0	0	0	0	0	0	0
d__Bacteria	k__norank_d__Bacteria	p__Actinobacteriota	c__Actinobacteria	o__Micrococcales	f__Intrasporangiaceae	g__Terrabacter	s__unclassified_g__Terrabacter	58	61	165	104	1444	86	496	56	35	39	32	0	30	4	29	122	431	145	27	82	49	9	20	4	4	4	3	11	21	14	30	55	41	2	62	10	0	19	14	10	2	6
d__Bacteria	k__norank_d__Bacteria	p__Verrucomicrobiota	c__Verrucomicrobiae	o__Chthoniobacterales	f__Terrimicrobiaceae	g__Terrimicrobium	s__unclassified_g__Terrimicrobium	0	0	0	0	0	0	0	1	0	1	0	0	0	0	0	10	0	2	0	0	0	0	0	0	0	0	0	0	0	0	0	0	0	0	0	0	0	0	0	0	0	0
d__Bacteria	k__norank_d__Bacteria	p__Bacteroidota	c__Bacteroidia	o__Chitinophagales	f__Chitinophagaceae	g__Terrimonas	s__unclassified_g__Terrimonas	26	6	78	69	9	6	18	11	14	24	17	0	5	1	0	103	5	14	0	6	7	0	1	0	0	0	0	0	2	1	2	1	11	4	9	0	2	8	0	0	0	0
d__Bacteria	k__norank_d__Bacteria	p__Actinobacteriota	c__Actinobacteria	o__Streptosporangiales	f__Thermomonosporaceae	g__Thermobispora	s__unclassified_g__Thermobispora	0	0	0	0	0	0	0	0	0	0	0	0	0	0	0	0	0	0	0	2	0	0	0	0	0	0	0	0	0	0	0	0	0	0	0	0	0	0	0	0	0	0
d__Bacteria	k__norank_d__Bacteria	p__Firmicutes	c__Bacilli	o__Alicyclobacillales	f__Alicyclobacillaceae	g__Tumebacillus	s__unclassified_g__Tumebacillus	0	1	2	0	0	0	0	3	1	2	0	2	0	2	0	0	0	0	2	2	2	0	1	4	2	3	2	10	6	0	0	1	1	0	0	1	0	4	0	1	11	6
d__Bacteria	k__norank_d__Bacteria	p__Planctomycetota	c__Planctomycetes	o__Isosphaerales	f__Isosphaeraceae	g__Tundrisphaera	s__unclassified_g__Tundrisphaera	0	0	0	0	0	0	0	0	0	0	1	0	0	0	0	0	0	1	1	1	1	0	0	0	0	0	0	1	0	0	0	0	0	0	0	0	0	0	0	0	0	0
d__Bacteria	k__norank_d__Bacteria	p__Firmicutes	c__Bacilli	o__Erysipelotrichales	f__Erysipelotrichaceae	g__Turicibacter	s__unclassified_g__Turicibacter	1	0	1	0	2	0	2	5	1	1	4	4	2	3	6	0	0	11	1	0	2	7	1	1	0	7	5	2	2	1	0	2	1	1	0	0	0	0	0	0	2	1
d__Bacteria	k__norank_d__Bacteria	p__Cyanobacteria	c__Cyanobacteriia	o__Cyanobacteriales	f__Phormidiaceae	g__Tychonema_CCAP_1459-11B	s__unclassified_g__Tychonema_CCAP_1459-11B	0	0	0	0	0	0	0	0	0	0	1	0	0	0	0	0	19	3	0	1	2	0	0	0	1	0	0	1	0	0	2	2	3	0	0	0	0	0	0	0	0	0
d__Bacteria	k__norank_d__Bacteria	p__Firmicutes	c__Clostridia	o__Lachnospirales	f__Lachnospiraceae	g__Tyzzerella	s__unclassified_g__Tyzzerella	0	0	0	0	0	0	0	0	1	0	0	0	0	0	0	0	0	0	0	0	0	0	0	0	0	0	0	0	0	0	0	0	0	0	0	0	0	0	0	0	0	0
d__Bacteria	k__norank_d__Bacteria	p__Cyanobacteria	c__Vampirivibrionia	o__Vampirovibrionales	f__Vampirovibrionaceae	g__Vampirovibrio	s__unclassified_g__Vampirovibrio	0	0	0	1	0	0	0	2	0	0	1	0	0	0	0	1	1	0	1	1	4	0	1	0	1	1	0	0	0	0	0	0	0	1	1	0	0	0	0	0	1	1
d__Bacteria	k__norank_d__Bacteria	p__Verrucomicrobiota	c__Verrucomicrobiae	o__Verrucomicrobiales	f__Verrucomicrobiaceae	g__Verrucomicrobium	s__unclassified_g__Verrucomicrobium	0	0	0	0	0	0	1	0	0	0	0	0	0	0	0	0	0	0	0	0	0	0	0	0	0	0	0	0	0	0	0	0	0	0	0	0	0	0	0	0	0	0
d__Bacteria	k__norank_d__Bacteria	p__Myxococcota	c__Myxococcia	o__Myxococcales	f__Vulgatibacteraceae	g__Vulgatibacter	s__unclassified_g__Vulgatibacter	0	0	0	0	0	0	0	6	0	0	0	0	0	0	0	0	1	0	0	0	0	0	0	0	0	0	0	0	0	0	0	0	0	0	0	0	0	0	0	0	0	0
d__Bacteria	k__norank_d__Bacteria	p__Verrucomicrobiota	c__Chlamydiae	o__Chlamydiales	f__Waddliaceae	g__Waddlia	s__unclassified_g__Waddlia	0	0	0	0	0	0	0	0	0	0	1	0	0	0	0	0	0	0	0	0	0	0	1	1	0	0	1	0	1	2	0	0	0	0	0	0	0	0	0	0	0	0
d__Bacteria	k__norank_d__Bacteria	p__Proteobacteria	c__Gammaproteobacteria	o__Steroidobacterales	f__Woeseiaceae	g__Woeseia	s__unclassified_g__Woeseia	0	0	0	0	0	0	0	0	0	0	0	0	0	0	0	14	0	0	0	0	0	0	0	0	0	0	0	0	0	0	0	0	0	0	0	0	0	0	0	0	0	0
d__Bacteria	k__norank_d__Bacteria	p__Gemmatimonadota	c__Longimicrobia	o__Longimicrobiales	f__Longimicrobiaceae	g__YC-ZSS-LKJ147	s__unclassified_g__YC-ZSS-LKJ147	0	0	1	0	6	1	0	1	0	0	0	0	0	0	0	0	0	0	0	0	0	0	0	0	0	0	0	0	0	0	0	0	0	0	0	0	0	0	0	0	0	0
d__Bacteria	k__norank_d__Bacteria	p__Firmicutes	c__Bacilli	o__Erysipelotrichales	f__Erysipelotrichaceae	g__ZOR0006	s__unclassified_g__ZOR0006	0	0	0	0	0	1	0	0	1	0	0	0	0	0	0	0	0	1	0	0	0	1	0	0	0	0	1	1	0	0	0	0	0	0	0	0	0	0	0	0	0	0
d__Bacteria	k__norank_d__Bacteria	p__Proteobacteria	c__Gammaproteobacteria	o__Burkholderiales	f__Nitrosomonadaceae	g__mle1-7	s__unclassified_g__mle1-7	165	55	129	149	49	98	108	117	122	82	22	8	15	16	17	8	35	34	64	44	25	14	37	6	10	14	10	33	11	23	3	6	60	135	66	34	4	19	24	24	1	11
d__Bacteria	k__norank_d__Bacteria	p__Bacteroidota	c__Bacteroidia	o__Chitinophagales	f__37-13	g__norank_f__37-13	s__unclassified_g__norank_f__37-13	0	0	9	2	0	0	0	0	0	0	0	0	0	1	0	1	0	0	0	0	0	0	0	0	0	0	0	0	0	0	2	0	1	0	1	0	0	0	1	1	0	0
d__Bacteria	k__norank_d__Bacteria	p__Actinobacteriota	c__Thermoleophilia	o__Solirubrobacterales	f__67-14	g__norank_f__67-14	s__unclassified_g__norank_f__67-14	172	43	153	216	97	96	176	79	127	37	26	8	16	3	11	17	37	21	45	33	27	12	21	18	12	5	6	17	7	18	8	14	50	48	39	6	8	12	4	6	4	3
d__Bacteria	k__norank_d__Bacteria	p__Proteobacteria	c__Gammaproteobacteria	o__Burkholderiales	f__A21b	g__norank_f__A21b	s__unclassified_g__norank_f__A21b	22	12	13	25	5	17	18	22	9	13	26	14	13	4	6	4	1	11	31	19	17	17	10	0	4	9	3	3	6	13	4	9	18	19	7	2	2	17	7	13	0	0
d__Bacteria	k__norank_d__Bacteria	p__Chloroflexi	c__Anaerolineae	o__SBR1031	f__A4b	g__norank_f__A4b	s__unclassified_g__norank_f__A4b	9	1	10	6	2	1	5	7	13	6	2	0	5	1	3	29	4	27	2	11	6	2	0	0	0	0	2	0	1	2	19	1	1	1	5	0	0	0	0	1	0	0
d__Bacteria	k__norank_d__Bacteria	p__Chloroflexi	c__Chloroflexia	o__Thermomicrobiales	f__AKYG1722	g__norank_f__AKYG1722	s__unclassified_g__norank_f__AKYG1722	3	4	19	0	9	2	2	6	4	1	2	0	1	2	0	49	2	6	6	0	0	0	2	0	0	0	0	0	0	0	0	0	0	2	4	0	0	0	0	0	0	0
d__Bacteria	k__norank_d__Bacteria	p__Bacteroidota	c__Bacteroidia	o__Sphingobacteriales	f__AKYH767	g__norank_f__AKYH767	s__unclassified_g__norank_f__AKYH767	3	0	8	6	0	3	7	6	4	8	6	4	3	4	3	0	0	3	9	2	0	0	4	0	0	0	0	0	0	0	2	3	0	7	15	0	0	1	0	3	0	0
d__Bacteria	k__norank_d__Bacteria	p__Proteobacteria	c__Alphaproteobacteria	o__Acetobacterales	f__Acetobacteraceae	g__norank_f__Acetobacteraceae	s__unclassified_g__norank_f__Acetobacteraceae	73	22	28	81	25	51	34	37	33	19	84	24	42	126	157	29	67	76	84	78	85	63	73	31	26	86	65	108	52	67	19	10	64	67	136	89	15	127	124	97	24	44
d__Bacteria	k__norank_d__Bacteria	p__Actinobacteriota	c__Acidimicrobiia	o__Acidimicrobiales	f__Acidimicrobiaceae	g__norank_f__Acidimicrobiaceae	s__unclassified_g__norank_f__Acidimicrobiaceae	0	0	0	1	1	0	0	0	0	0	2	0	1	0	2	0	2	0	0	0	1	11	2	0	0	1	1	4	0	0	0	0	0	0	1	11	0	3	5	7	1	1
d__Bacteria	k__norank_d__Bacteria	p__Acidobacteriota	c__Acidobacteriae	o__Acidobacteriales	f__Acidobacteriaceae_Subgroup_1	g__norank_f__Acidobacteriaceae_Subgroup_1	s__unclassified_g__norank_f__Acidobacteriaceae_Subgroup_1	0	0	0	0	0	0	0	0	0	1	5	0	1	4	1	5	8	1	2	6	6	1	14	2	5	15	25	5	10	8	0	0	0	0	0	1	3	2	3	1	4	10
d__Bacteria	k__norank_d__Bacteria	p__Proteobacteria	c__Gammaproteobacteria	o__Burkholderiales	f__Alcaligenaceae	g__norank_f__Alcaligenaceae	s__unclassified_g__norank_f__Alcaligenaceae	0	0	0	0	0	0	0	4	0	0	0	0	0	0	0	38	1	0	0	0	0	0	0	0	0	0	0	0	0	0	0	0	0	0	0	0	0	0	0	0	0	0
d__Bacteria	k__norank_d__Bacteria	p__Proteobacteria	c__Alphaproteobacteria	o__Rhizobiales	f__Amb-16S-1323	g__norank_f__Amb-16S-1323	s__unclassified_g__norank_f__Amb-16S-1323	2	2	0	1	23	10	0	17	3	19	1	3	4	2	1	10	3	5	1	12	2	3	3	8	6	3	10	5	8	10	0	3	0	11	1	0	1	0	0	0	0	0
d__Bacteria	k__norank_d__Bacteria	p__Chloroflexi	c__Anaerolineae	o__Anaerolineales	f__Anaerolineaceae	g__norank_f__Anaerolineaceae	s__unclassified_g__norank_f__Anaerolineaceae	52	48	61	31	12	62	86	18	41	41	100	34	48	46	34	7	8	90	74	35	83	65	25	17	22	83	86	38	59	82	13	14	8	67	60	91	14	57	46	106	2	5
d__Bacteria	k__norank_d__Bacteria	p__Campilobacterota	c__Campylobacteria	o__Campylobacterales	f__Arcobacteraceae	g__norank_f__Arcobacteraceae	s__unclassified_g__norank_f__Arcobacteraceae	0	0	0	0	0	0	0	0	0	0	0	0	0	0	0	0	0	0	0	0	0	0	0	0	0	0	0	0	0	0	0	0	0	0	0	0	0	0	0	0	0	2
d__Bacteria	k__norank_d__Bacteria	p__Proteobacteria	c__Gammaproteobacteria	o__Burkholderiales	f__B1-7BS	g__norank_f__B1-7BS	s__unclassified_g__norank_f__B1-7BS	4	0	2	6	7	5	5	3	4	11	8	2	6	7	6	2	2	0	0	0	9	4	29	7	7	18	20	5	8	9	0	0	1	2	0	0	0	0	0	0	0	0
d__Bacteria	k__norank_d__Bacteria	p__Myxococcota	c__Polyangia	o__Polyangiales	f__BIrii41	g__norank_f__BIrii41	s__unclassified_g__norank_f__BIrii41	15	11	14	16	3	10	5	10	22	12	17	6	13	6	16	39	10	39	10	7	11	6	8	1	0	0	4	3	5	11	5	5	8	5	37	3	0	20	10	4	0	0
d__Bacteria	k__norank_d__Bacteria	p__Bacteroidota	c__Kryptonia	o__Kryptoniales	f__BSV26	g__norank_f__BSV26	s__unclassified_g__norank_f__BSV26	0	0	2	0	0	0	0	0	10	2	0	0	0	0	0	0	0	0	0	0	0	0	0	0	0	0	0	0	0	0	0	0	1	0	0	0	0	0	0	0	0	0
d__Bacteria	k__norank_d__Bacteria	p__Dependentiae	c__Babeliae	o__Babeliales	f__Babeliaceae	g__norank_f__Babeliaceae	s__unclassified_g__norank_f__Babeliaceae	0	0	0	0	0	0	0	0	0	1	0	0	0	0	0	0	0	0	0	0	0	0	0	0	0	1	0	0	0	0	0	0	0	0	0	0	0	0	0	1	0	0
d__Bacteria	k__norank_d__Bacteria	p__Firmicutes	c__Bacilli	o__Bacillales	f__Bacillaceae	g__norank_f__Bacillaceae	s__unclassified_g__norank_f__Bacillaceae	0	0	0	0	0	0	0	0	0	0	1	2	0	0	6	0	1	8	0	2	0	0	0	0	0	0	0	0	0	0	0	0	0	0	0	0	0	0	0	0	0	0
d__Bacteria	k__norank_d__Bacteria	p__Acidobacteriota	c__Blastocatellia	o__Blastocatellales	f__Blastocatellaceae	g__norank_f__Blastocatellaceae	s__unclassified_g__norank_f__Blastocatellaceae	15	8	3	5	7	7	29	9	0	3	5	3	6	0	1	0	9	18	28	22	10	11	1	0	0	0	0	1	0	2	1	0	3	1	28	0	0	0	0	1	0	0
d__Bacteria	k__norank_d__Bacteria	p__Bacteroidota	c__Bacteroidia	o__Sphingobacteriales	f__CWT_CU03-E12	g__norank_f__CWT_CU03-E12	s__unclassified_g__norank_f__CWT_CU03-E12	0	2	0	0	0	1	0	4	0	0	2	1	0	4	1	0	77	6	2	2	0	0	0	0	1	1	0	0	1	4	1	0	0	0	2	1	0	4	1	1	5	1
d__Bacteria	k__norank_d__Bacteria	p__Chloroflexi	c__Anaerolineae	o__Caldilineales	f__Caldilineaceae	g__norank_f__Caldilineaceae	s__unclassified_g__norank_f__Caldilineaceae	9	10	3	4	5	7	8	1	2	4	0	0	1	0	1	12	13	6	0	3	2	0	0	0	0	0	0	0	0	0	3	0	0	0	5	0	0	0	0	0	0	0
d__Bacteria	k__norank_d__Bacteria	p__Proteobacteria	c__Alphaproteobacteria	o__Caulobacterales	f__Caulobacteraceae	g__norank_f__Caulobacteraceae	s__unclassified_g__norank_f__Caulobacteraceae	5	4	5	5	4	7	5	22	0	0	11	18	14	24	29	2	5	11	15	12	8	8	10	8	4	5	15	15	6	13	7	6	20	12	12	18	28	37	35	19	4	9
d__Bacteria	k__norank_d__Bacteria	p__Bacteroidota	c__Bacteroidia	o__Chitinophagales	f__Chitinophagaceae	g__norank_f__Chitinophagaceae	s__unclassified_g__norank_f__Chitinophagaceae	140	23	105	151	75	49	104	73	82	21	20	7	16	5	9	16	67	22	38	19	12	2	4	2	1	0	1	1	2	0	6	3	33	15	93	0	0	17	4	0	1	0
d__Bacteria	k__norank_d__Bacteria	p__Bacteroidota	c__Bacteroidia	o__Cytophagales	f__Cyclobacteriaceae	g__norank_f__Cyclobacteriaceae	s__unclassified_g__norank_f__Cyclobacteriaceae	0	0	0	0	0	0	0	0	0	0	0	0	0	0	0	10	0	0	0	0	0	0	0	0	0	0	0	0	0	0	0	0	0	0	0	0	0	0	0	0	0	0
d__Bacteria	k__norank_d__Bacteria	p__Proteobacteria	c__Gammaproteobacteria	o__Diplorickettsiales	f__Diplorickettsiaceae	g__norank_f__Diplorickettsiaceae	s__unclassified_g__norank_f__Diplorickettsiaceae	1	4	5	2	0	4	5	16	29	6	5	2	3	9	1	7	11	15	0	12	5	1	5	1	2	3	12	6	1	2	0	6	3	4	1	12	3	4	7	1	8	10
d__Bacteria	k__norank_d__Bacteria	p__Myxococcota	c__Polyangia	o__Polyangiales	f__Eel-36e1D6	g__norank_f__Eel-36e1D6	s__unclassified_g__norank_f__Eel-36e1D6	1	1	1	2	0	2	1	1	0	3	1	3	0	0	0	1	0	2	2	0	2	2	2	0	0	0	1	0	0	0	1	0	0	0	0	0	0	0	0	1	0	1
d__Bacteria	k__norank_d__Bacteria	p__Proteobacteria	c__Alphaproteobacteria	o__Elsterales	f__Elsteraceae	g__norank_f__Elsteraceae	s__unclassified_g__norank_f__Elsteraceae	3	3	0	1	10	3	6	18	0	3	3	2	12	8	23	4	1	8	10	16	8	2	6	2	2	4	5	5	4	11	0	1	1	5	6	1	0	9	8	2	1	6
d__Bacteria	k__norank_d__Bacteria	p__Entotheonellaeota	c__Entotheonellia	o__Entotheonellales	f__Entotheonellaceae	g__norank_f__Entotheonellaceae	s__unclassified_g__norank_f__Entotheonellaceae	19	15	27	30	9	20	21	9	68	21	2	9	5	4	1	0	2	0	0	0	2	2	0	2	1	0	0	1	0	1	3	3	7	6	4	0	4	0	1	0	0	0
d__Bacteria	k__norank_d__Bacteria	p__Armatimonadota	c__Fimbriimonadia	o__Fimbriimonadales	f__Fimbriimonadaceae	g__norank_f__Fimbriimonadaceae	s__unclassified_g__norank_f__Fimbriimonadaceae	0	1	0	0	0	0	0	1	0	0	0	0	0	0	0	0	0	0	0	1	1	0	0	0	0	0	0	0	0	0	0	1	0	0	1	2	0	0	0	0	0	2
d__Bacteria	k__norank_d__Bacteria	p__Proteobacteria	c__Alphaproteobacteria	o__Rickettsiales	f__Fokiniaceae	g__norank_f__Fokiniaceae	s__unclassified_g__norank_f__Fokiniaceae	1	0	0	0	0	2	0	0	0	1	0	0	0	0	0	0	0	0	0	0	0	0	0	0	0	0	0	0	0	0	0	0	0	0	10	0	0	0	0	0	0	0
d__Bacteria	k__norank_d__Bacteria	p__Planctomycetota	c__Planctomycetes	o__Gemmatales	f__Gemmataceae	g__norank_f__Gemmataceae	s__unclassified_g__norank_f__Gemmataceae	103	230	39	71	106	199	164	82	61	112	312	309	194	154	219	57	99	74	177	51	379	342	259	276	200	564	408	250	279	173	143	128	82	228	203	667	293	290	408	329	267	324
d__Bacteria	k__norank_d__Bacteria	p__Gemmatimonadota	c__Gemmatimonadetes	o__Gemmatimonadales	f__Gemmatimonadaceae	g__norank_f__Gemmatimonadaceae	s__unclassified_g__norank_f__Gemmatimonadaceae	198	346	101	201	217	219	206	204	82	188	225	238	258	242	259	70	170	76	259	132	105	268	222	206	342	234	249	189	212	359	630	144	606	235	174	162	494	258	157	249	217	178
d__Bacteria	k__norank_d__Bacteria	p__Desulfobacterota	c__Desulfuromonadia	o__Geobacterales	f__Geobacteraceae	g__norank_f__Geobacteraceae	s__unclassified_g__norank_f__Geobacteraceae	1	0	0	0	6	3	1	0	2	1	0	0	0	4	7	1	3	0	0	0	0	0	0	0	0	0	0	0	0	0	0	0	1	0	0	0	0	0	0	0	0	0
d__Bacteria	k__norank_d__Bacteria	p__Firmicutes	c__Desulfitobacteriia	o__Desulfitobacteriales	f__Heliobacteriaceae	g__norank_f__Heliobacteriaceae	s__unclassified_g__norank_f__Heliobacteriaceae	0	0	0	0	0	0	0	0	0	0	0	0	0	1	0	0	0	0	0	0	0	0	0	0	0	0	0	0	0	0	0	0	0	0	0	0	0	0	0	0	0	0
d__Bacteria	k__norank_d__Bacteria	p__Proteobacteria	c__Alphaproteobacteria	o__Holosporales	f__Holosporaceae	g__norank_f__Holosporaceae	s__unclassified_g__norank_f__Holosporaceae	2	1	2	1	2	0	1	2	2	5	4	2	3	2	1	0	1	4	4	21	1	0	0	0	1	3	1	5	2	0	1	2	1	12	1	2	1	5	5	1	1	0
d__Bacteria	k__norank_d__Bacteria	p__Actinobacteriota	c__Acidimicrobiia	o__Microtrichales	f__Ilumatobacteraceae	g__norank_f__Ilumatobacteraceae	s__unclassified_g__norank_f__Ilumatobacteraceae	15	2	10	21	5	3	3	6	16	4	3	1	1	0	1	0	0	0	1	1	0	0	0	0	0	0	0	0	0	0	0	1	0	2	4	0	0	0	0	0	0	0
d__Bacteria	k__norank_d__Bacteria	p__Planctomycetota	c__Planctomycetes	o__Isosphaerales	f__Isosphaeraceae	g__norank_f__Isosphaeraceae	s__unclassified_g__norank_f__Isosphaeraceae	5	8	5	4	12	15	11	28	3	3	23	21	9	7	9	8	25	31	7	11	9	14	14	9	5	21	16	10	17	3	5	1	3	24	11	22	2	3	9	9	5	4
d__Bacteria	k__norank_d__Bacteria	p__Chloroflexi	c__Ktedonobacteria	o__Ktedonobacterales	f__JG30-KF-AS9	g__norank_f__JG30-KF-AS9	s__unclassified_g__norank_f__JG30-KF-AS9	35	35	1	7	30	59	27	74	13	39	145	245	156	123	219	14	50	16	160	79	66	57	149	85	62	147	136	241	103	127	38	15	47	133	37	203	56	74	221	70	113	211
d__Bacteria	k__norank_d__Bacteria	p__Chloroflexi	c__Chloroflexia	o__Thermomicrobiales	f__JG30-KF-CM45	g__norank_f__JG30-KF-CM45	s__unclassified_g__norank_f__JG30-KF-CM45	45	25	105	71	86	20	56	29	33	18	36	31	18	18	14	121	128	199	14	67	63	45	37	27	20	53	42	47	21	19	15	18	21	10	8	20	25	18	17	27	21	28
d__Bacteria	k__norank_d__Bacteria	p__Chloroflexi	c__Ktedonobacteria	o__Ktedonobacterales	f__Ktedonobacteraceae	g__norank_f__Ktedonobacteraceae	s__unclassified_g__norank_f__Ktedonobacteraceae	14	20	1	7	7	16	4	12	2	13	73	37	32	30	35	19	98	23	10	12	49	79	55	35	15	74	58	40	69	26	23	2	6	4	6	77	19	28	111	63	38	40
d__Bacteria	k__norank_d__Bacteria	p__Patescibacteria	c__Saccharimonadia	o__Saccharimonadales	f__LWQ8	g__norank_f__LWQ8	s__unclassified_g__norank_f__LWQ8	6	8	0	12	36	1	17	63	0	1	1	3	3	4	47	18	13	25	3	31	51	4	15	6	1	5	5	7	14	10	6	4	3	2	3	17	3	21	7	8	1	0
d__Bacteria	k__norank_d__Bacteria	p__Latescibacterota	c__Latescibacteria	o__Latescibacterales	f__Latescibacteraceae	g__norank_f__Latescibacteraceae	s__unclassified_g__norank_f__Latescibacteraceae	0	0	2	0	0	0	0	0	1	4	0	0	0	0	0	0	0	0	0	0	0	0	0	0	0	0	0	0	0	0	0	0	0	0	0	0	0	0	0	0	0	0
d__Bacteria	k__norank_d__Bacteria	p__Gemmatimonadota	c__Longimicrobia	o__Longimicrobiales	f__Longimicrobiaceae	g__norank_f__Longimicrobiaceae	s__unclassified_g__norank_f__Longimicrobiaceae	0	0	0	0	0	0	0	93	0	0	0	0	1	0	0	0	1	0	1	0	0	0	1	1	0	0	1	0	0	0	0	0	0	0	0	0	2	1	1	4	0	0
d__Bacteria	k__norank_d__Bacteria	p__Verrucomicrobiota	c__Verrucomicrobiae	o__Methylacidiphilales	f__Methylacidiphilaceae	g__norank_f__Methylacidiphilaceae	s__unclassified_g__norank_f__Methylacidiphilaceae	0	0	0	0	0	0	2	1	0	0	1	0	0	0	0	0	0	0	1	0	1	2	0	0	0	0	0	0	1	0	0	1	0	0	1	0	0	0	1	4	0	0
d__Bacteria	k__norank_d__Bacteria	p__Proteobacteria	c__Gammaproteobacteria	o__Burkholderiales	f__Methylophilaceae	g__norank_f__Methylophilaceae	s__unclassified_g__norank_f__Methylophilaceae	1	2	3	1	2	5	2	1	4	13	1	0	0	0	0	0	13	29	16	38	0	0	2	0	0	0	0	0	0	0	2	0	3	3	2	0	0	6	0	1	0	0
d__Bacteria	k__norank_d__Bacteria	p__Proteobacteria	c__Alphaproteobacteria	o__Micavibrionales	f__Micavibrionaceae	g__norank_f__Micavibrionaceae	s__unclassified_g__norank_f__Micavibrionaceae	0	0	0	0	0	0	0	3	0	0	0	0	0	0	0	0	0	0	0	0	0	0	0	0	0	0	0	0	0	0	0	0	0	0	0	0	0	0	0	0	0	0
d__Bacteria	k__norank_d__Bacteria	p__Actinobacteriota	c__Actinobacteria	o__Micromonosporales	f__Micromonosporaceae	g__norank_f__Micromonosporaceae	s__unclassified_g__norank_f__Micromonosporaceae	3	0	2	1	7	0	2	1	2	12	7	0	0	1	0	0	11	3	0	8	1	9	2	0	3	0	0	0	0	0	0	0	1	0	0	0	0	0	0	0	0	0
d__Bacteria	k__norank_d__Bacteria	p__Proteobacteria	c__Alphaproteobacteria	o__Micropepsales	f__Micropepsaceae	g__norank_f__Micropepsaceae	s__unclassified_g__norank_f__Micropepsaceae	12	7	8	19	3	3	7	12	3	3	10	2	20	15	24	40	6	16	23	14	4	7	9	8	8	17	8	14	3	22	13	9	14	7	17	3	24	11	18	8	8	7
d__Bacteria	k__norank_d__Bacteria	p__Bacteroidota	c__Bacteroidia	o__Cytophagales	f__Microscillaceae	g__norank_f__Microscillaceae	s__unclassified_g__norank_f__Microscillaceae	10	15	4	6	10	26	7	47	9	15	23	15	32	4	22	350	21	42	112	51	12	30	52	2	4	23	5	12	8	24	15	6	9	38	35	58	12	31	147	96	1	9
d__Bacteria	k__norank_d__Bacteria	p__Actinobacteriota	c__Acidimicrobiia	o__Microtrichales	f__Microtrichaceae	g__norank_f__Microtrichaceae	s__unclassified_g__norank_f__Microtrichaceae	6	1	19	14	5	10	10	5	2	2	0	0	13	0	2	0	0	0	4	1	0	0	0	0	0	0	0	0	0	0	0	0	7	2	43	0	0	0	0	0	0	0
d__Bacteria	k__norank_d__Bacteria	p__Proteobacteria	c__Alphaproteobacteria	o__Rickettsiales	f__Mitochondria	g__norank_f__Mitochondria	s__unclassified_g__norank_f__Mitochondria	1	0	0	0	1	0	0	0	5	0	0	0	0	0	0	0	1	3	0	0	1	1	3	0	0	0	1	3	0	1	0	1	0	0	4	0	2	2	0	1	0	0
d__Bacteria	k__norank_d__Bacteria	p__Proteobacteria	c__Gammaproteobacteria	o__Pseudomonadales	f__Moraxellaceae	g__norank_f__Moraxellaceae	s__unclassified_g__norank_f__Moraxellaceae	0	0	0	1	0	0	0	0	0	0	0	0	0	0	0	68	1	11	0	11	0	0	0	0	0	0	0	0	0	0	0	0	0	0	3	0	0	1	1	0	0	0
d__Bacteria	k__norank_d__Bacteria	p__Myxococcota	c__Myxococcia	o__Myxococcales	f__Myxococcaceae	g__norank_f__Myxococcaceae	s__unclassified_g__norank_f__Myxococcaceae	8	12	3	1	20	3	9	1	0	7	5	17	7	1	0	1	11	2	2	1	4	14	17	13	29	8	2	8	10	16	26	36	16	3	7	10	45	4	6	17	47	32
d__Bacteria	k__norank_d__Bacteria	p__Bacteroidota	c__Bacteroidia	o__Sphingobacteriales	f__NS11-12_marine_group	g__norank_f__NS11-12_marine_group	s__unclassified_g__norank_f__NS11-12_marine_group	0	0	11	0	0	0	0	5	0	0	0	0	0	0	0	4	0	0	0	0	0	0	0	0	0	0	0	0	0	0	0	0	0	0	0	0	0	0	0	0	0	0
d__Bacteria	k__norank_d__Bacteria	p__Proteobacteria	c__Gammaproteobacteria	o__Burkholderiales	f__Neisseriaceae	g__norank_f__Neisseriaceae	s__unclassified_g__norank_f__Neisseriaceae	0	0	0	0	0	0	0	0	0	0	0	0	0	0	0	0	0	0	0	0	0	0	0	0	0	1	2	0	0	0	0	0	0	0	0	0	0	0	0	0	0	0
d__Bacteria	k__norank_d__Bacteria	p__Cyanobacteria	c__Vampirivibrionia	o__Obscuribacterales	f__Obscuribacteraceae	g__norank_f__Obscuribacteraceae	s__unclassified_g__norank_f__Obscuribacteraceae	0	0	0	0	0	0	0	0	0	0	0	0	0	0	1	0	1	0	0	1	2	1	0	0	0	0	0	0	1	0	0	0	1	1	1	0	0	0	4	0	0	0
d__Bacteria	k__norank_d__Bacteria	p__Proteobacteria	c__Gammaproteobacteria	o__Burkholderiales	f__Oxalobacteraceae	g__norank_f__Oxalobacteraceae	s__unclassified_g__norank_f__Oxalobacteraceae	0	0	0	0	0	0	0	0	0	0	0	7	1	2	1	0	1	0	12	0	0	0	2	1	2	4	2	0	2	1	4	0	2	2	0	1	0	1	0	0	0	0
d__Bacteria	k__norank_d__Bacteria	p__Firmicutes	c__Bacilli	o__Paenibacillales	f__Paenibacillaceae	g__norank_f__Paenibacillaceae	s__unclassified_g__norank_f__Paenibacillaceae	1	0	1	1	1	2	0	84	2	0	1	0	0	0	0	0	0	0	3	0	0	1	0	1	0	2	1	9	1	0	0	0	0	0	1	0	0	2	1	1	0	0
d__Bacteria	k__norank_d__Bacteria	p__Verrucomicrobiota	c__Verrucomicrobiae	o__Pedosphaerales	f__Pedosphaeraceae	g__norank_f__Pedosphaeraceae	s__unclassified_g__norank_f__Pedosphaeraceae	13	26	6	7	12	24	15	37	17	9	21	6	8	11	15	20	36	37	31	41	37	35	21	4	10	18	13	13	18	9	16	7	1	17	35	39	10	18	36	28	8	8
d__Bacteria	k__norank_d__Bacteria	p__Planctomycetota	c__Phycisphaerae	o__Phycisphaerales	f__Phycisphaeraceae	g__norank_f__Phycisphaeraceae	s__unclassified_g__norank_f__Phycisphaeraceae	0	1	0	0	1	0	0	2	0	0	0	0	0	0	0	0	0	2	5	0	0	0	0	0	1	0	0	0	0	0	0	0	0	0	0	0	0	1	0	1	0	0
d__Bacteria	k__norank_d__Bacteria	p__Myxococcota	c__Polyangia	o__Polyangiales	f__Polyangiaceae	g__norank_f__Polyangiaceae	s__unclassified_g__norank_f__Polyangiaceae	7	3	8	3	4	2	6	1	1	5	4	0	0	1	0	4	2	4	3	1	4	1	0	0	2	3	1	0	3	4	0	2	1	1	4	2	1	3	1	1	0	1
d__Bacteria	k__norank_d__Bacteria	p__Proteobacteria	c__Alphaproteobacteria	o__Reyranellales	f__Reyranellaceae	g__norank_f__Reyranellaceae	s__unclassified_g__norank_f__Reyranellaceae	0	0	7	1	1	0	1	0	0	3	0	0	0	0	0	0	0	0	0	0	0	0	0	0	0	0	0	0	0	0	0	0	0	0	0	0	0	0	0	0	0	0
d__Bacteria	k__norank_d__Bacteria	p__Proteobacteria	c__Alphaproteobacteria	o__Rhizobiales	f__Rhizobiales_Incertae_Sedis	g__norank_f__Rhizobiales_Incertae_Sedis	s__unclassified_g__norank_f__Rhizobiales_Incertae_Sedis	0	0	0	1	0	1	0	5	0	1	4	0	6	4	10	2	0	0	0	0	11	6	8	1	1	3	1	3	4	4	1	0	1	1	17	0	0	9	2	9	0	0
d__Bacteria	k__norank_d__Bacteria	p__Chloroflexi	c__Chloroflexia	o__Chloroflexales	f__Roseiflexaceae	g__norank_f__Roseiflexaceae	s__unclassified_g__norank_f__Roseiflexaceae	45	8	55	46	26	25	41	31	25	8	29	7	3	2	2	3	12	50	54	25	8	17	8	1	3	2	7	1	0	1	3	21	7	11	30	5	0	1	12	18	0	0
d__Bacteria	k__norank_d__Bacteria	p__Proteobacteria	c__Gammaproteobacteria	o__Burkholderiales	f__SC-I-84	g__norank_f__SC-I-84	s__unclassified_g__norank_f__SC-I-84	210	40	197	228	76	135	133	177	151	63	79	43	34	83	95	22	83	164	143	119	14	9	9	2	2	7	11	15	12	28	15	7	64	69	99	1	39	21	3	7	0	0
d__Bacteria	k__norank_d__Bacteria	p__Proteobacteria	c__Alphaproteobacteria	o__Rickettsiales	f__SM2D12	g__norank_f__SM2D12	s__unclassified_g__norank_f__SM2D12	3	2	1	4	0	0	1	10	1	1	3	3	2	5	9	3	22	4	33	7	3	11	7	0	1	4	2	5	3	2	0	2	2	1	8	7	2	13	20	7	1	5
d__Bacteria	k__norank_d__Bacteria	p__Myxococcota	c__Polyangia	o__Polyangiales	f__Sandaracinaceae	g__norank_f__Sandaracinaceae	s__unclassified_g__norank_f__Sandaracinaceae	9	1	24	11	3	2	3	7	8	4	3	0	5	1	12	81	3	17	1	2	10	0	4	0	0	1	7	0	1	0	0	0	5	2	3	0	0	1	2	0	0	0
d__Bacteria	k__norank_d__Bacteria	p__Verrucomicrobiota	c__Chlamydiae	o__Chlamydiales	f__Simkaniaceae	g__norank_f__Simkaniaceae	s__unclassified_g__norank_f__Simkaniaceae	0	4	0	0	0	0	3	11	1	1	1	1	0	0	0	0	0	1	0	0	0	1	0	0	0	0	1	0	0	0	2	0	0	4	0	2	0	0	0	6	0	0
d__Bacteria	k__norank_d__Bacteria	p__Actinobacteriota	c__Thermoleophilia	o__Solirubrobacterales	f__Solirubrobacteraceae	g__norank_f__Solirubrobacteraceae	s__unclassified_g__norank_f__Solirubrobacteraceae	65	98	8	75	31	144	49	71	50	57	127	179	151	112	83	26	37	24	64	27	70	51	71	92	110	68	98	194	138	135	46	85	155	168	53	85	127	131	76	66	53	109
d__Bacteria	k__norank_d__Bacteria	p__Spirochaetota	c__Spirochaetia	o__Spirochaetales	f__Spirochaetaceae	g__norank_f__Spirochaetaceae	s__unclassified_g__norank_f__Spirochaetaceae	0	1	0	0	0	0	0	2	0	0	0	0	0	0	0	0	0	1	1	0	0	0	0	0	0	0	0	1	0	0	0	0	0	0	2	0	0	0	0	0	0	0
d__Bacteria	k__norank_d__Bacteria	p__Proteobacteria	c__Gammaproteobacteria	o__Steroidobacterales	f__Steroidobacteraceae	g__norank_f__Steroidobacteraceae	s__unclassified_g__norank_f__Steroidobacteraceae	14	3	27	23	6	3	5	6	8	6	5	1	2	0	0	0	1	2	0	1	0	0	1	1	2	1	2	0	1	0	0	0	0	1	0	0	0	0	0	0	0	0
d__Bacteria	k__norank_d__Bacteria	p__Proteobacteria	c__Gammaproteobacteria	o__Burkholderiales	f__Sutterellaceae	g__norank_f__Sutterellaceae	s__unclassified_g__norank_f__Sutterellaceae	3	102	17	12	17	76	7	5	5	57	61	129	116	195	79	2	3	5	32	5	2	13	28	41	43	84	89	97	88	110	246	78	227	62	5	21	530	48	20	53	85	46
d__Bacteria	k__norank_d__Bacteria	p__Firmicutes	c__Symbiobacteriia	o__Symbiobacteriales	f__Symbiobacteraceae	g__norank_f__Symbiobacteraceae	s__unclassified_g__norank_f__Symbiobacteraceae	0	0	0	0	0	1	0	1	1	4	0	0	0	0	0	0	2	1	0	2	1	6	4	11	5	3	1	1	1	0	4	8	2	0	1	4	0	1	1	4	8	0
d__Bacteria	k__norank_d__Bacteria	p__Proteobacteria	c__Gammaproteobacteria	o__Burkholderiales	f__TRA3-20	g__norank_f__TRA3-20	s__unclassified_g__norank_f__TRA3-20	14	4	38	23	26	5	18	23	4	3	2	0	3	1	4	40	12	10	14	7	2	0	2	0	0	0	0	1	1	0	5	2	7	3	7	0	0	0	0	0	0	0
d__Bacteria	k__norank_d__Bacteria	p__Dependentiae	c__Babeliae	o__Babeliales	f__UBA12409	g__norank_f__UBA12409	s__unclassified_g__norank_f__UBA12409	0	0	0	0	0	0	0	0	0	0	0	0	0	0	0	0	0	0	0	0	0	0	0	0	0	0	0	0	0	0	0	0	1	0	0	0	0	0	0	0	0	0
d__Bacteria	k__norank_d__Bacteria	p__Dependentiae	c__Babeliae	o__Babeliales	f__UBA12411	g__norank_f__UBA12411	s__unclassified_g__norank_f__UBA12411	0	1	3	0	0	0	0	0	0	0	0	0	0	1	0	0	0	0	0	0	0	0	0	0	0	0	0	0	0	0	0	0	0	0	0	0	0	0	0	0	0	0
d__Bacteria	k__norank_d__Bacteria	p__Firmicutes	c__Clostridia	o__Oscillospirales	f__UCG-010	g__norank_f__UCG-010	s__unclassified_g__norank_f__UCG-010	0	0	0	0	0	0	0	0	0	0	0	0	0	0	0	0	0	0	0	0	0	0	0	0	0	0	0	0	1	0	0	0	0	0	0	0	0	0	0	0	0	0
d__Bacteria	k__norank_d__Bacteria	p__Proteobacteria	c__Alphaproteobacteria	o__Elsterales	f__URHD0088	g__norank_f__URHD0088	s__unclassified_g__norank_f__URHD0088	0	1	0	0	0	0	0	0	0	0	4	3	2	11	8	1	1	0	5	1	8	10	12	8	3	4	6	14	8	7	0	0	6	4	5	15	2	18	17	5	4	13
d__Bacteria	k__norank_d__Bacteria	p__Dependentiae	c__Babeliae	o__Babeliales	f__Vermiphilaceae	g__norank_f__Vermiphilaceae	s__unclassified_g__norank_f__Vermiphilaceae	2	5	3	0	2	4	7	9	6	4	8	6	6	22	11	12	6	3	5	9	0	5	1	1	1	11	9	7	4	2	6	6	14	23	7	1	2	6	14	2	0	0
d__Bacteria	k__norank_d__Bacteria	p__Verrucomicrobiota	c__Verrucomicrobiae	o__Verrucomicrobiales	f__Verrucomicrobiaceae	g__norank_f__Verrucomicrobiaceae	s__unclassified_g__norank_f__Verrucomicrobiaceae	0	0	0	0	0	0	0	0	1	0	0	0	0	0	0	1	1	0	0	0	0	0	0	0	0	0	0	0	0	0	0	0	0	0	0	0	0	0	0	0	0	0
d__Bacteria	k__norank_d__Bacteria	p__Acidobacteriota	c__Vicinamibacteria	o__Vicinamibacterales	f__Vicinamibacteraceae	g__norank_f__Vicinamibacteraceae	s__unclassified_g__norank_f__Vicinamibacteraceae	88	127	481	112	163	73	170	83	188	185	115	8	18	17	29	92	54	98	22	50	12	16	24	5	4	12	6	2	3	11	42	22	19	25	70	6	8	6	14	11	0	10
d__Bacteria	k__norank_d__Bacteria	p__Patescibacteria	c__Saccharimonadia	o__Saccharimonadales	f__WWH38	g__norank_f__WWH38	s__unclassified_g__norank_f__WWH38	5	0	2	1	0	3	4	31	0	1	3	0	3	2	12	0	9	14	2	19	0	3	1	0	0	3	0	0	3	0	1	1	2	1	0	0	0	1	3	0	0	0
d__Bacteria	k__norank_d__Bacteria	p__Proteobacteria	c__Alphaproteobacteria	o__Rhizobiales	f__Xanthobacteraceae	g__norank_f__Xanthobacteraceae	s__unclassified_g__norank_f__Xanthobacteraceae	913	489	440	811	245	841	511	346	807	571	847	1355	959	1695	1154	166	210	167	348	244	391	325	361	1035	866	637	730	869	914	667	367	487	1073	807	334	497	324	468	452	367	699	508
d__Bacteria	k__norank_d__Bacteria	p__Proteobacteria	c__Gammaproteobacteria	o__Xanthomonadales	f__Xanthomonadaceae	g__norank_f__Xanthomonadaceae	s__unclassified_g__norank_f__Xanthomonadaceae	2	3	0	0	0	3	0	11	0	1	8	2	1	7	9	29	0	2	11	0	0	4	1	0	0	3	10	0	1	3	0	1	1	3	6	0	0	0	0	0	0	0
d__Bacteria	k__norank_d__Bacteria	p__Verrucomicrobiota	c__Chlamydiae	o__Chlamydiales	f__cvE6	g__norank_f__cvE6	s__unclassified_g__norank_f__cvE6	0	2	3	0	0	0	1	1	6	1	0	0	1	6	0	6	0	1	4	0	0	0	0	1	0	0	1	3	0	0	0	0	0	0	0	1	0	0	0	0	0	0
d__Bacteria	k__norank_d__Bacteria	p__Bacteroidota	c__Bacteroidia	o__Sphingobacteriales	f__env.OPS_17	g__norank_f__env.OPS_17	s__unclassified_g__norank_f__env.OPS_17	4	4	1	1	9	6	2	15	4	0	8	3	1	5	3	19	17	11	16	6	14	6	26	3	0	8	9	7	7	13	4	9	4	0	9	1	8	5	15	10	0	7
d__Bacteria	k__norank_d__Bacteria	p__Bdellovibrionota	c__Oligoflexia	o__0319-6G20	f__norank_o__0319-6G20	g__norank_f__norank_o__0319-6G20	s__unclassified_g__norank_f__norank_o__0319-6G20	36	17	24	28	27	43	8	47	30	21	33	21	20	35	20	52	41	26	55	24	58	36	43	15	23	56	41	73	46	58	19	15	28	31	37	57	16	69	49	37	29	41
d__Bacteria	k__norank_d__Bacteria	p__Acidobacteriota	c__Blastocatellia	o__11-24	f__norank_o__11-24	g__norank_f__norank_o__11-24	s__unclassified_g__norank_f__norank_o__11-24	49	53	73	34	31	39	97	17	53	39	15	20	13	14	11	2	6	4	9	10	15	6	5	14	6	14	12	13	16	10	4	4	3	30	28	14	10	3	7	1	5	13
d__Bacteria	k__norank_d__Bacteria	p__Acidobacteriota	c__Acidobacteriae	o__Acidobacteriales	f__norank_o__Acidobacteriales	g__norank_f__norank_o__Acidobacteriales	s__unclassified_g__norank_f__norank_o__Acidobacteriales	295	1142	52	164	244	649	473	392	285	599	845	942	783	576	809	236	892	402	963	727	822	760	1099	666	610	1248	1436	879	904	795	545	392	309	605	821	1407	631	627	1103	956	596	1002
d__Bacteria	k__norank_d__Bacteria	p__Chloroflexi	c__Anaerolineae	o__Ardenticatenales	f__norank_o__Ardenticatenales	g__norank_f__norank_o__Ardenticatenales	s__unclassified_g__norank_f__norank_o__Ardenticatenales	0	0	35	1	4	0	0	0	7	10	0	0	0	0	0	1	0	0	0	0	0	0	1	0	0	0	0	0	0	0	0	0	0	0	0	0	0	0	0	0	0	0
d__Bacteria	k__norank_d__Bacteria	p__Armatimonadota	c__Armatimonadia	o__Armatimonadales	f__norank_o__Armatimonadales	g__norank_f__norank_o__Armatimonadales	s__unclassified_g__norank_f__norank_o__Armatimonadales	3	1	2	1	1	4	1	0	0	1	1	0	2	1	0	0	3	3	7	0	1	1	1	0	0	1	1	8	1	0	0	0	0	3	0	1	1	0	1	1	0	0
d__Bacteria	k__norank_d__Bacteria	p__Chloroflexi	c__Ktedonobacteria	o__B12-WMSP1	f__norank_o__B12-WMSP1	g__norank_f__norank_o__B12-WMSP1	s__unclassified_g__norank_f__norank_o__B12-WMSP1	4	9	0	1	0	4	2	1	0	5	38	43	33	4	2	6	8	3	6	6	32	26	18	15	12	29	23	32	31	26	15	13	0	1	0	49	11	7	35	25	40	38
d__Bacteria	k__norank_d__Bacteria	p__Dependentiae	c__Babeliae	o__Babeliales	f__norank_o__Babeliales	g__norank_f__norank_o__Babeliales	s__unclassified_g__norank_f__norank_o__Babeliales	0	0	0	0	0	0	0	0	3	0	0	0	0	7	10	0	0	0	0	0	0	0	0	0	0	0	0	0	3	0	0	0	4	1	0	0	0	0	0	0	0	0
d__Bacteria	k__norank_d__Bacteria	p__Myxococcota	c__Polyangia	o__Blfdi19	f__norank_o__Blfdi19	g__norank_f__norank_o__Blfdi19	s__unclassified_g__norank_f__norank_o__Blfdi19	3	3	0	1	2	2	2	4	0	0	2	1	0	3	1	0	0	3	1	5	4	2	4	0	0	1	1	2	2	0	1	2	0	5	2	6	1	4	4	3	0	0
d__Bacteria	k__norank_d__Bacteria	p__Proteobacteria	c__Gammaproteobacteria	o__Burkholderiales	f__norank_o__Burkholderiales	g__norank_f__norank_o__Burkholderiales	s__unclassified_g__norank_f__norank_o__Burkholderiales	0	0	0	0	0	0	0	0	0	0	0	0	0	0	0	0	3	0	0	0	0	0	0	0	0	0	0	0	1	0	0	0	0	0	0	1	0	0	0	0	0	6
d__Bacteria	k__norank_d__Bacteria	p__Chloroflexi	c__Ktedonobacteria	o__C0119	f__norank_o__C0119	g__norank_f__norank_o__C0119	s__unclassified_g__norank_f__norank_o__C0119	50	31	12	26	16	29	35	27	14	6	34	32	23	12	16	4	14	14	47	9	21	6	8	4	3	17	34	11	10	16	4	2	8	20	25	12	0	9	1	9	2	0
d__Bacteria	k__norank_d__Bacteria	p__Proteobacteria	c__Gammaproteobacteria	o__CCD24	f__norank_o__CCD24	g__norank_f__norank_o__CCD24	s__unclassified_g__norank_f__norank_o__CCD24	0	0	0	0	0	0	0	0	0	0	0	0	0	0	0	11	0	0	0	0	0	0	0	0	0	0	0	0	0	0	0	0	0	0	0	0	0	0	0	0	0	0
d__Bacteria	k__norank_d__Bacteria	p__Patescibacteria	c__Parcubacteria	o__Candidatus_Doudnabacteria	f__norank_o__Candidatus_Doudnabacteria	g__norank_f__norank_o__Candidatus_Doudnabacteria	s__unclassified_g__norank_f__norank_o__Candidatus_Doudnabacteria	0	0	0	0	0	0	0	0	0	0	0	0	0	0	0	0	0	0	0	0	0	0	2	0	0	0	0	0	0	0	0	0	0	1	0	0	0	0	0	0	0	1
d__Bacteria	k__norank_d__Bacteria	p__Patescibacteria	c__Parcubacteria	o__Candidatus_Jorgensenbacteria	f__norank_o__Candidatus_Jorgensenbacteria	g__norank_f__norank_o__Candidatus_Jorgensenbacteria	s__unclassified_g__norank_f__norank_o__Candidatus_Jorgensenbacteria	0	0	0	0	2	0	0	0	0	0	0	0	1	0	0	0	0	0	0	0	0	1	2	0	2	0	0	0	0	0	0	0	0	0	0	1	0	0	0	4	0	0
d__Bacteria	k__norank_d__Bacteria	p__Patescibacteria	c__Parcubacteria	o__Candidatus_Kaiserbacteria	f__norank_o__Candidatus_Kaiserbacteria	g__norank_f__norank_o__Candidatus_Kaiserbacteria	s__unclassified_g__norank_f__norank_o__Candidatus_Kaiserbacteria	0	0	11	2	4	1	2	5	0	1	3	1	1	1	0	7	6	1	2	3	7	1	16	0	0	12	3	0	1	3	2	0	1	2	6	1	0	1	0	1	0	0
d__Bacteria	k__norank_d__Bacteria	p__Patescibacteria	c__Parcubacteria	o__Candidatus_Liptonbacteria	f__norank_o__Candidatus_Liptonbacteria	g__norank_f__norank_o__Candidatus_Liptonbacteria	s__unclassified_g__norank_f__norank_o__Candidatus_Liptonbacteria	0	0	0	0	0	0	0	0	0	0	0	0	0	0	0	0	0	0	0	0	0	0	0	0	0	0	0	0	0	0	0	0	0	0	0	0	0	0	0	0	0	0
d__Bacteria	k__norank_d__Bacteria	p__Patescibacteria	c__ABY1	o__Candidatus_Magasanikbacteria	f__norank_o__Candidatus_Magasanikbacteria	g__norank_f__norank_o__Candidatus_Magasanikbacteria	s__unclassified_g__norank_f__norank_o__Candidatus_Magasanikbacteria	0	0	0	0	1	0	1	0	0	0	0	0	0	0	0	0	0	0	0	0	0	1	0	0	0	0	0	0	0	0	0	0	0	0	0	0	0	0	1	0	0	0
d__Bacteria	k__norank_d__Bacteria	p__Patescibacteria	c__Parcubacteria	o__Candidatus_Moranbacteria	f__norank_o__Candidatus_Moranbacteria	g__norank_f__norank_o__Candidatus_Moranbacteria	s__unclassified_g__norank_f__norank_o__Candidatus_Moranbacteria	0	0	0	0	0	0	0	0	0	0	0	0	0	0	0	0	0	0	0	0	0	0	0	0	0	0	0	0	0	0	0	0	0	0	0	0	0	0	0	0	0	0
d__Bacteria	k__norank_d__Bacteria	p__Patescibacteria	c__Gracilibacteria	o__Candidatus_Peribacteria	f__norank_o__Candidatus_Peribacteria	g__norank_f__norank_o__Candidatus_Peribacteria	s__unclassified_g__norank_f__norank_o__Candidatus_Peribacteria	0	0	0	0	0	0	0	0	0	0	0	0	0	0	1	0	0	0	0	0	0	1	0	0	0	0	0	0	0	0	0	0	0	0	0	0	0	0	1	0	0	0
d__Bacteria	k__norank_d__Bacteria	p__Patescibacteria	c__Parcubacteria	o__Candidatus_Staskawiczbacteria	f__norank_o__Candidatus_Staskawiczbacteria	g__norank_f__norank_o__Candidatus_Staskawiczbacteria	s__unclassified_g__norank_f__norank_o__Candidatus_Staskawiczbacteria	1	2	1	0	0	3	1	0	1	0	0	0	0	0	0	0	0	0	0	0	0	0	0	0	0	0	0	0	0	0	0	0	0	0	0	0	0	1	2	0	0	0
d__Bacteria	k__norank_d__Bacteria	p__Patescibacteria	c__Microgenomatia	o__Candidatus_Woesebacteria	f__norank_o__Candidatus_Woesebacteria	g__norank_f__norank_o__Candidatus_Woesebacteria	s__unclassified_g__norank_f__norank_o__Candidatus_Woesebacteria	0	0	0	2	2	1	0	0	2	1	0	0	0	0	0	0	0	0	0	0	0	0	0	0	0	0	0	0	0	0	0	0	0	0	0	0	0	0	0	0	0	0
d__Bacteria	k__norank_d__Bacteria	p__Patescibacteria	c__Parcubacteria	o__Candidatus_Yanofskybacteria	f__norank_o__Candidatus_Yanofskybacteria	g__norank_f__norank_o__Candidatus_Yanofskybacteria	s__unclassified_g__norank_f__norank_o__Candidatus_Yanofskybacteria	0	0	0	6	0	0	0	0	0	0	0	1	0	0	0	0	0	0	1	0	0	0	0	0	0	0	0	0	1	1	0	0	0	0	0	0	0	4	0	0	0	0
d__Bacteria	k__norank_d__Bacteria	p__Bacteroidota	c__Bacteroidia	o__Chitinophagales	f__norank_o__Chitinophagales	g__norank_f__norank_o__Chitinophagales	s__unclassified_g__norank_f__norank_o__Chitinophagales	0	0	0	6	0	3	8	4	3	2	0	0	0	2	5	0	1	1	0	0	0	0	0	0	0	0	0	0	0	0	0	1	2	0	1	0	0	0	0	1	0	0
d__Bacteria	k__norank_d__Bacteria	p__Cyanobacteria	c__Cyanobacteriia	o__Chloroplast	f__norank_o__Chloroplast	g__norank_f__norank_o__Chloroplast	s__unclassified_g__norank_f__norank_o__Chloroplast	6	37	23	7	8	18	37	5	107	11	15	13	8	9	3	59	436	99	14	27	29	95	70	124	83	35	41	83	38	9	17	53	71	3	55	3	10	16	47	22	3	10
d__Bacteria	k__norank_d__Bacteria	p__Armatimonadota	c__Chthonomonadetes	o__Chthonomonadales	f__norank_o__Chthonomonadales	g__norank_f__norank_o__Chthonomonadales	s__unclassified_g__norank_f__norank_o__Chthonomonadales	1	2	0	1	0	0	1	3	0	0	5	0	0	0	1	0	0	6	2	6	3	7	4	0	0	6	9	0	2	5	0	0	0	1	5	2	0	1	5	2	2	3
d__Bacteria	k__norank_d__Bacteria	p__Acidobacteriota	c__Blastocatellia	o__DS-100	f__norank_o__DS-100	g__norank_f__norank_o__DS-100	s__unclassified_g__norank_f__norank_o__DS-100	2	0	8	0	0	0	3	1	0	0	0	0	0	0	0	0	0	0	0	0	0	0	0	0	0	0	0	0	0	0	0	0	0	0	0	0	0	0	0	0	0	0
d__Bacteria	k__norank_d__Bacteria	p__Proteobacteria	c__Alphaproteobacteria	o__Defluviicoccales	f__norank_o__Defluviicoccales	g__norank_f__norank_o__Defluviicoccales	s__unclassified_g__norank_f__norank_o__Defluviicoccales	1	0	3	1	2	0	0	0	1	2	0	0	0	0	0	0	0	0	0	1	0	0	0	0	0	0	0	0	0	0	0	0	1	0	1	0	0	0	0	0	0	0
d__Bacteria	k__norank_d__Bacteria	p__Proteobacteria	c__Alphaproteobacteria	o__Elsterales	f__norank_o__Elsterales	g__norank_f__norank_o__Elsterales	s__unclassified_g__norank_f__norank_o__Elsterales	107	84	48	131	57	115	71	82	88	112	197	265	177	712	420	54	95	104	188	109	63	71	101	83	136	151	198	294	190	178	142	98	348	177	140	287	230	366	191	185	151	341
d__Bacteria	k__norank_d__Bacteria	p__Elusimicrobiota	c__Elusimicrobia	o__FCPU453	f__norank_o__FCPU453	g__norank_f__norank_o__FCPU453	s__unclassified_g__norank_f__norank_o__FCPU453	0	0	0	0	0	0	0	0	0	0	0	0	0	0	0	0	0	0	1	0	0	0	0	0	0	0	0	0	1	0	0	0	0	0	0	0	1	0	0	0	0	0
d__Bacteria	k__norank_d__Bacteria	p__Actinobacteriota	c__Actinobacteria	o__Frankiales	f__norank_o__Frankiales	g__norank_f__norank_o__Frankiales	s__unclassified_g__norank_f__norank_o__Frankiales	2	1	1	3	6	3	4	5	0	1	0	0	0	0	1	9	18	14	0	8	10	3	3	2	2	0	1	2	1	4	4	0	2	1	1	4	1	1	1	2	0	2
d__Bacteria	k__norank_d__Bacteria	p__Actinobacteriota	c__Thermoleophilia	o__Gaiellales	f__norank_o__Gaiellales	g__norank_f__norank_o__Gaiellales	s__unclassified_g__norank_f__norank_o__Gaiellales	457	205	327	553	229	361	453	263	445	169	149	98	159	107	218	78	327	211	253	234	51	47	47	17	19	19	26	26	27	58	45	29	183	282	350	26	36	67	42	26	12	15
d__Bacteria	k__norank_d__Bacteria	p__Actinobacteriota	c__Acidimicrobiia	o__IMCC26256	f__norank_o__IMCC26256	g__norank_f__norank_o__IMCC26256	s__unclassified_g__norank_f__norank_o__IMCC26256	421	252	273	480	195	255	314	227	274	287	342	456	392	293	321	107	195	325	265	273	253	259	248	266	275	197	197	218	260	248	152	201	626	403	461	232	125	386	285	226	160	149
d__Bacteria	k__norank_d__Bacteria	p__Proteobacteria	c__Gammaproteobacteria	o__KI89A_clade	f__norank_o__KI89A_clade	g__norank_f__norank_o__KI89A_clade	s__unclassified_g__norank_f__norank_o__KI89A_clade	3	1	7	7	2	2	5	1	11	5	1	0	0	0	0	6	0	2	0	3	0	0	0	0	0	0	0	0	0	0	0	0	3	1	3	0	0	0	0	0	0	0
d__Bacteria	k__norank_d__Bacteria	p__Bacteroidota	c__Kapabacteria	o__Kapabacteriales	f__norank_o__Kapabacteriales	g__norank_f__norank_o__Kapabacteriales	s__unclassified_g__norank_f__norank_o__Kapabacteriales	1	0	0	3	1	0	0	1	0	0	2	1	1	1	0	0	8	6	3	4	3	0	0	0	0	7	4	1	0	0	1	0	0	2	0	5	0	2	3	14	1	0
d__Bacteria	k__norank_d__Bacteria	p__Elusimicrobiota	c__Elusimicrobia	o__Lineage_IV	f__norank_o__Lineage_IV	g__norank_f__norank_o__Lineage_IV	s__unclassified_g__norank_f__norank_o__Lineage_IV	3	4	1	2	0	6	1	6	0	2	2	1	1	1	5	7	17	4	2	19	8	2	4	4	3	7	10	9	5	3	2	4	1	11	12	8	4	8	3	6	3	22
d__Bacteria	k__norank_d__Bacteria	p__Actinobacteriota	c__Acidimicrobiia	o__Microtrichales	f__norank_o__Microtrichales	g__norank_f__norank_o__Microtrichales	s__unclassified_g__norank_f__norank_o__Microtrichales	11	3	15	16	4	3	10	4	3	4	5	1	11	0	7	38	2	7	3	4	1	5	3	0	0	0	1	0	0	0	1	1	2	1	30	1	0	10	3	5	0	0
d__Bacteria	k__norank_d__Bacteria	p__Bdellovibrionota	c__Oligoflexia	o__Oligoflexales	f__norank_o__Oligoflexales	g__norank_f__norank_o__Oligoflexales	s__unclassified_g__norank_f__norank_o__Oligoflexales	0	0	0	0	0	0	0	0	0	0	0	0	0	0	0	8	0	0	0	0	0	0	0	0	0	0	1	0	1	0	0	0	0	0	0	0	0	0	1	0	0	3
d__Bacteria	k__norank_d__Bacteria	p__Acidobacteriota	c__Acidobacteriae	o__PAUC26f	f__norank_o__PAUC26f	g__norank_f__norank_o__PAUC26f	s__unclassified_g__norank_f__norank_o__PAUC26f	0	1	0	1	1	3	1	0	1	0	2	4	6	14	0	0	0	0	8	0	0	0	0	0	0	0	0	0	0	0	0	0	0	3	1	0	0	0	0	0	0	0
d__Bacteria	k__norank_d__Bacteria	p__Proteobacteria	c__Gammaproteobacteria	o__PLTA13	f__norank_o__PLTA13	g__norank_f__norank_o__PLTA13	s__unclassified_g__norank_f__norank_o__PLTA13	2	1	7	1	0	0	0	2	10	6	0	0	0	0	0	0	0	0	0	0	0	0	1	0	0	0	0	0	0	0	0	0	0	0	0	0	0	0	0	0	0	0
d__Bacteria	k__norank_d__Bacteria	p__Actinobacteriota	c__Actinobacteria	o__PeM15	f__norank_o__PeM15	g__norank_f__norank_o__PeM15	s__unclassified_g__norank_f__norank_o__PeM15	0	0	0	0	0	0	0	0	0	0	0	0	0	0	2	0	0	1	0	0	1	0	0	0	0	0	0	0	0	0	1	0	0	0	0	0	0	0	0	0	0	0
d__Bacteria	k__norank_d__Bacteria	p__Chloroflexi	c__Anaerolineae	o__RBG-13-54-9	f__norank_o__RBG-13-54-9	g__norank_f__norank_o__RBG-13-54-9	s__unclassified_g__norank_f__norank_o__RBG-13-54-9	94	46	28	48	16	59	40	31	30	13	36	31	32	18	5	4	5	5	39	2	1	0	0	0	1	1	0	1	4	5	5	4	21	15	27	1	27	1	0	1	1	9
d__Bacteria	k__norank_d__Bacteria	p__Firmicutes	c__Bacilli	o__RF39	f__norank_o__RF39	g__norank_f__norank_o__RF39	s__unclassified_g__norank_f__norank_o__RF39	0	0	0	0	0	0	0	0	0	0	0	0	0	0	0	0	0	0	0	0	0	0	0	0	0	0	0	0	0	0	0	0	0	0	0	0	0	0	0	0	0	0
d__Bacteria	k__norank_d__Bacteria	p__Proteobacteria	c__Alphaproteobacteria	o__Rhizobiales	f__norank_o__Rhizobiales	g__norank_f__norank_o__Rhizobiales	s__unclassified_g__norank_f__norank_o__Rhizobiales	0	0	0	0	0	0	0	0	0	0	0	0	0	0	0	0	0	1	0	2	0	0	0	0	0	0	0	0	0	0	0	0	0	0	0	0	0	0	0	0	0	0
d__Bacteria	k__norank_d__Bacteria	p__Proteobacteria	c__Alphaproteobacteria	o__Rhodospirillales	f__norank_o__Rhodospirillales	g__norank_f__norank_o__Rhodospirillales	s__unclassified_g__norank_f__norank_o__Rhodospirillales	2	1	0	0	1	0	1	9	0	2	4	0	0	9	3	4	11	2	1	5	2	7	5	0	0	0	1	3	3	3	1	1	2	0	2	2	0	9	9	4	2	0
d__Bacteria	k__norank_d__Bacteria	p__Methylomirabilota	c__Methylomirabilia	o__Rokubacteriales	f__norank_o__Rokubacteriales	g__norank_f__norank_o__Rokubacteriales	s__unclassified_g__norank_f__norank_o__Rokubacteriales	31	150	18	35	84	134	50	39	63	123	23	25	25	41	15	7	3	2	17	1	16	60	33	63	105	38	43	27	28	27	186	142	82	67	24	4	76	2	1	41	63	37
d__Bacteria	k__norank_d__Bacteria	p__Verrucomicrobiota	c__Verrucomicrobiae	o__S-BQ2-57_soil_group	f__norank_o__S-BQ2-57_soil_group	g__norank_f__norank_o__S-BQ2-57_soil_group	s__unclassified_g__norank_f__norank_o__S-BQ2-57_soil_group	1	1	0	0	0	0	1	1	0	1	2	0	1	0	1	0	0	0	0	0	0	1	0	0	1	0	0	0	0	0	4	1	1	2	1	0	0	0	0	0	0	0
d__Bacteria	k__norank_d__Bacteria	p__Chloroflexi	c__Dehalococcoidia	o__S085	f__norank_o__S085	g__norank_f__norank_o__S085	s__unclassified_g__norank_f__norank_o__S085	24	12	45	30	12	7	16	26	13	17	20	4	9	4	7	19	20	44	37	48	1	6	9	3	1	8	4	1	2	12	4	7	14	20	41	3	0	2	3	8	0	0
d__Bacteria	k__norank_d__Bacteria	p__Chloroflexi	c__Dehalococcoidia	o__SAR202_clade	f__norank_o__SAR202_clade	g__norank_f__norank_o__SAR202_clade	s__unclassified_g__norank_f__norank_o__SAR202_clade	0	0	0	0	0	1	1	0	2	1	0	0	1	2	1	0	0	0	2	0	0	0	0	0	0	0	0	0	0	2	0	0	3	1	0	0	1	0	0	0	0	0
d__Bacteria	k__norank_d__Bacteria	p__Chloroflexi	c__Anaerolineae	o__SBR1031	f__norank_o__SBR1031	g__norank_f__norank_o__SBR1031	s__unclassified_g__norank_f__norank_o__SBR1031	39	37	53	25	33	21	29	25	44	55	47	44	52	21	46	2	19	59	105	42	28	28	18	4	6	36	31	25	16	21	20	7	18	77	30	87	65	48	77	90	38	42
d__Bacteria	k__norank_d__Bacteria	p__Chloroflexi	c__Anaerolineae	o__SJA-15	f__norank_o__SJA-15	g__norank_f__norank_o__SJA-15	s__unclassified_g__norank_f__norank_o__SJA-15	0	0	0	0	0	2	0	0	1	0	0	0	0	1	0	0	0	0	0	0	0	0	0	0	0	0	0	0	0	0	0	0	0	0	0	0	0	0	0	0	0	0
d__Bacteria	k__norank_d__Bacteria	p__Patescibacteria	c__Saccharimonadia	o__Saccharimonadales	f__norank_o__Saccharimonadales	g__norank_f__norank_o__Saccharimonadales	s__unclassified_g__norank_f__norank_o__Saccharimonadales	47	18	6	10	5	8	12	22	2	6	9	1	13	4	7	35	79	133	12	100	11	24	5	1	4	3	2	1	2	14	13	74	24	3	4	2	13	1	38	19	2	2
d__Bacteria	k__norank_d__Bacteria	p__Acidobacteriota	c__Acidobacteriae	o__Subgroup_13	f__norank_o__Subgroup_13	g__norank_f__norank_o__Subgroup_13	s__unclassified_g__norank_f__norank_o__Subgroup_13	7	26	0	4	4	18	7	17	5	22	22	30	16	14	22	2	9	8	22	5	4	9	13	14	14	6	16	9	12	8	28	24	16	9	7	12	36	3	9	31	24	18
d__Bacteria	k__norank_d__Bacteria	p__Acidobacteriota	c__Acidobacteriae	o__Subgroup_15	f__norank_o__Subgroup_15	g__norank_f__norank_o__Subgroup_15	s__unclassified_g__norank_f__norank_o__Subgroup_15	5	4	9	2	2	2	5	9	6	3	10	0	3	4	4	0	1	3	8	1	5	0	0	0	0	2	4	2	1	1	4	2	2	2	11	1	4	5	1	0	2	0
d__Bacteria	k__norank_d__Bacteria	p__Acidobacteriota	c__Vicinamibacteria	o__Subgroup_17	f__norank_o__Subgroup_17	g__norank_f__norank_o__Subgroup_17	s__unclassified_g__norank_f__norank_o__Subgroup_17	21	53	48	19	25	66	64	16	72	51	27	40	14	16	13	5	6	3	38	5	14	10	9	28	33	14	3	6	14	14	3	24	3	21	17	2	20	2	6	4	9	22
d__Bacteria	k__norank_d__Bacteria	p__Acidobacteriota	c__Acidobacteriae	o__Subgroup_2	f__norank_o__Subgroup_2	g__norank_f__norank_o__Subgroup_2	s__unclassified_g__norank_f__norank_o__Subgroup_2	15	120	3	8	27	70	52	94	11	142	186	208	244	171	213	23	52	55	117	58	151	125	173	183	226	195	185	168	223	139	312	88	72	127	120	151	372	72	162	232	215	298
d__Bacteria	k__norank_d__Bacteria	p__Acidobacteriota	c__Holophagae	o__Subgroup_7	f__norank_o__Subgroup_7	g__norank_f__norank_o__Subgroup_7	s__unclassified_g__norank_f__norank_o__Subgroup_7	111	99	39	96	67	66	124	38	31	47	126	196	113	103	58	26	39	21	63	20	135	95	131	83	50	116	189	80	64	135	39	78	72	55	40	16	76	21	37	22	8	20
d__Bacteria	k__norank_d__Bacteria	p__Acidobacteriota	c__Vicinamibacteria	o__Vicinamibacterales	f__norank_o__Vicinamibacterales	g__norank_f__norank_o__Vicinamibacterales	s__unclassified_g__norank_f__norank_o__Vicinamibacterales	674	854	1048	531	623	654	1283	969	803	834	997	403	524	339	468	170	280	660	686	408	554	707	484	236	218	353	394	132	257	293	381	537	311	661	1721	320	433	318	272	370	135	176
d__Bacteria	k__norank_d__Bacteria	p__Myxococcota	c__Polyangia	o__mle1-27	f__norank_o__mle1-27	g__norank_f__norank_o__mle1-27	s__unclassified_g__norank_f__norank_o__mle1-27	4	0	6	3	4	5	1	1	3	4	3	1	3	3	1	1	0	4	2	1	11	6	6	2	1	11	4	3	2	8	6	6	6	1	3	7	4	8	7	6	6	7
d__Bacteria	k__norank_d__Bacteria	p__Chloroflexi	c__AD3	o__norank_c__AD3	f__norank_o__norank_c__AD3	g__norank_f__norank_o__norank_c__AD3	s__unclassified_g__norank_f__norank_o__norank_c__AD3	39	325	2	17	100	120	72	33	10	203	299	451	449	99	85	160	334	69	111	141	657	811	642	1142	861	562	564	431	532	599	381	514	233	79	79	571	451	528	594	430	853	801
d__Bacteria	k__norank_d__Bacteria	p__Actinobacteriota	c__Acidimicrobiia	o__norank_c__Acidimicrobiia	f__norank_o__norank_c__Acidimicrobiia	g__norank_f__norank_o__norank_c__Acidimicrobiia	s__unclassified_g__norank_f__norank_o__norank_c__Acidimicrobiia	9	5	0	4	2	5	2	16	0	5	22	17	24	33	46	8	4	14	23	15	6	5	12	7	9	39	40	27	16	39	14	12	21	5	12	21	20	43	13	7	16	21
d__Bacteria	k__norank_d__Bacteria	p__Proteobacteria	c__Alphaproteobacteria	o__norank_c__Alphaproteobacteria	f__norank_o__norank_c__Alphaproteobacteria	g__norank_f__norank_o__norank_c__Alphaproteobacteria	s__unclassified_g__norank_f__norank_o__norank_c__Alphaproteobacteria	65	36	83	93	28	51	41	90	84	76	30	17	36	89	102	29	58	102	126	94	51	50	44	10	18	29	25	29	35	45	14	16	39	151	54	11	15	70	38	60	3	10
d__Bacteria	k__norank_d__Bacteria	p__Patescibacteria	c__Berkelbacteria	o__norank_c__Berkelbacteria	f__norank_o__norank_c__Berkelbacteria	g__norank_f__norank_o__norank_c__Berkelbacteria	s__unclassified_g__norank_f__norank_o__norank_c__Berkelbacteria	0	0	0	0	0	0	0	0	0	0	0	0	0	0	0	6	0	1	0	7	0	2	1	0	0	1	1	0	0	0	0	0	0	0	0	0	0	0	0	0	1	2
d__Bacteria	k__norank_d__Bacteria	p__Proteobacteria	c__Gammaproteobacteria	o__norank_c__Gammaproteobacteria	f__norank_o__norank_c__Gammaproteobacteria	g__norank_f__norank_o__norank_c__Gammaproteobacteria	s__unclassified_g__norank_f__norank_o__norank_c__Gammaproteobacteria	0	0	0	0	0	0	0	0	0	0	0	0	0	0	0	7	0	0	0	0	0	0	0	0	0	0	0	0	0	0	0	0	0	0	0	0	0	0	0	0	0	0
d__Bacteria	k__norank_d__Bacteria	p__Chloroflexi	c__Gitt-GS-136	o__norank_c__Gitt-GS-136	f__norank_o__norank_c__Gitt-GS-136	g__norank_f__norank_o__norank_c__Gitt-GS-136	s__unclassified_g__norank_f__norank_o__norank_c__Gitt-GS-136	17	40	7	6	10	40	25	27	12	34	66	31	27	12	21	34	20	6	26	18	3	3	9	11	6	27	53	11	16	20	11	18	13	26	30	2	1	0	0	4	0	0
d__Bacteria	k__norank_d__Bacteria	p__Chloroflexi	c__JG30-KF-CM66	o__norank_c__JG30-KF-CM66	f__norank_o__norank_c__JG30-KF-CM66	g__norank_f__norank_o__norank_c__JG30-KF-CM66	s__unclassified_g__norank_f__norank_o__norank_c__JG30-KF-CM66	53	31	62	44	23	35	36	19	23	22	70	37	31	59	51	20	39	53	51	51	70	63	87	41	39	57	50	54	47	54	33	95	48	25	25	124	38	101	125	119	71	61
d__Bacteria	k__norank_d__Bacteria	p__Chloroflexi	c__KD4-96	o__norank_c__KD4-96	f__norank_o__norank_c__KD4-96	g__norank_f__norank_o__norank_c__KD4-96	s__unclassified_g__norank_f__norank_o__norank_c__KD4-96	173	209	326	163	114	211	335	240	190	237	142	80	92	29	79	77	193	151	140	179	70	98	82	13	22	42	56	21	33	30	33	81	37	105	284	117	24	122	104	115	13	25
d__Bacteria	k__norank_d__Bacteria	p__Elusimicrobiota	c__Lineage_IIa	o__norank_c__Lineage_IIa	f__norank_o__norank_c__Lineage_IIa	g__norank_f__norank_o__norank_c__Lineage_IIa	s__unclassified_g__norank_f__norank_o__norank_c__Lineage_IIa	4	17	6	4	3	15	9	10	2	3	8	11	11	7	8	1	2	3	10	8	5	2	8	4	1	16	25	4	8	12	21	3	4	6	4	18	56	5	13	26	13	8
d__Bacteria	k__norank_d__Bacteria	p__Elusimicrobiota	c__Lineage_IIb	o__norank_c__Lineage_IIb	f__norank_o__norank_c__Lineage_IIb	g__norank_f__norank_o__norank_c__Lineage_IIb	s__unclassified_g__norank_f__norank_o__norank_c__Lineage_IIb	0	0	0	0	0	0	0	0	0	0	0	2	4	2	3	0	1	0	1	6	2	2	0	0	0	2	3	0	0	3	0	1	0	2	2	5	0	1	1	1	1	2
d__Bacteria	k__norank_d__Bacteria	p__Elusimicrobiota	c__Lineage_IIc	o__norank_c__Lineage_IIc	f__norank_o__norank_c__Lineage_IIc	g__norank_f__norank_o__norank_c__Lineage_IIc	s__unclassified_g__norank_f__norank_o__norank_c__Lineage_IIc	0	0	0	0	0	0	0	0	0	0	0	1	0	0	2	0	0	0	1	1	6	0	2	0	2	1	2	0	0	1	1	0	0	3	0	0	0	0	2	0	2	7
d__Bacteria	k__norank_d__Bacteria	p__Actinobacteriota	c__MB-A2-108	o__norank_c__MB-A2-108	f__norank_o__norank_c__MB-A2-108	g__norank_f__norank_o__norank_c__MB-A2-108	s__unclassified_g__norank_f__norank_o__norank_c__MB-A2-108	14	85	56	22	36	53	43	13	86	41	17	18	10	2	6	3	6	0	3	2	7	40	27	8	9	14	22	12	6	1	12	31	5	13	3	1	10	0	0	4	8	9
d__Bacteria	k__norank_d__Bacteria	p__Chloroflexi	c__OLB14	o__norank_c__OLB14	f__norank_o__norank_c__OLB14	g__norank_f__norank_o__norank_c__OLB14	s__unclassified_g__norank_f__norank_o__norank_c__OLB14	0	0	0	1	1	1	0	6	0	0	0	1	0	0	1	72	8	34	4	26	2	0	1	1	0	1	0	0	0	1	0	2	0	0	3	0	1	1	0	0	0	1
d__Bacteria	k__norank_d__Bacteria	p__Planctomycetota	c__OM190	o__norank_c__OM190	f__norank_o__norank_c__OM190	g__norank_f__norank_o__norank_c__OM190	s__unclassified_g__norank_f__norank_o__norank_c__OM190	4	12	7	3	7	12	10	17	10	12	10	2	14	8	2	1	0	8	5	0	0	3	0	0	0	0	0	0	3	2	2	1	3	27	22	0	1	7	0	2	0	0
d__Bacteria	k__norank_d__Bacteria	p__Chloroflexi	c__P2-11E	o__norank_c__P2-11E	f__norank_o__norank_c__P2-11E	g__norank_f__norank_o__norank_c__P2-11E	s__unclassified_g__norank_f__norank_o__norank_c__P2-11E	3	9	1	2	8	13	6	0	0	10	0	1	0	0	0	0	4	0	0	3	5	0	1	1	2	0	0	0	0	0	1	0	2	1	1	0	1	0	0	0	0	0
d__Bacteria	k__norank_d__Bacteria	p__Planctomycetota	c__Pla4_lineage	o__norank_c__Pla4_lineage	f__norank_o__norank_c__Pla4_lineage	g__norank_f__norank_o__norank_c__Pla4_lineage	s__unclassified_g__norank_f__norank_o__norank_c__Pla4_lineage	1	11	0	0	3	2	2	2	0	4	1	5	2	1	0	0	0	0	5	1	5	4	6	0	2	15	12	2	3	6	1	0	4	4	2	6	15	3	0	2	1	2
d__Bacteria	k__norank_d__Bacteria	p__Cyanobacteria	c__Sericytochromatia	o__norank_c__Sericytochromatia	f__norank_o__norank_c__Sericytochromatia	g__norank_f__norank_o__norank_c__Sericytochromatia	s__unclassified_g__norank_f__norank_o__norank_c__Sericytochromatia	0	1	0	0	1	0	0	0	0	0	4	3	3	0	1	1	6	4	7	2	13	6	7	2	0	7	5	4	0	1	0	0	0	0	0	8	2	0	8	9	4	7
d__Bacteria	k__norank_d__Bacteria	p__Acidobacteriota	c__Subgroup_11	o__norank_c__Subgroup_11	f__norank_o__norank_c__Subgroup_11	g__norank_f__norank_o__norank_c__Subgroup_11	s__unclassified_g__norank_f__norank_o__norank_c__Subgroup_11	6	8	10	5	3	5	8	2	29	12	0	0	1	0	0	0	1	0	0	0	0	0	0	0	0	0	0	0	0	0	0	0	0	5	0	0	0	0	0	0	0	0
d__Bacteria	k__norank_d__Bacteria	p__Acidobacteriota	c__Subgroup_22	o__norank_c__Subgroup_22	f__norank_o__norank_c__Subgroup_22	g__norank_f__norank_o__norank_c__Subgroup_22	s__unclassified_g__norank_f__norank_o__norank_c__Subgroup_22	6	26	32	11	11	28	15	13	45	43	6	6	5	5	4	0	0	0	15	0	0	0	0	0	0	0	0	0	0	0	3	1	3	25	19	0	0	0	0	0	0	0
d__Bacteria	k__norank_d__Bacteria	p__Acidobacteriota	c__Subgroup_25	o__norank_c__Subgroup_25	f__norank_o__norank_c__Subgroup_25	g__norank_f__norank_o__norank_c__Subgroup_25	s__unclassified_g__norank_f__norank_o__norank_c__Subgroup_25	1	1	2	1	2	2	5	2	3	0	0	0	0	0	0	0	0	0	0	0	0	0	0	0	0	0	0	0	0	0	0	0	0	0	0	0	0	0	0	0	0	0
d__Bacteria	k__norank_d__Bacteria	p__Acidobacteriota	c__Subgroup_5	o__norank_c__Subgroup_5	f__norank_o__norank_c__Subgroup_5	g__norank_f__norank_o__norank_c__Subgroup_5	s__unclassified_g__norank_f__norank_o__norank_c__Subgroup_5	51	105	70	41	45	85	73	137	134	120	63	64	44	59	83	11	15	6	83	11	18	11	24	14	12	50	56	25	39	35	36	23	26	65	98	19	39	31	13	15	14	29
d__Bacteria	k__norank_d__Bacteria	p__Chloroflexi	c__TK10	o__norank_c__TK10	f__norank_o__norank_c__TK10	g__norank_f__norank_o__norank_c__TK10	s__unclassified_g__norank_f__norank_o__norank_c__TK10	265	310	185	261	201	215	211	126	126	386	369	457	408	319	378	120	164	113	201	149	563	663	554	916	800	547	494	412	611	570	353	987	405	324	192	292	382	294	286	317	709	696
d__Bacteria	k__norank_d__Bacteria	p__Patescibacteria	c__WWE3	o__norank_c__WWE3	f__norank_o__norank_c__WWE3	g__norank_f__norank_o__norank_c__WWE3	s__unclassified_g__norank_f__norank_o__norank_c__WWE3	0	1	0	0	10	1	0	0	0	2	0	0	0	0	0	0	0	0	0	0	0	0	0	0	0	0	0	0	0	0	0	0	0	0	0	0	0	0	0	0	0	0
d__Bacteria	k__norank_d__Bacteria	p__Myxococcota	c__bacteriap25	o__norank_c__bacteriap25	f__norank_o__norank_c__bacteriap25	g__norank_f__norank_o__norank_c__bacteriap25	s__unclassified_g__norank_f__norank_o__norank_c__bacteriap25	136	44	169	134	95	48	73	102	205	109	7	7	8	19	12	6	9	5	9	8	13	18	10	19	55	0	2	2	10	9	3	3	33	84	27	0	4	0	0	0	3	0
d__Bacteria	k__norank_d__Bacteria	p__Armatimonadota	c__norank_p__Armatimonadota	o__norank_c__norank_p__Armatimonadota	f__norank_o__norank_c__norank_p__Armatimonadota	g__norank_f__norank_o__norank_c__norank_p__Armatimonadota	s__unclassified_g__norank_f__norank_o__norank_c__norank_p__Armatimonadota	11	5	4	8	4	7	10	11	12	7	14	10	3	21	12	2	12	40	10	27	16	8	2	4	2	8	6	3	3	5	5	6	2	22	7	16	5	6	4	3	3	6
d__Bacteria	k__norank_d__Bacteria	p__Desulfobacterota	c__norank_p__Desulfobacterota	o__norank_c__norank_p__Desulfobacterota	f__norank_o__norank_c__norank_p__Desulfobacterota	g__norank_f__norank_o__norank_c__norank_p__Desulfobacterota	s__unclassified_g__norank_f__norank_o__norank_c__norank_p__Desulfobacterota	115	164	78	141	116	241	119	46	173	153	44	76	54	171	48	6	8	14	55	16	10	19	15	37	75	14	27	25	37	40	28	29	121	143	31	6	105	16	3	7	15	23
d__Bacteria	k__norank_d__Bacteria	p__FCPU426	c__norank_p__FCPU426	o__norank_c__norank_p__FCPU426	f__norank_o__norank_c__norank_p__FCPU426	g__norank_f__norank_o__norank_c__norank_p__FCPU426	s__unclassified_g__norank_f__norank_o__norank_c__norank_p__FCPU426	0	1	0	0	1	0	0	1	0	1	0	0	0	0	0	0	2	0	0	0	0	0	0	0	0	0	0	0	0	0	0	0	1	1	1	0	0	2	0	0	0	0
d__Bacteria	k__norank_d__Bacteria	p__GAL15	c__norank_p__GAL15	o__norank_c__norank_p__GAL15	f__norank_o__norank_c__norank_p__GAL15	g__norank_f__norank_o__norank_c__norank_p__GAL15	s__unclassified_g__norank_f__norank_o__norank_c__norank_p__GAL15	0	10	0	0	6	0	0	0	0	3	3	7	6	10	8	0	1	1	0	4	1	3	2	9	9	2	2	1	3	1	3	12	1	0	1	0	24	2	0	0	9	14
d__Bacteria	k__norank_d__Bacteria	p__Latescibacterota	c__norank_p__Latescibacterota	o__norank_c__norank_p__Latescibacterota	f__norank_o__norank_c__norank_p__Latescibacterota	g__norank_f__norank_o__norank_c__norank_p__Latescibacterota	s__unclassified_g__norank_f__norank_o__norank_c__norank_p__Latescibacterota	147	416	111	97	135	507	294	101	127	268	180	173	120	81	88	4	17	41	173	13	22	43	46	15	51	102	155	20	43	65	145	105	119	284	153	16	168	19	9	32	0	0
d__Bacteria	k__norank_d__Bacteria	p__MBNT15	c__norank_p__MBNT15	o__norank_c__norank_p__MBNT15	f__norank_o__norank_c__norank_p__MBNT15	g__norank_f__norank_o__norank_c__norank_p__MBNT15	s__unclassified_g__norank_f__norank_o__norank_c__norank_p__MBNT15	12	6	25	15	7	17	8	4	29	11	5	0	2	21	5	0	1	2	12	1	0	0	0	0	0	0	0	1	0	1	1	1	9	10	6	0	0	0	0	0	0	0
d__Bacteria	k__norank_d__Bacteria	p__NB1-j	c__norank_p__NB1-j	o__norank_c__norank_p__NB1-j	f__norank_o__norank_c__norank_p__NB1-j	g__norank_f__norank_o__norank_c__norank_p__NB1-j	s__unclassified_g__norank_f__norank_o__norank_c__norank_p__NB1-j	18	5	25	13	9	8	12	1	21	30	2	1	4	2	4	0	0	0	0	0	0	7	2	6	11	3	3	10	13	18	5	7	20	17	3	1	75	3	0	2	1	3
d__Bacteria	k__norank_d__Bacteria	p__RCP2-54	c__norank_p__RCP2-54	o__norank_c__norank_p__RCP2-54	f__norank_o__norank_c__norank_p__RCP2-54	g__norank_f__norank_o__norank_c__norank_p__RCP2-54	s__unclassified_g__norank_f__norank_o__norank_c__norank_p__RCP2-54	12	16	1	6	8	15	6	10	7	15	10	26	8	22	6	4	22	8	20	15	8	13	15	16	18	23	11	21	21	11	9	19	27	8	13	26	13	17	12	16	11	29
d__Bacteria	k__norank_d__Bacteria	p__SAR324_cladeMarine_group_B	c__norank_p__SAR324_cladeMarine_group_B	o__norank_c__norank_p__SAR324_cladeMarine_group_B	f__norank_o__norank_c__norank_p__SAR324_cladeMarine_group_B	g__norank_f__norank_o__norank_c__norank_p__SAR324_cladeMarine_group_B	s__unclassified_g__norank_f__norank_o__norank_c__norank_p__SAR324_cladeMarine_group_B	3	7	0	0	0	3	1	1	0	3	9	2	5	4	0	0	0	6	6	1	3	3	0	0	0	7	22	5	3	4	1	1	0	6	0	1	3	10	0	2	0	0
d__Bacteria	k__norank_d__Bacteria	p__WPS-2	c__norank_p__WPS-2	o__norank_c__norank_p__WPS-2	f__norank_o__norank_c__norank_p__WPS-2	g__norank_f__norank_o__norank_c__norank_p__WPS-2	s__unclassified_g__norank_f__norank_o__norank_c__norank_p__WPS-2	1	1	0	0	0	0	1	0	0	0	20	47	42	4	2	3	7	3	5	15	2	4	2	20	6	9	8	26	12	4	18	46	18	0	1	5	67	2	4	5	16	29
d__Bacteria	k__norank_d__Bacteria	p__Planctomycetota	c__vadinHA49	o__norank_c__vadinHA49	f__norank_o__norank_c__vadinHA49	g__norank_f__norank_o__norank_c__vadinHA49	s__unclassified_g__norank_f__norank_o__norank_c__vadinHA49	1	0	0	1	1	0	0	0	0	0	1	0	0	0	0	0	0	0	0	0	1	0	1	0	0	1	0	0	0	0	0	0	0	0	0	0	0	1	0	0	0	0
d__Bacteria	k__norank_d__Bacteria	p__Fibrobacterota	c__Fibrobacteria	o__Fibrobacterales	f__Fibrobacteraceae	g__possible_genus_04	s__unclassified_g__possible_genus_04	3	2	1	4	4	2	1	2	0	0	5	1	2	0	0	2	1	0	0	0	7	1	2	0	1	0	0	1	0	2	2	0	0	0	1	0	0	3	1	0	0	0
d__Bacteria	k__norank_d__Bacteria	p__unclassified_k__norank_d__Bacteria	c__unclassified_k__norank_d__Bacteria	o__unclassified_k__norank_d__Bacteria	f__unclassified_k__norank_d__Bacteria	g__unclassified_k__norank_d__Bacteria	s__unclassified_k__norank_d__Bacteria	195	335	165	163	205	312	156	240	333	334	138	143	147	98	88	108	144	82	140	87	112	117	98	108	100	142	180	87	102	116	216	249	118	241	96	76	227	44	73	118	119	138
d__Bacteria	k__norank_d__Bacteria	p__Acidobacteriota	c__Acidobacteriae	o__Acidobacteriales	f__unclassified_o__Acidobacteriales	g__unclassified_o__Acidobacteriales	s__unclassified_o__Acidobacteriales	94	185	39	54	53	218	90	709	253	318	257	216	225	374	761	98	209	160	450	224	462	313	349	159	182	687	717	571	357	287	49	56	226	444	211	260	80	199	241	221	154	363
d__Bacteria	k__norank_d__Bacteria	p__Dependentiae	c__Babeliae	o__Babeliales	f__unclassified_o__Babeliales	g__unclassified_o__Babeliales	s__unclassified_o__Babeliales	0	0	1	0	0	0	0	0	0	0	1	6	0	2	8	1	33	7	0	13	1	0	1	1	0	5	2	1	0	0	0	1	1	5	0	27	2	0	29	6	7	1
d__Bacteria	k__norank_d__Bacteria	p__Firmicutes	c__Bacilli	o__Bacillales	f__unclassified_o__Bacillales	g__unclassified_o__Bacillales	s__unclassified_o__Bacillales	2	1	1	1	1	2	1	1	3	0	0	4	0	0	0	0	2	0	1	1	0	0	0	0	0	0	0	1	1	0	0	1	1	3	0	0	0	0	0	0	0	0
d__Bacteria	k__norank_d__Bacteria	p__Proteobacteria	c__Gammaproteobacteria	o__Burkholderiales	f__unclassified_o__Burkholderiales	g__unclassified_o__Burkholderiales	s__unclassified_o__Burkholderiales	4	13	4	3	2	4	5	1	3	5	16	11	7	11	5	0	1	3	3	0	3	3	1	7	2	9	2	12	7	21	11	4	5	6	3	4	75	34	6	14	2	9
d__Bacteria	k__norank_d__Bacteria	p__Bacteroidota	c__Bacteroidia	o__Chitinophagales	f__unclassified_o__Chitinophagales	g__unclassified_o__Chitinophagales	s__unclassified_o__Chitinophagales	8	7	1	6	0	5	5	2	1	0	0	0	2	0	5	0	0	0	0	0	0	0	0	0	0	0	0	0	0	0	0	0	1	3	7	0	0	0	0	0	0	0
d__Bacteria	k__norank_d__Bacteria	p__Verrucomicrobiota	c__Chlamydiae	o__Chlamydiales	f__unclassified_o__Chlamydiales	g__unclassified_o__Chlamydiales	s__unclassified_o__Chlamydiales	0	5	0	0	0	5	1	1	1	0	0	1	0	0	0	0	0	0	0	0	0	0	0	1	0	3	3	0	0	1	1	2	0	1	0	11	2	0	0	0	0	1
d__Bacteria	k__norank_d__Bacteria	p__Verrucomicrobiota	c__Verrucomicrobiae	o__Chthoniobacterales	f__unclassified_o__Chthoniobacterales	g__unclassified_o__Chthoniobacterales	s__unclassified_o__Chthoniobacterales	0	0	0	0	0	0	0	0	0	0	0	0	0	0	0	0	0	0	0	0	0	0	0	0	0	0	0	0	0	0	0	0	0	0	0	0	0	1	1	1	0	0
d__Bacteria	k__norank_d__Bacteria	p__Actinobacteriota	c__Actinobacteria	o__Corynebacteriales	f__unclassified_o__Corynebacteriales	g__unclassified_o__Corynebacteriales	s__unclassified_o__Corynebacteriales	0	0	0	0	0	0	0	0	0	0	0	0	0	0	0	0	0	0	0	0	0	0	0	0	1	0	0	0	0	0	0	0	0	0	0	0	0	0	0	0	0	0
d__Bacteria	k__norank_d__Bacteria	p__Cyanobacteria	c__Cyanobacteriia	o__Cyanobacteriales	f__unclassified_o__Cyanobacteriales	g__unclassified_o__Cyanobacteriales	s__unclassified_o__Cyanobacteriales	5	5	0	5	0	1	6	0	0	0	0	0	0	0	0	0	5	0	0	1	0	0	0	0	0	0	0	0	0	0	1	0	0	0	0	0	0	0	0	0	0	0
d__Bacteria	k__norank_d__Bacteria	p__Proteobacteria	c__Alphaproteobacteria	o__Elsterales	f__unclassified_o__Elsterales	g__unclassified_o__Elsterales	s__unclassified_o__Elsterales	3	14	3	1	5	6	4	35	0	11	22	33	31	62	29	7	19	20	33	43	49	22	36	27	37	29	35	71	43	60	6	7	19	25	16	47	44	75	34	40	15	55
d__Bacteria	k__norank_d__Bacteria	p__Firmicutes	c__Bacilli	o__Entomoplasmatales	f__unclassified_o__Entomoplasmatales	g__unclassified_o__Entomoplasmatales	s__unclassified_o__Entomoplasmatales	3	11	0	2	1	0	1	6	0	1	1	0	0	0	0	0	0	1	1	0	1	11	2	1	1	4	1	1	2	10	2	0	4	4	6	12	1	5	3	14	7	5
d__Bacteria	k__norank_d__Bacteria	p__Actinobacteriota	c__Actinobacteria	o__Frankiales	f__unclassified_o__Frankiales	g__unclassified_o__Frankiales	s__unclassified_o__Frankiales	46	13	38	55	30	20	53	48	16	4	22	6	10	7	32	82	35	22	20	46	36	3	16	5	1	8	5	15	15	20	1	2	25	11	32	1	2	25	4	10	2	11
d__Bacteria	k__norank_d__Bacteria	p__Actinobacteriota	c__Thermoleophilia	o__Gaiellales	f__unclassified_o__Gaiellales	g__unclassified_o__Gaiellales	s__unclassified_o__Gaiellales	101	9	202	161	24	31	70	41	139	56	0	2	1	0	0	0	3	0	0	1	1	0	1	1	1	2	2	0	7	1	2	5	14	2	1	1	3	0	0	0	0	1
d__Bacteria	k__norank_d__Bacteria	p__Chloroflexi	c__Ktedonobacteria	o__Ktedonobacterales	f__unclassified_o__Ktedonobacterales	g__unclassified_o__Ktedonobacterales	s__unclassified_o__Ktedonobacterales	1	0	0	0	1	0	0	1	0	4	5	30	40	9	24	2	9	7	13	2	10	16	62	22	10	17	12	59	25	9	14	8	7	3	1	7	15	7	11	13	21	27
d__Bacteria	k__norank_d__Bacteria	p__Proteobacteria	c__Alphaproteobacteria	o__Micavibrionales	f__unclassified_o__Micavibrionales	g__unclassified_o__Micavibrionales	s__unclassified_o__Micavibrionales	0	0	0	0	0	0	0	0	0	0	0	0	0	0	0	9	0	0	0	0	0	0	0	0	0	0	0	0	0	0	0	0	0	0	0	0	0	0	0	0	0	0
d__Bacteria	k__norank_d__Bacteria	p__Actinobacteriota	c__Acidimicrobiia	o__Microtrichales	f__unclassified_o__Microtrichales	g__unclassified_o__Microtrichales	s__unclassified_o__Microtrichales	0	0	0	0	0	1	0	1	0	1	3	2	4	3	1	6	12	7	3	9	3	5	4	6	12	9	1	7	6	6	5	6	7	1	1	10	1	10	8	18	5	5
d__Bacteria	k__norank_d__Bacteria	p__Myxococcota	c__Myxococcia	o__Myxococcales	f__unclassified_o__Myxococcales	g__unclassified_o__Myxococcales	s__unclassified_o__Myxococcales	0	1	0	0	1	1	2	0	0	0	1	3	0	4	4	0	0	0	14	0	0	0	1	0	0	2	0	1	1	1	0	1	6	1	4	1	3	3	2	1	2	5
d__Bacteria	k__norank_d__Bacteria	p__Verrucomicrobiota	c__Verrucomicrobiae	o__Opitutales	f__unclassified_o__Opitutales	g__unclassified_o__Opitutales	s__unclassified_o__Opitutales	0	0	0	0	0	0	0	0	0	1	0	0	0	0	0	0	0	0	3	0	0	0	0	0	0	0	0	0	0	0	1	0	0	0	0	0	1	0	0	0	0	0
d__Bacteria	k__norank_d__Bacteria	p__Myxococcota	c__Polyangia	o__Polyangiales	f__unclassified_o__Polyangiales	g__unclassified_o__Polyangiales	s__unclassified_o__Polyangiales	0	7	0	0	2	13	1	11	0	16	4	3	6	5	6	1	11	7	3	5	4	7	8	4	4	3	11	4	4	7	1	1	9	6	7	4	10	6	3	3	3	6
d__Bacteria	k__norank_d__Bacteria	p__Proteobacteria	c__Alphaproteobacteria	o__Rhizobiales	f__unclassified_o__Rhizobiales	g__unclassified_o__Rhizobiales	s__unclassified_o__Rhizobiales	20	18	6	30	17	28	10	59	18	24	20	22	21	109	76	45	4	12	16	5	5	5	5	21	13	18	21	20	22	19	3	2	41	55	25	3	5	12	1	2	2	2
d__Bacteria	k__norank_d__Bacteria	p__Proteobacteria	c__Alphaproteobacteria	o__Rickettsiales	f__unclassified_o__Rickettsiales	g__unclassified_o__Rickettsiales	s__unclassified_o__Rickettsiales	0	0	0	0	0	0	0	0	0	0	0	0	0	0	0	0	0	0	0	0	0	0	0	0	0	0	0	0	0	0	0	0	0	0	0	0	0	0	0	0	0	0
d__Bacteria	k__norank_d__Bacteria	p__Chloroflexi	c__Anaerolineae	o__SBR1031	f__unclassified_o__SBR1031	g__unclassified_o__SBR1031	s__unclassified_o__SBR1031	0	0	0	0	0	0	0	0	0	0	0	0	1	0	2	0	0	2	1	0	2	0	0	0	0	0	0	2	0	4	0	0	0	0	2	0	0	0	0	0	0	1
d__Bacteria	k__norank_d__Bacteria	p__Patescibacteria	c__Saccharimonadia	o__Saccharimonadales	f__unclassified_o__Saccharimonadales	g__unclassified_o__Saccharimonadales	s__unclassified_o__Saccharimonadales	9	19	19	15	9	23	7	61	4	13	5	5	2	6	11	115	149	69	16	82	7	10	19	3	3	14	4	5	7	15	9	13	16	6	9	25	2	24	29	21	0	0
d__Bacteria	k__norank_d__Bacteria	p__Actinobacteriota	c__Thermoleophilia	o__Solirubrobacterales	f__unclassified_o__Solirubrobacterales	g__unclassified_o__Solirubrobacterales	s__unclassified_o__Solirubrobacterales	23	13	9	29	8	13	27	10	13	15	1	1	4	10	13	6	7	3	8	6	12	10	9	6	3	1	6	10	9	6	2	0	10	21	19	12	4	16	24	10	2	2
d__Bacteria	k__norank_d__Bacteria	p__Bacteroidota	c__Bacteroidia	o__Sphingobacteriales	f__unclassified_o__Sphingobacteriales	g__unclassified_o__Sphingobacteriales	s__unclassified_o__Sphingobacteriales	0	0	0	0	0	1	0	0	0	0	1	0	0	1	0	0	0	0	0	0	0	0	1	0	1	1	1	0	0	0	0	0	0	0	0	0	1	1	0	0	0	0
d__Bacteria	k__norank_d__Bacteria	p__Acidobacteriota	c__unclassified_p__Acidobacteriota	o__unclassified_p__Acidobacteriota	f__unclassified_p__Acidobacteriota	g__unclassified_p__Acidobacteriota	s__unclassified_p__Acidobacteriota	2	3	0	8	0	9	1	0	2	3	0	0	2	5	0	0	1	6	5	4	0	8	6	0	2	0	2	0	2	4	1	0	0	3	4	5	0	11	6	5	0	1
d__Bacteria	k__norank_d__Bacteria	p__Actinobacteriota	c__unclassified_p__Actinobacteriota	o__unclassified_p__Actinobacteriota	f__unclassified_p__Actinobacteriota	g__unclassified_p__Actinobacteriota	s__unclassified_p__Actinobacteriota	0	4	28	6	7	1	4	1	2	11	2	1	0	0	0	0	1	0	0	0	4	3	5	4	5	0	0	2	1	3	3	7	1	0	1	1	20	0	1	3	10	10
d__Bacteria	k__norank_d__Bacteria	p__Armatimonadota	c__unclassified_p__Armatimonadota	o__unclassified_p__Armatimonadota	f__unclassified_p__Armatimonadota	g__unclassified_p__Armatimonadota	s__unclassified_p__Armatimonadota	0	0	0	0	0	0	0	0	0	0	0	0	0	0	0	0	0	0	1	0	1	0	1	0	0	0	0	0	1	0	0	0	0	0	0	0	0	0	0	0	0	0
d__Bacteria	k__norank_d__Bacteria	p__Bacteroidota	c__unclassified_p__Bacteroidota	o__unclassified_p__Bacteroidota	f__unclassified_p__Bacteroidota	g__unclassified_p__Bacteroidota	s__unclassified_p__Bacteroidota	0	0	0	0	1	0	0	0	0	0	0	0	0	9	2	0	1	1	7	9	0	0	0	0	0	0	0	0	0	1	0	0	0	0	0	0	0	2	0	0	0	0
d__Bacteria	k__norank_d__Bacteria	p__Chloroflexi	c__unclassified_p__Chloroflexi	o__unclassified_p__Chloroflexi	f__unclassified_p__Chloroflexi	g__unclassified_p__Chloroflexi	s__unclassified_p__Chloroflexi	30	31	19	28	28	33	26	17	11	18	57	62	65	56	54	9	32	28	45	25	62	65	134	41	35	74	61	83	44	38	72	49	58	32	34	217	59	77	187	109	75	87
d__Bacteria	k__norank_d__Bacteria	p__Firmicutes	c__unclassified_p__Firmicutes	o__unclassified_p__Firmicutes	f__unclassified_p__Firmicutes	g__unclassified_p__Firmicutes	s__unclassified_p__Firmicutes	0	2	0	0	0	2	2	4	0	0	0	0	0	0	1	0	1	0	0	0	0	0	1	0	1	6	10	0	0	2	1	10	1	1	1	2	0	0	0	1	0	0
d__Bacteria	k__norank_d__Bacteria	p__Myxococcota	c__unclassified_p__Myxococcota	o__unclassified_p__Myxococcota	f__unclassified_p__Myxococcota	g__unclassified_p__Myxococcota	s__unclassified_p__Myxococcota	0	16	0	0	8	6	0	0	0	10	8	15	7	9	8	0	0	0	0	0	0	0	1	1	0	19	22	7	7	11	16	3	16	16	0	3	13	6	1	1	0	3
d__Bacteria	k__norank_d__Bacteria	p__Patescibacteria	c__unclassified_p__Patescibacteria	o__unclassified_p__Patescibacteria	f__unclassified_p__Patescibacteria	g__unclassified_p__Patescibacteria	s__unclassified_p__Patescibacteria	0	0	0	0	0	0	0	0	0	1	1	4	0	0	1	0	1	0	0	2	0	3	0	0	1	2	0	0	0	0	0	0	0	12	0	0	0	0	9	2	0	0
d__Bacteria	k__norank_d__Bacteria	p__Planctomycetota	c__unclassified_p__Planctomycetota	o__unclassified_p__Planctomycetota	f__unclassified_p__Planctomycetota	g__unclassified_p__Planctomycetota	s__unclassified_p__Planctomycetota	0	0	0	0	0	0	0	0	0	0	0	0	0	0	0	0	0	0	1	0	0	0	0	0	0	0	0	0	0	1	0	0	0	0	0	0	1	0	0	0	0	0
d__Bacteria	k__norank_d__Bacteria	p__Proteobacteria	c__unclassified_p__Proteobacteria	o__unclassified_p__Proteobacteria	f__unclassified_p__Proteobacteria	g__unclassified_p__Proteobacteria	s__unclassified_p__Proteobacteria	0	0	0	0	0	0	0	0	0	0	0	0	0	0	0	0	0	0	0	0	0	0	0	0	0	0	0	0	0	0	0	0	0	0	0	0	0	0	0	0	0	0
d__Bacteria	k__norank_d__Bacteria	p__Proteobacteria	c__Alphaproteobacteria	o__Acetobacterales	f__Acetobacteraceae	g__Acidicaldus	s__uncultured_Acetobacteraceae_bacterium_g__Acidicaldus	0	0	0	0	0	0	0	0	0	0	0	0	0	0	0	0	0	0	0	1	0	1	1	0	0	0	0	0	0	0	0	0	1	0	1	8	1	4	3	4	1	6
d__Bacteria	k__norank_d__Bacteria	p__Proteobacteria	c__Alphaproteobacteria	o__norank_c__Alphaproteobacteria	f__norank_o__norank_c__Alphaproteobacteria	g__norank_f__norank_o__norank_c__Alphaproteobacteria	s__uncultured_Acetobacteraceae_bacterium_g__norank_f__norank	7	5	9	14	39	9	7	15	17	11	12	3	0	5	5	17	20	34	14	41	3	4	9	2	1	2	3	7	3	10	1	1	8	17	6	8	2	8	3	5	0	2
d__Bacteria	k__norank_d__Bacteria	p__Actinobacteriota	c__Acidimicrobiia	o__Microtrichales	f__Ilumatobacteraceae	g__norank_f__Ilumatobacteraceae	s__uncultured_Acidimicrobiaceae_bacterium_g__norank_f__Ilumatobacteraceae	10	0	47	13	4	1	10	4	17	6	0	0	0	0	0	0	1	0	0	0	0	0	0	0	0	0	0	0	0	0	0	0	1	0	2	0	0	0	0	0	0	0
d__Bacteria	k__norank_d__Bacteria	p__Actinobacteriota	c__Acidimicrobiia	o__Microtrichales	f__Iamiaceae	g__Iamia	s__uncultured_Acidimicrobiales_bacterium_g__Iamia	1	0	20	3	2	1	1	1	1	3	2	0	1	1	1	18	1	2	0	3	6	2	6	3	3	2	1	0	4	8	0	0	0	1	3	3	3	4	3	5	2	0
d__Bacteria	k__norank_d__Bacteria	p__Actinobacteriota	c__Acidimicrobiia	o__Microtrichales	f__Ilumatobacteraceae	g__norank_f__Ilumatobacteraceae	s__uncultured_Acidimicrobiales_bacterium_g__norank_f__Ilumatobacteraceae	7	5	5	7	1	5	7	1	3	0	0	0	0	0	3	0	2	0	1	0	0	0	0	0	0	0	0	0	0	0	0	0	0	2	2	0	0	0	0	0	0	0
d__Bacteria	k__norank_d__Bacteria	p__Actinobacteriota	c__Acidimicrobiia	o__norank_c__Acidimicrobiia	f__norank_o__norank_c__Acidimicrobiia	g__norank_f__norank_o__norank_c__Acidimicrobiia	s__uncultured_Acidimicrobiia_bacterium_g__norank	9	0	14	15	3	3	7	4	8	3	2	0	0	0	0	2	1	5	0	4	0	0	0	0	0	0	0	0	0	0	0	4	2	1	1	0	0	0	0	0	0	0
d__Bacteria	k__norank_d__Bacteria	p__Actinobacteriota	c__Acidimicrobiia	o__Microtrichales	f__Microtrichaceae	g__norank_f__Microtrichaceae	s__uncultured_Acidimicrobiia_bacterium_g__norank_f__Microtrichaceae	1	0	1	2	0	2	1	0	1	0	0	0	1	0	1	2	0	0	1	0	0	0	0	0	0	0	0	0	0	0	1	1	0	0	1	0	0	0	0	0	0	0
d__Bacteria	k__norank_d__Bacteria	p__Actinobacteriota	c__Acidimicrobiia	o__IMCC26256	f__norank_o__IMCC26256	g__norank_f__norank_o__IMCC26256	s__uncultured_Acidimicrobiia_bacterium_g__norank_f__norank	79	34	60	99	40	51	77	32	69	42	56	52	72	25	46	16	28	25	49	24	42	40	52	61	77	70	69	82	80	79	42	50	138	105	63	104	59	73	113	79	44	48
d__Bacteria	k__norank_d__Bacteria	p__Actinobacteriota	c__Acidimicrobiia	o__Microtrichales	f__norank_o__Microtrichales	g__norank_f__norank_o__Microtrichales	s__uncultured_Acidimicrobiia_bacterium_g__norank_f__norank_o__Microtrichales	0	0	1	1	0	0	0	0	1	1	0	0	0	0	0	80	0	0	0	0	0	0	0	0	0	0	0	0	0	0	0	0	0	0	0	0	0	0	0	0	0	0
d__Bacteria	k__norank_d__Bacteria	p__Actinobacteriota	c__Acidimicrobiia	o__IMCC26256	f__norank_o__IMCC26256	g__norank_f__norank_o__IMCC26256	s__uncultured_Aciditerrimonas_sp._g__norank_f__norank	56	22	61	51	18	51	45	20	76	19	29	25	15	8	14	3	4	3	14	8	0	0	0	1	0	0	0	0	1	1	2	1	28	47	18	0	0	0	0	0	0	0
d__Bacteria	k__norank_d__Bacteria	p__Acidobacteriota	c__Acidobacteriae	o__Bryobacterales	f__Bryobacteraceae	g__Bryobacter	s__uncultured_Acidobacteria_bacterium_g__Bryobacter	42	22	1	38	24	24	33	27	11	37	57	38	63	103	93	54	150	195	117	202	120	70	93	42	49	124	94	174	101	130	41	22	36	57	83	103	33	160	98	104	75	98
d__Bacteria	k__norank_d__Bacteria	p__Acidobacteriota	c__Acidobacteriae	o__Acidobacteriales	f__Koribacteraceae	g__Candidatus_Koribacter	s__uncultured_Acidobacteria_bacterium_g__Candidatus_Koribacter	0	3	1	2	0	2	4	0	8	2	0	1	1	1	0	0	1	0	0	0	0	0	0	0	0	0	0	0	0	0	0	0	0	0	0	1	0	0	1	0	0	0
d__Bacteria	k__norank_d__Bacteria	p__Acidobacteriota	c__Acidobacteriae	o__Solibacterales	f__Solibacteraceae	g__Candidatus_Solibacter	s__uncultured_Acidobacteria_bacterium_g__Candidatus_Solibacter	2	2	0	2	0	1	0	3	0	1	5	0	3	21	18	1	1	1	18	3	9	3	12	3	10	9	17	11	5	15	1	0	1	28	10	0	0	3	1	4	1	2
d__Bacteria	k__norank_d__Bacteria	p__Acidobacteriota	c__Acidobacteriae	o__Acidobacteriales	f__Acidobacteriaceae_Subgroup_1	g__Edaphobacter	s__uncultured_Acidobacteria_bacterium_g__Edaphobacter	10	22	1	7	3	16	15	9	2	3	38	19	41	15	52	24	33	37	24	43	66	39	76	35	45	84	80	89	57	39	42	17	9	5	52	32	19	23	49	52	24	24
d__Bacteria	k__norank_d__Bacteria	p__Acidobacteriota	c__Blastocatellia	o__Blastocatellales	f__Blastocatellaceae	g__JGI_0001001-H03	s__uncultured_Acidobacteria_bacterium_g__JGI_0001001-H03	9	4	1	4	14	3	16	1	2	6	5	0	0	0	0	3	4	13	2	4	10	11	11	0	1	3	6	5	2	1	6	2	1	2	9	0	0	1	1	0	2	1
d__Bacteria	k__norank_d__Bacteria	p__Acidobacteriota	c__Thermoanaerobaculia	o__Thermoanaerobaculales	f__Thermoanaerobaculaceae	g__Subgroup_10	s__uncultured_Acidobacteria_bacterium_g__Subgroup_10	0	0	0	0	0	0	0	0	0	0	8	7	1	0	0	0	0	0	0	0	0	0	0	0	0	0	0	0	0	0	0	0	0	0	0	0	0	0	0	0	0	0
d__Bacteria	k__norank_d__Bacteria	p__Sumerlaeota	c__Sumerlaeia	o__Sumerlaeales	f__Sumerlaeaceae	g__Sumerlaea	s__uncultured_Acidobacteria_bacterium_g__Sumerlaea	1	0	0	0	0	0	0	1	0	0	17	0	0	0	0	1	0	2	0	2	0	0	0	0	0	0	0	0	0	0	0	0	1	0	0	0	0	0	0	0	0	0
d__Bacteria	k__norank_d__Bacteria	p__Acidobacteriota	c__Acidobacteriae	o__Acidobacteriales	f__Acidobacteriaceae_Subgroup_1	g__norank_f__Acidobacteriaceae_Subgroup_1	s__uncultured_Acidobacteria_bacterium_g__norank_f__Acidobacteriaceae_Subgroup_1	23	25	6	10	7	19	16	24	7	15	34	23	31	63	120	9	70	25	174	50	76	48	88	39	25	189	201	104	96	123	9	1	24	102	77	302	53	163	298	219	82	132
d__Bacteria	k__norank_d__Bacteria	p__Acidobacteriota	c__Blastocatellia	o__Blastocatellales	f__Blastocatellaceae	g__norank_f__Blastocatellaceae	s__uncultured_Acidobacteria_bacterium_g__norank_f__Blastocatellaceae	13	9	47	13	27	5	25	13	13	13	12	0	4	0	0	25	38	72	10	27	17	4	1	0	0	0	0	0	0	4	4	2	0	3	26	0	0	6	0	0	0	0
d__Bacteria	k__norank_d__Bacteria	p__Acidobacteriota	c__Vicinamibacteria	o__Vicinamibacterales	f__Vicinamibacteraceae	g__norank_f__Vicinamibacteraceae	s__uncultured_Acidobacteria_bacterium_g__norank_f__Vicinamibacteraceae	5	6	39	15	4	0	16	1	5	15	6	0	0	0	0	37	8	19	0	0	0	0	0	0	0	0	0	0	0	0	1	0	1	0	0	0	0	0	0	0	0	0
d__Bacteria	k__norank_d__Bacteria	p__Acidobacteriota	c__Blastocatellia	o__11-24	f__norank_o__11-24	g__norank_f__norank_o__11-24	s__uncultured_Acidobacteria_bacterium_g__norank_f__norank_o__11-24	12	12	3	4	6	6	11	5	4	2	2	3	0	0	2	0	1	2	0	3	1	1	4	3	4	0	1	0	3	1	0	3	0	0	0	1	1	0	0	0	0	1
d__Bacteria	k__norank_d__Bacteria	p__Acidobacteriota	c__Acidobacteriae	o__Acidobacteriales	f__norank_o__Acidobacteriales	g__norank_f__norank_o__Acidobacteriales	s__uncultured_Acidobacteria_bacterium_g__norank_f__norank_o__Acidobacteriales	52	84	2	24	25	78	68	39	27	33	87	46	49	42	56	28	138	80	123	89	128	130	114	18	43	50	70	45	48	83	20	16	32	80	162	119	17	50	110	121	23	31
d__Bacteria	k__norank_d__Bacteria	p__Acidobacteriota	c__Blastocatellia	o__DS-100	f__norank_o__DS-100	g__norank_f__norank_o__DS-100	s__uncultured_Acidobacteria_bacterium_g__norank_f__norank_o__DS-100	7	2	12	5	5	1	13	1	3	2	0	0	1	0	1	0	0	4	0	0	0	0	0	0	0	0	0	0	0	0	0	0	2	0	4	0	0	0	0	0	0	0
d__Bacteria	k__norank_d__Bacteria	p__Acidobacteriota	c__Acidobacteriae	o__Subgroup_13	f__norank_o__Subgroup_13	g__norank_f__norank_o__Subgroup_13	s__uncultured_Acidobacteria_bacterium_g__norank_f__norank_o__Subgroup_13	0	3	0	0	2	0	0	0	0	0	3	2	1	0	0	0	0	0	0	1	0	0	1	4	3	1	1	3	4	0	6	5	1	0	0	1	11	0	0	5	3	6
d__Bacteria	k__norank_d__Bacteria	p__Acidobacteriota	c__Acidobacteriae	o__Subgroup_15	f__norank_o__Subgroup_15	g__norank_f__norank_o__Subgroup_15	s__uncultured_Acidobacteria_bacterium_g__norank_f__norank_o__Subgroup_15	0	0	0	0	0	0	0	0	0	1	0	0	0	0	0	0	0	0	0	0	0	0	0	0	0	0	0	0	0	0	3	0	0	0	0	0	1	0	0	0	0	0
d__Bacteria	k__norank_d__Bacteria	p__Acidobacteriota	c__Vicinamibacteria	o__Subgroup_17	f__norank_o__Subgroup_17	g__norank_f__norank_o__Subgroup_17	s__uncultured_Acidobacteria_bacterium_g__norank_f__norank_o__Subgroup_17	11	9	32	6	5	8	16	8	12	10	6	1	1	2	0	0	1	3	2	2	2	1	2	1	1	5	2	0	0	1	0	1	0	2	7	0	2	1	2	0	0	3
d__Bacteria	k__norank_d__Bacteria	p__Acidobacteriota	c__Acidobacteriae	o__Subgroup_2	f__norank_o__Subgroup_2	g__norank_f__norank_o__Subgroup_2	s__uncultured_Acidobacteria_bacterium_g__norank_f__norank_o__Subgroup_2	50	440	22	25	97	211	96	199	90	425	322	497	717	239	254	65	155	78	181	137	310	568	426	663	690	510	523	687	649	344	954	524	306	305	175	558	1528	190	557	862	1066	822
d__Bacteria	k__norank_d__Bacteria	p__Acidobacteriota	c__Holophagae	o__Subgroup_7	f__norank_o__Subgroup_7	g__norank_f__norank_o__Subgroup_7	s__uncultured_Acidobacteria_bacterium_g__norank_f__norank_o__Subgroup_7	0	5	1	4	1	2	2	1	1	0	3	6	1	2	1	1	0	0	3	0	2	0	0	0	2	0	0	0	2	3	0	1	0	10	0	0	1	0	0	0	0	0
d__Bacteria	k__norank_d__Bacteria	p__Acidobacteriota	c__Vicinamibacteria	o__Vicinamibacterales	f__norank_o__Vicinamibacterales	g__norank_f__norank_o__Vicinamibacterales	s__uncultured_Acidobacteria_bacterium_g__norank_f__norank_o__Vicinamibacterales	30	22	93	28	5	10	37	32	31	18	19	2	11	5	13	0	3	36	48	18	3	0	0	0	0	11	22	5	1	4	2	5	10	19	82	0	0	4	6	4	1	0
d__Bacteria	k__norank_d__Bacteria	p__Elusimicrobiota	c__norank_p__Elusimicrobiota	o__norank_c__norank_p__Elusimicrobiota	f__norank_o__norank_c__norank_p__Elusimicrobiota	g__norank_f__norank_o__norank_c__norank_p__Elusimicrobiota	s__uncultured_Acidobacteria_bacterium_g__norank_f__norank_o__norank	0	2	0	0	0	1	0	0	0	0	0	1	0	0	0	0	0	0	1	0	1	2	4	0	0	4	7	2	3	0	0	0	0	1	0	8	0	1	6	0	1	4
d__Bacteria	k__norank_d__Bacteria	p__Acidobacteriota	c__Subgroup_5	o__norank_c__Subgroup_5	f__norank_o__norank_c__Subgroup_5	g__norank_f__norank_o__norank_c__Subgroup_5	s__uncultured_Acidobacteria_bacterium_g__norank_f__norank_o__norank_c__Subgroup_5	22	9	16	17	15	18	13	31	33	28	12	1	5	2	4	1	3	1	5	2	0	0	2	0	0	0	0	0	1	0	4	0	5	21	37	0	0	0	0	0	0	0
d__Bacteria	k__norank_d__Bacteria	p__Acidobacteriota	c__Acidobacteriae	o__Bryobacterales	f__Bryobacteraceae	g__Bryobacter	s__uncultured_Acidobacteriaceae_bacterium_g__Bryobacter	0	0	0	0	0	0	0	0	0	0	0	0	0	0	0	23	0	0	0	0	0	0	0	0	0	0	0	0	0	0	0	0	0	0	0	0	0	0	0	0	0	0
d__Bacteria	k__norank_d__Bacteria	p__Acidobacteriota	c__Vicinamibacteria	o__Vicinamibacterales	f__Vicinamibacteraceae	g__Luteitalea	s__uncultured_Acidobacteriaceae_bacterium_g__Luteitalea	0	0	18	2	1	0	1	2	4	1	4	0	0	0	0	1	5	9	0	2	0	0	0	0	0	0	0	0	0	0	2	2	0	0	0	0	0	0	0	0	0	0
d__Bacteria	k__norank_d__Bacteria	p__Acidobacteriota	c__Acidobacteriae	o__Acidobacteriales	f__Acidobacteriaceae_Subgroup_1	g__norank_f__Acidobacteriaceae_Subgroup_1	s__uncultured_Acidobacteriaceae_bacterium_g__norank_f__Acidobacteriaceae_Subgroup_1	4	8	0	4	4	0	8	29	1	2	3	1	1	5	11	7	28	11	47	51	17	4	8	3	2	16	8	17	20	17	0	0	2	5	5	13	3	4	10	21	4	11
d__Bacteria	k__norank_d__Bacteria	p__Acidobacteriota	c__Acidobacteriae	o__Acidobacteriales	f__norank_o__Acidobacteriales	g__norank_f__norank_o__Acidobacteriales	s__uncultured_Acidobacteriaceae_bacterium_g__norank_f__norank	39	135	3	31	36	119	88	82	56	109	166	193	141	153	145	28	48	32	87	61	110	51	93	145	148	94	102	107	121	65	74	106	70	116	151	12	95	24	24	18	32	49
d__Bacteria	k__norank_d__Bacteria	p__Acidobacteriota	c__Acidobacteriae	o__Subgroup_2	f__norank_o__Subgroup_2	g__norank_f__norank_o__Subgroup_2	s__uncultured_Acidobacteriaceae_bacterium_g__norank_f__norank_o__Subgroup_2	0	0	0	0	0	0	0	0	0	0	0	0	0	0	0	0	0	5	0	0	0	0	0	0	0	0	0	0	0	0	0	0	0	0	0	0	0	0	0	0	0	0
d__Bacteria	k__norank_d__Bacteria	p__Acidobacteriota	c__Vicinamibacteria	o__Vicinamibacterales	f__norank_o__Vicinamibacterales	g__norank_f__norank_o__Vicinamibacterales	s__uncultured_Acidobacteriaceae_bacterium_g__norank_f__norank_o__Vicinamibacterales	7	7	61	6	29	0	17	5	8	17	20	1	0	0	0	18	3	4	0	2	0	0	0	0	0	0	0	0	0	0	1	0	2	0	0	0	1	0	0	1	0	0
d__Bacteria	k__norank_d__Bacteria	p__Acidobacteriota	c__AT-s3-28	o__norank_c__AT-s3-28	f__norank_o__norank_c__AT-s3-28	g__norank_f__norank_o__norank_c__AT-s3-28	s__uncultured_Acidobacteriaceae_bacterium_g__norank_f__norank_o__norank_c__AT-s3-28	2	0	6	0	1	2	3	2	1	3	1	0	0	0	0	0	0	0	2	1	0	0	0	0	0	0	0	0	0	0	0	1	1	1	3	0	0	0	0	0	0	0
d__Bacteria	k__norank_d__Bacteria	p__Acidobacteriota	c__Acidobacteriae	o__Solibacterales	f__Solibacteraceae	g__Candidatus_Solibacter	s__uncultured_Acidobacteriales_bacterium_g__Candidatus_Solibacter	2	0	4	5	1	1	1	0	0	1	0	0	0	0	0	0	0	0	0	0	0	0	0	0	0	0	0	0	0	0	0	0	0	0	0	0	0	0	0	1	0	0
d__Bacteria	k__norank_d__Bacteria	p__Acidobacteriota	c__Blastocatellia	o__11-24	f__norank_o__11-24	g__norank_f__norank_o__11-24	s__uncultured_Acidobacteriales_bacterium_g__norank	6	7	11	2	4	2	8	7	6	2	3	1	0	0	0	0	2	1	16	0	0	0	0	0	0	0	0	0	0	2	0	1	0	2	1	0	0	0	0	0	0	0
d__Bacteria	k__norank_d__Bacteria	p__Acidobacteriota	c__Vicinamibacteria	o__Vicinamibacterales	f__Vicinamibacteraceae	g__norank_f__Vicinamibacteraceae	s__uncultured_Acidobacteriales_bacterium_g__norank_f__Vicinamibacteraceae	27	24	169	39	42	13	57	17	77	49	40	0	13	0	3	17	17	110	5	43	3	5	5	0	0	1	0	0	0	0	6	5	5	1	55	0	2	5	1	3	0	0
d__Bacteria	k__norank_d__Bacteria	p__Acidobacteriota	c__Blastocatellia	o__DS-100	f__norank_o__DS-100	g__norank_f__norank_o__DS-100	s__uncultured_Acidobacteriales_bacterium_g__norank_f__norank	0	8	0	0	1	1	1	1	1	0	0	0	0	0	0	0	0	0	0	0	0	0	0	0	0	0	0	0	0	0	0	0	0	0	1	0	0	0	0	0	0	0
d__Bacteria	k__norank_d__Bacteria	p__Acidobacteriota	c__Vicinamibacteria	o__Subgroup_17	f__norank_o__Subgroup_17	g__norank_f__norank_o__Subgroup_17	s__uncultured_Acidobacteriales_bacterium_g__norank_f__norank_o__Subgroup_17	7	11	29	9	0	20	15	5	12	13	3	9	2	2	0	1	0	0	1	0	1	0	1	2	3	0	0	0	2	2	0	4	1	6	1	0	1	0	0	0	0	0
d__Bacteria	k__norank_d__Bacteria	p__Acidobacteriota	c__Holophagae	o__Subgroup_7	f__norank_o__Subgroup_7	g__norank_f__norank_o__Subgroup_7	s__uncultured_Acidobacteriales_bacterium_g__norank_f__norank_o__Subgroup_7	0	0	0	2	1	0	1	0	3	0	4	1	1	0	3	0	0	0	3	0	0	1	0	0	0	0	0	0	0	1	1	1	0	2	0	4	0	2	1	1	0	0
d__Bacteria	k__norank_d__Bacteria	p__Acidobacteriota	c__Vicinamibacteria	o__Vicinamibacterales	f__norank_o__Vicinamibacterales	g__norank_f__norank_o__Vicinamibacterales	s__uncultured_Acidobacteriales_bacterium_g__norank_f__norank_o__Vicinamibacterales	182	261	263	158	301	179	503	202	187	259	194	99	122	68	97	32	69	54	103	52	59	59	56	46	34	60	87	41	40	76	34	62	46	138	264	77	46	54	62	64	26	35
d__Bacteria	k__norank_d__Bacteria	p__Acidobacteriota	c__Subgroup_22	o__norank_c__Subgroup_22	f__norank_o__norank_c__Subgroup_22	g__norank_f__norank_o__norank_c__Subgroup_22	s__uncultured_Acidobacteriales_bacterium_g__norank_f__norank_o__norank	7	55	1	4	13	45	13	0	7	40	11	28	32	18	19	0	1	0	4	0	0	0	0	0	0	0	0	0	0	0	5	7	4	30	1	0	6	0	0	0	0	0
d__Bacteria	k__norank_d__Bacteria	p__Acidobacteriota	c__Holophagae	o__Holophagales	f__Holophagaceae	g__Holophaga	s__uncultured_Acidobacterium_sp._g__Holophaga	0	1	0	0	2	0	0	6	0	0	0	1	1	16	6	11	62	72	8	29	0	1	0	0	0	5	7	0	0	1	0	0	0	0	0	0	3	15	3	0	0	4
d__Bacteria	k__norank_d__Bacteria	p__Proteobacteria	c__Gammaproteobacteria	o__Burkholderiales	f__TRA3-20	g__norank_f__TRA3-20	s__uncultured_Alcaligenaceae_bacterium_g__norank_f__TRA3-20	2	1	11	6	3	3	1	2	2	8	2	0	0	0	0	1	0	5	0	3	0	0	0	0	0	0	0	0	0	0	0	0	1	0	0	0	0	0	0	0	0	0
d__Bacteria	k__norank_d__Bacteria	p__Firmicutes	c__Bacilli	o__Alicyclobacillales	f__Alicyclobacillaceae	g__Alicyclobacillus	s__uncultured_Alicyclobacillaceae_bacterium_g__Alicyclobacillus	0	0	0	0	2	3	0	0	0	0	0	1	1	0	0	2	1	20	1	157	0	0	2	0	0	0	0	0	1	0	1	1	0	2	1	0	0	0	0	0	0	2
d__Bacteria	k__norank_d__Bacteria	p__Firmicutes	c__Bacilli	o__Alicyclobacillales	f__Alicyclobacillaceae	g__Alicyclobacillus	s__uncultured_Alicyclobacillus_sp._g__Alicyclobacillus	0	0	0	0	0	1	0	0	2	0	0	0	0	0	0	0	0	17	0	43	0	0	0	0	0	0	0	0	0	1	1	2	0	1	0	0	0	0	0	0	1	0
d__Bacteria	k__norank_d__Bacteria	p__Proteobacteria	c__Alphaproteobacteria	o__Dongiales	f__Dongiaceae	g__Dongia	s__uncultured_Alphaproteobacteria_bacterium_g__Dongia	0	1	0	1	0	3	0	0	1	2	0	0	0	0	0	0	0	2	0	0	0	0	0	4	0	1	0	1	0	0	1	0	0	0	0	0	0	0	0	0	0	0
d__Bacteria	k__norank_d__Bacteria	p__Proteobacteria	c__Alphaproteobacteria	o__Azospirillales	f__Inquilinaceae	g__Inquilinus	s__uncultured_Alphaproteobacteria_bacterium_g__Inquilinus	0	1	0	0	0	0	0	1	0	0	0	2	1	1	0	2	4	8	3	10	0	1	5	6	3	5	3	1	3	5	5	1	7	3	3	6	6	6	13	10	2	5
d__Bacteria	k__norank_d__Bacteria	p__Proteobacteria	c__Alphaproteobacteria	o__Reyranellales	f__Reyranellaceae	g__Reyranella	s__uncultured_Alphaproteobacteria_bacterium_g__Reyranella	55	24	70	72	18	32	38	33	67	35	52	49	46	69	52	27	40	58	59	49	22	48	42	40	42	24	30	41	28	40	16	26	56	89	42	26	18	38	28	34	22	13
d__Bacteria	k__norank_d__Bacteria	p__Proteobacteria	c__Alphaproteobacteria	o__Caulobacterales	f__Hyphomonadaceae	g__SWB02	s__uncultured_Alphaproteobacteria_bacterium_g__SWB02	2	0	0	3	0	1	0	5	2	2	0	0	0	1	0	0	0	0	7	0	0	0	0	0	0	0	0	0	0	0	1	3	0	2	0	0	0	1	0	0	0	0
d__Bacteria	k__norank_d__Bacteria	p__Gemmatimonadota	c__Gemmatimonadetes	o__Gemmatimonadales	f__Gemmatimonadaceae	g__norank_f__Gemmatimonadaceae	s__uncultured_Alphaproteobacteria_bacterium_g__norank_f__Gemmatimonadaceae	0	0	0	0	0	0	0	0	0	0	0	0	0	0	0	22	0	0	0	0	0	0	0	0	0	0	0	0	0	0	0	0	0	0	0	0	0	0	0	0	0	0
d__Bacteria	k__norank_d__Bacteria	p__Proteobacteria	c__Alphaproteobacteria	o__Micropepsales	f__Micropepsaceae	g__norank_f__Micropepsaceae	s__uncultured_Alphaproteobacteria_bacterium_g__norank_f__Micropepsaceae	31	31	0	22	8	28	25	47	18	40	21	13	20	83	52	33	120	41	78	34	0	0	1	1	0	2	9	4	3	3	9	9	24	130	17	0	0	5	0	2	0	0
d__Bacteria	k__norank_d__Bacteria	p__Proteobacteria	c__Alphaproteobacteria	o__Rickettsiales	f__SM2D12	g__norank_f__SM2D12	s__uncultured_Alphaproteobacteria_bacterium_g__norank_f__SM2D12	2	1	0	2	1	0	0	3	0	0	1	0	0	0	0	5	0	0	3	1	2	0	0	0	0	5	2	1	2	1	0	2	1	2	6	4	0	1	1	2	0	1
d__Bacteria	k__norank_d__Bacteria	p__Proteobacteria	c__Alphaproteobacteria	o__Elsterales	f__norank_o__Elsterales	g__norank_f__norank_o__Elsterales	s__uncultured_Alphaproteobacteria_bacterium_g__norank_f__norank_o__Elsterales	61	50	13	62	27	81	38	29	54	40	80	69	59	316	233	17	28	16	113	32	78	66	108	52	55	91	110	145	76	109	23	16	103	117	68	178	63	250	221	137	36	78
d__Bacteria	k__norank_d__Bacteria	p__Proteobacteria	c__Alphaproteobacteria	o__Rhizobiales	f__norank_o__Rhizobiales	g__norank_f__norank_o__Rhizobiales	s__uncultured_Alphaproteobacteria_bacterium_g__norank_f__norank_o__Rhizobiales	1	0	12	9	8	1	2	1	5	4	0	0	0	0	0	0	0	0	0	0	0	0	0	0	0	0	0	0	0	0	0	0	2	0	0	0	0	0	0	0	0	0
d__Bacteria	k__norank_d__Bacteria	p__Proteobacteria	c__Alphaproteobacteria	o__Zavarziniales	f__norank_o__Zavarziniales	g__norank_f__norank_o__Zavarziniales	s__uncultured_Alphaproteobacteria_bacterium_g__norank_f__norank_o__Zavarziniales	0	0	0	0	0	0	0	0	0	0	0	0	0	0	0	0	0	0	0	0	0	0	0	0	1	0	0	0	0	0	0	0	0	0	0	3	1	0	1	2	1	1
d__Bacteria	k__norank_d__Bacteria	p__Proteobacteria	c__Alphaproteobacteria	o__norank_c__Alphaproteobacteria	f__norank_o__norank_c__Alphaproteobacteria	g__norank_f__norank_o__norank_c__Alphaproteobacteria	s__uncultured_Alphaproteobacteria_bacterium_g__norank_f__norank_o__norank	0	3	0	0	0	0	2	4	0	3	1	0	0	11	0	5	1	0	0	3	0	0	2	3	2	0	0	4	1	6	0	2	2	8	2	0	6	0	0	1	0	2
d__Bacteria	k__norank_d__Bacteria	p__Chloroflexi	c__Anaerolineae	o__RBG-13-54-9	f__norank_o__RBG-13-54-9	g__norank_f__norank_o__RBG-13-54-9	s__uncultured_Anaerolineaceae_bacterium_g__norank_f__norank_o__RBG-13-54-9	0	0	0	0	0	0	0	1	1	0	0	0	0	0	0	1	4	0	4	0	0	0	0	0	0	0	0	0	0	0	0	0	0	0	0	0	0	0	0	0	0	0
d__Bacteria	k__norank_d__Bacteria	p__Proteobacteria	c__Gammaproteobacteria	o__Diplorickettsiales	f__Diplorickettsiaceae	g__Aquicella	s__uncultured_Aquicella_sp._g__Aquicella	0	0	0	0	0	0	0	1	0	0	1	0	0	0	0	0	4	3	0	5	0	0	0	0	0	0	0	0	0	0	0	0	0	0	0	0	0	0	0	0	0	0
d__Bacteria	k__norank_d__Bacteria	p__Myxococcota	c__Myxococcia	o__Myxococcales	f__Myxococcaceae	g__P3OB-42	s__uncultured_Archangiaceae_bacterium_g__P3OB-42	0	0	0	1	0	0	2	4	1	0	2	2	0	3	3	0	7	0	0	1	2	3	2	0	0	5	2	2	0	2	2	0	0	0	0	2	2	3	5	1	0	0
d__Bacteria	k__norank_d__Bacteria	p__Armatimonadota	c__Chthonomonadetes	o__Chthonomonadales	f__Chthonomonadaceae	g__Chthonomonas	s__uncultured_Armatimonadetes_bacterium_g__Chthonomonas	0	2	0	0	0	0	0	6	0	1	2	4	1	2	1	0	5	10	1	15	5	2	4	0	0	1	0	4	4	7	1	0	0	1	2	2	1	4	2	5	1	4
d__Bacteria	k__norank_d__Bacteria	p__Armatimonadota	c__Fimbriimonadia	o__Fimbriimonadales	f__Fimbriimonadaceae	g__norank_f__Fimbriimonadaceae	s__uncultured_Armatimonadetes_bacterium_g__norank_f__Fimbriimonadaceae	2	8	0	0	1	0	4	2	0	0	5	1	0	0	0	0	2	1	7	0	4	6	3	0	0	7	3	3	4	6	0	0	0	2	3	2	0	9	11	4	1	0
d__Bacteria	k__norank_d__Bacteria	p__Armatimonadota	c__Armatimonadia	o__Armatimonadales	f__norank_o__Armatimonadales	g__norank_f__norank_o__Armatimonadales	s__uncultured_Armatimonadetes_bacterium_g__norank_f__norank_o__Armatimonadales	1	3	5	2	3	2	3	4	1	0	2	0	1	0	5	0	3	6	1	5	0	1	0	0	0	0	0	0	0	1	2	0	0	4	2	0	0	0	0	1	0	0
d__Bacteria	k__norank_d__Bacteria	p__Armatimonadota	c__Chthonomonadetes	o__Chthonomonadales	f__norank_o__Chthonomonadales	g__norank_f__norank_o__Chthonomonadales	s__uncultured_Armatimonadetes_bacterium_g__norank_f__norank_o__Chthonomonadales	0	0	0	0	0	0	0	0	0	0	1	0	0	0	0	0	0	0	0	0	2	4	2	0	0	0	2	0	0	0	0	0	0	0	0	0	0	0	0	0	0	0
d__Bacteria	k__norank_d__Bacteria	p__Chloroflexi	c__JG30-KF-CM66	o__norank_c__JG30-KF-CM66	f__norank_o__norank_c__JG30-KF-CM66	g__norank_f__norank_o__norank_c__JG30-KF-CM66	s__uncultured_Armatimonadetes_bacterium_g__norank_f__norank_o__norank	43	100	42	24	54	127	54	8	55	53	87	86	43	45	32	7	7	6	84	9	8	3	30	29	12	21	43	25	29	28	19	71	41	59	22	0	44	6	1	1	4	13
d__Bacteria	k__norank_d__Bacteria	p__Armatimonadota	c__norank_p__Armatimonadota	o__norank_c__norank_p__Armatimonadota	f__norank_o__norank_c__norank_p__Armatimonadota	g__norank_f__norank_o__norank_c__norank_p__Armatimonadota	s__uncultured_Armatimonadetes_bacterium_g__norank_f__norank_o__norank_c__norank	0	0	0	0	0	0	0	0	0	0	0	0	0	0	0	0	0	0	2	0	2	0	0	0	0	1	1	0	0	1	0	0	0	0	0	0	0	0	0	0	0	0
d__Bacteria	k__norank_d__Bacteria	p__Proteobacteria	c__Alphaproteobacteria	o__Caulobacterales	f__Caulobacteraceae	g__Asticcacaulis	s__uncultured_Asticcacaulis_sp.	1	0	1	0	0	0	0	4	0	1	0	0	0	0	0	9	2	1	0	4	0	1	0	0	1	0	0	0	0	0	0	0	0	0	0	0	0	0	0	0	0	0
d__Bacteria	k__norank_d__Bacteria	p__Bacteroidota	c__Bacteroidia	o__Flavobacteriales	f__Flavobacteriaceae	g__Arenibacter	s__uncultured_Bacteroidetes_bacterium_g__Arenibacter	0	0	0	0	0	0	0	0	0	0	0	0	0	0	0	50	0	0	0	0	0	0	0	0	0	0	0	0	0	0	0	0	0	0	0	0	0	0	0	0	0	0
d__Bacteria	k__norank_d__Bacteria	p__Bacteroidota	c__Bacteroidia	o__Cytophagales	f__Microscillaceae	g__Chryseolinea	s__uncultured_Bacteroidetes_bacterium_g__Chryseolinea	0	0	0	0	0	0	0	0	0	0	0	0	0	0	0	84	2	0	0	0	0	0	0	0	0	0	0	0	0	0	0	0	0	0	0	0	0	0	0	0	0	0
d__Bacteria	k__norank_d__Bacteria	p__Bacteroidota	c__Bacteroidia	o__Cytophagales	f__Cytophagaceae	g__Cytophaga	s__uncultured_Bacteroidetes_bacterium_g__Cytophaga	0	1	0	1	0	0	0	0	1	0	0	0	1	0	0	0	0	0	0	1	0	0	0	0	0	0	0	0	0	0	0	0	1	0	3	0	0	0	0	0	0	0
d__Bacteria	k__norank_d__Bacteria	p__Bacteroidota	c__Bacteroidia	o__Chitinophagales	f__Chitinophagaceae	g__Flavisolibacter	s__uncultured_Bacteroidetes_bacterium_g__Flavisolibacter	0	0	1	1	5	0	0	0	0	1	0	0	0	0	0	0	0	0	0	0	0	0	0	0	0	0	0	0	0	0	0	0	0	0	0	0	0	0	0	0	0	0
d__Bacteria	k__norank_d__Bacteria	p__Bacteroidota	c__Bacteroidia	o__Cytophagales	f__Microscillaceae	g__Ohtaekwangia	s__uncultured_Bacteroidetes_bacterium_g__Ohtaekwangia	0	0	0	1	0	0	0	0	0	1	0	0	0	0	0	13	2	1	0	0	0	0	0	0	0	0	0	0	0	0	0	0	0	0	0	0	0	0	0	0	0	0
d__Bacteria	k__norank_d__Bacteria	p__Bacteroidota	c__Bacteroidia	o__Bacteroidales	f__Rikenellaceae	g__Rikenella	s__uncultured_Bacteroidetes_bacterium_g__Rikenella	0	0	0	0	0	0	0	0	0	0	0	0	0	0	1	0	0	0	0	0	0	4	0	0	2	0	1	0	0	0	0	0	0	0	0	0	0	0	7	1	0	0
d__Bacteria	k__norank_d__Bacteria	p__Bacteroidota	c__Bacteroidia	o__Sphingobacteriales	f__CWT_CU03-E12	g__norank_f__CWT_CU03-E12	s__uncultured_Bacteroidetes_bacterium_g__norank_f__CWT_CU03-E12	0	0	0	0	0	0	0	3	0	0	2	0	0	3	5	0	0	5	16	8	0	0	0	1	0	3	1	2	2	2	0	0	0	1	0	3	1	1	0	0	1	1
d__Bacteria	k__norank_d__Bacteria	p__Bacteroidota	c__Bacteroidia	o__Chitinophagales	f__Chitinophagaceae	g__norank_f__Chitinophagaceae	s__uncultured_Bacteroidetes_bacterium_g__norank_f__Chitinophagaceae	0	0	0	0	0	0	0	4	0	0	0	0	0	0	0	0	1	3	0	0	0	0	0	0	0	0	0	0	0	0	0	0	0	0	0	0	0	0	0	0	0	0
d__Bacteria	k__norank_d__Bacteria	p__Bacteroidota	c__Bacteroidia	o__Sphingobacteriales	f__NS11-12_marine_group	g__norank_f__NS11-12_marine_group	s__uncultured_Bacteroidetes_bacterium_g__norank_f__NS11-12_marine_group	0	0	0	1	0	0	0	0	0	1	0	0	0	0	0	16	1	0	0	0	0	0	0	0	0	0	0	0	0	0	1	0	0	0	0	0	0	1	0	0	0	0
d__Bacteria	k__norank_d__Bacteria	p__Bacteroidota	c__Bacteroidia	o__Sphingobacteriales	f__env.OPS_17	g__norank_f__env.OPS_17	s__uncultured_Bacteroidetes_bacterium_g__norank_f__env.OPS_17	4	2	1	1	9	6	5	5	1	4	9	1	5	2	4	28	15	9	5	9	4	8	16	1	3	2	2	5	2	19	7	1	2	8	5	0	1	6	7	10	0	1
d__Bacteria	k__norank_d__Bacteria	p__Chloroflexi	c__Anaerolineae	o__Anaerolineales	f__Anaerolineaceae	g__norank_f__Anaerolineaceae	s__uncultured_Bellilinea_sp._g__norank_f__Anaerolineaceae	3	1	1	1	1	3	11	8	7	13	40	42	35	9	16	1	0	12	5	5	3	1	4	1	0	4	4	7	8	14	10	42	8	3	16	1	30	5	1	12	4	5
d__Bacteria	k__norank_d__Bacteria	p__Chloroflexi	c__Anaerolineae	o__norank_c__Anaerolineae	f__norank_o__norank_c__Anaerolineae	g__norank_f__norank_o__norank_c__Anaerolineae	s__uncultured_Bellilinea_sp._g__norank_f__norank	13	8	5	14	12	19	11	6	9	12	28	35	14	16	8	3	4	3	15	3	6	7	13	1	2	8	14	11	7	16	5	0	6	21	7	23	9	25	27	17	4	8
d__Bacteria	k__norank_d__Bacteria	p__Proteobacteria	c__Gammaproteobacteria	o__Burkholderiales	f__Alcaligenaceae	g__Bordetella	s__uncultured_Bordetella_sp._g__Bordetella	0	0	0	0	0	0	0	0	0	0	0	0	0	0	0	9	106	4	0	2	0	0	0	0	0	0	0	0	0	0	0	0	0	0	0	0	0	0	0	0	0	0
d__Bacteria	k__norank_d__Bacteria	p__Proteobacteria	c__Alphaproteobacteria	o__Rhizobiales	f__Rhizobiales_Incertae_Sedis	g__Phreatobacter	s__uncultured_Bradyrhizobiaceae_bacterium_g__Phreatobacter	0	0	0	0	0	0	0	0	0	0	0	0	0	0	0	0	0	0	0	0	2	0	0	0	0	0	0	0	1	0	0	0	0	0	0	0	0	2	3	1	1	0
d__Bacteria	k__norank_d__Bacteria	p__Proteobacteria	c__Alphaproteobacteria	o__norank_c__Alphaproteobacteria	f__norank_o__norank_c__Alphaproteobacteria	g__norank_f__norank_o__norank_c__Alphaproteobacteria	s__uncultured_Bradyrhizobiaceae_bacterium_g__norank	23	8	8	28	6	24	17	15	15	11	6	10	14	30	24	2	9	18	19	18	3	2	4	1	2	8	3	2	1	8	1	7	17	32	16	1	6	2	1	4	1	0
d__Bacteria	k__norank_d__Bacteria	p__Proteobacteria	c__Alphaproteobacteria	o__Rhizobiales	f__D05-2	g__norank_f__D05-2	s__uncultured_Bradyrhizobiaceae_bacterium_g__norank_f__D05-2	0	0	0	0	0	0	0	0	0	0	0	0	0	0	0	34	0	0	0	0	0	0	0	0	0	0	0	0	0	0	0	0	0	0	0	0	0	0	0	0	0	0
d__Bacteria	k__norank_d__Bacteria	p__Proteobacteria	c__Gammaproteobacteria	o__Burkholderiales	f__Burkholderiaceae	g__Robbsia	s__uncultured_Burkholderia_sp._g__Robbsia	0	0	0	0	0	0	0	0	0	0	0	0	0	1	1	0	0	0	0	0	0	0	0	0	0	0	0	13	3	0	0	0	0	0	0	0	0	0	1	2	1	1
d__Bacteria	k__norank_d__Bacteria	p__Proteobacteria	c__Gammaproteobacteria	o__Burkholderiales	f__Nitrosomonadaceae	g__MND1	s__uncultured_Burkholderiaceae_bacterium_g__MND1	89	119	34	109	110	102	64	84	43	123	105	80	77	109	74	60	85	65	280	84	76	195	230	69	77	140	146	52	96	179	70	16	74	130	183	227	91	265	221	170	34	86
d__Bacteria	k__norank_d__Bacteria	p__Proteobacteria	c__Gammaproteobacteria	o__Burkholderiales	f__Nitrosomonadaceae	g__MND1	s__uncultured_Burkholderiales_bacterium_g__MND1	50	106	61	74	95	76	42	71	43	87	61	43	92	58	86	21	23	75	196	86	63	61	57	16	30	51	50	18	60	100	27	20	54	167	191	35	34	133	26	38	6	73
d__Bacteria	k__norank_d__Bacteria	p__Chloroflexi	c__JG30-KF-CM66	o__norank_c__JG30-KF-CM66	f__norank_o__norank_c__JG30-KF-CM66	g__norank_f__norank_o__norank_c__JG30-KF-CM66	s__uncultured_Caldilinea_sp._g__norank	24	23	0	15	20	31	9	18	2	19	49	34	30	29	43	4	17	9	67	7	10	18	17	15	14	32	47	42	39	34	23	46	21	40	20	102	33	48	60	47	37	47
d__Bacteria	k__norank_d__Bacteria	p__Chloroflexi	c__Anaerolineae	o__RBG-13-54-9	f__norank_o__RBG-13-54-9	g__norank_f__norank_o__RBG-13-54-9	s__uncultured_Caldilineaceae_bacterium_g__norank_f__norank_o__RBG-13-54-9	6	3	0	4	4	4	3	1	9	6	4	8	6	0	1	0	0	0	5	1	1	2	0	7	4	1	1	3	3	4	12	20	16	0	9	2	11	1	2	2	12	10
d__Bacteria	k__norank_d__Bacteria	p__Chloroflexi	c__Anaerolineae	o__SBR1031	f__norank_o__SBR1031	g__norank_f__norank_o__SBR1031	s__uncultured_Caldilineaceae_bacterium_g__norank_f__norank_o__SBR1031	2	0	0	3	2	0	2	1	1	0	0	0	0	0	0	0	0	0	2	0	0	0	0	0	0	0	0	0	0	0	0	0	0	0	0	0	0	0	0	0	0	0
d__Bacteria	k__norank_d__Bacteria	p__Chloroflexi	c__Anaerolineae	o__RBG-13-54-9	f__norank_o__RBG-13-54-9	g__norank_f__norank_o__RBG-13-54-9	s__uncultured_Caldilineae_bacterium_g__norank_f__norank	0	0	0	0	0	1	0	0	0	0	1	7	1	2	0	0	0	0	0	0	0	0	0	0	0	0	0	0	0	0	0	0	0	0	0	0	0	0	0	0	0	0
d__Bacteria	k__norank_d__Bacteria	p__Chloroflexi	c__Anaerolineae	o__Caldilineales	f__Caldilineaceae	g__norank_f__Caldilineaceae	s__uncultured_Caldilineales_bacterium_g__norank_f__Caldilineaceae	12	1	28	6	9	2	6	4	6	4	0	0	3	0	1	4	3	11	4	8	0	0	0	0	0	0	0	0	0	0	1	0	4	0	9	0	0	0	0	0	0	0
d__Bacteria	k__norank_d__Bacteria	p__Dependentiae	c__Babeliae	o__Babeliales	f__Vermiphilaceae	g__norank_f__Vermiphilaceae	s__uncultured_Candidatus_Dependentiae_bacterium_g__norank_f__Vermiphilaceae	0	0	0	0	0	0	0	0	0	0	0	0	0	0	0	0	0	0	0	0	0	0	0	0	0	0	0	0	0	0	0	0	0	0	0	0	0	0	2	0	0	0
d__Bacteria	k__norank_d__Bacteria	p__Verrucomicrobiota	c__Chlamydiae	o__Chlamydiales	f__Simkaniaceae	g__norank_f__Simkaniaceae	s__uncultured_Candidatus_Rhabdochlamydia_sp._g__norank	0	0	0	0	0	0	0	0	0	0	0	0	0	0	0	0	4	1	0	6	0	0	0	0	0	0	0	0	0	0	0	0	0	0	0	0	0	0	0	0	0	0
d__Bacteria	k__norank_d__Bacteria	p__Patescibacteria	c__Saccharimonadia	o__Saccharimonadales	f__S32	g__TM7	s__uncultured_Candidatus_Saccharibacteria_bacterium_g__TM7	0	0	0	0	1	0	0	5	0	0	1	0	0	0	1	0	0	1	0	1	0	1	8	0	0	3	0	0	0	1	0	0	0	0	0	0	2	9	3	10	0	0
d__Bacteria	k__norank_d__Bacteria	p__Patescibacteria	c__Saccharimonadia	o__Saccharimonadales	f__LWQ8	g__norank_f__LWQ8	s__uncultured_Candidatus_Saccharibacteria_bacterium_g__norank_f__LWQ8	0	1	2	2	1	0	0	13	0	1	0	1	0	2	0	0	1	2	0	2	1	15	3	2	2	2	1	0	0	1	1	1	0	0	2	0	0	1	0	0	0	0
d__Bacteria	k__norank_d__Bacteria	p__Patescibacteria	c__Saccharimonadia	o__Saccharimonadales	f__WWH38	g__norank_f__WWH38	s__uncultured_Candidatus_Saccharibacteria_bacterium_g__norank_f__WWH38	1	0	0	0	0	3	0	2	0	0	2	0	0	0	5	0	2	5	7	5	1	2	2	0	0	0	0	0	0	1	0	0	1	0	0	1	0	0	0	0	1	0
d__Bacteria	k__norank_d__Bacteria	p__Actinobacteriota	c__MB-A2-108	o__norank_c__MB-A2-108	f__norank_o__norank_c__MB-A2-108	g__norank_f__norank_o__norank_c__MB-A2-108	s__uncultured_Catenulispora_sp.	1	1	22	0	0	1	0	2	9	4	0	0	0	0	0	0	0	0	0	0	0	0	0	0	0	0	0	0	0	0	0	0	0	0	0	0	0	0	0	0	0	0
d__Bacteria	k__norank_d__Bacteria	p__Proteobacteria	c__Alphaproteobacteria	o__Caulobacterales	f__Caulobacteraceae	g__norank_f__Caulobacteraceae	s__uncultured_Caulobacter_sp._g__norank	0	5	0	0	1	0	3	2	1	0	2	1	1	2	3	5	17	14	38	8	7	2	7	2	6	5	4	4	5	4	0	0	1	6	9	0	0	8	0	4	1	2
d__Bacteria	k__norank_d__Bacteria	p__Proteobacteria	c__Alphaproteobacteria	o__Caulobacterales	f__Caulobacteraceae	g__norank_f__Caulobacteraceae	s__uncultured_Caulobacteraceae_bacterium_g__norank	1	1	0	0	0	0	0	0	0	1	2	0	0	1	0	0	0	1	3	1	1	2	0	0	0	2	3	5	2	1	0	0	0	0	1	0	0	2	1	0	0	2
d__Bacteria	k__norank_d__Bacteria	p__Bacteroidota	c__Bacteroidia	o__Chitinophagales	f__Chitinophagaceae	g__norank_f__Chitinophagaceae	s__uncultured_Chitinophagaceae_bacterium_g__norank_f__Chitinophagaceae	60	11	34	92	8	22	37	43	42	12	10	1	10	3	2	0	2	6	7	2	21	0	7	1	0	0	2	1	2	2	4	3	40	7	32	0	1	6	0	1	0	0
d__Bacteria	k__norank_d__Bacteria	p__Verrucomicrobiota	c__Chlamydiae	o__Chlamydiales	f__Parachlamydiaceae	g__Neochlamydia	s__uncultured_Chlamydiales_bacterium_g__Neochlamydia	4	2	0	1	1	1	0	0	1	0	2	0	0	0	0	0	1	1	0	0	0	1	0	0	0	0	1	0	0	0	0	0	0	0	0	3	0	0	0	2	4	2
d__Bacteria	k__norank_d__Bacteria	p__Verrucomicrobiota	c__Chlamydiae	o__Chlamydiales	f__Chlamydiaceae	g__norank_f__Chlamydiaceae	s__uncultured_Chlamydiales_bacterium_g__norank_f__Chlamydiaceae	2	2	3	0	0	1	0	1	2	1	1	1	0	0	0	0	0	0	0	0	0	0	0	0	0	0	0	1	0	0	0	0	0	0	0	0	0	1	0	0	0	0
d__Bacteria	k__norank_d__Bacteria	p__Bacteroidota	c__Kryptonia	o__Kryptoniales	f__BSV26	g__norank_f__BSV26	s__uncultured_Chlorobi_bacterium_g__norank_f__BSV26	0	0	0	0	0	2	0	0	0	0	0	0	0	0	0	0	0	0	1	0	0	0	0	0	0	0	0	0	0	0	0	1	0	2	0	0	0	0	0	0	0	0
d__Bacteria	k__norank_d__Bacteria	p__Chloroflexi	c__Chloroflexia	o__Chloroflexales	f__Roseiflexaceae	g__norank_f__Roseiflexaceae	s__uncultured_Chloroflexaceae_bacterium_g__norank_f__Roseiflexaceae	60	15	106	75	35	34	55	28	44	13	3	0	3	0	0	9	37	78	3	89	22	3	5	0	0	3	3	0	1	2	8	1	3	1	8	0	1	1	1	1	0	0
d__Bacteria	k__norank_d__Bacteria	p__Chloroflexi	c__Ktedonobacteria	o__Ktedonobacterales	f__Ktedonobacteraceae	g__BacC-u-018	s__uncultured_Chloroflexales_bacterium_g__BacC-u-018	0	0	0	0	0	0	0	0	0	0	0	1	0	0	0	0	0	0	0	0	0	0	0	0	0	9	2	1	0	4	0	1	1	2	0	3	1	3	0	2	2	4
d__Bacteria	k__norank_d__Bacteria	p__Chloroflexi	c__Ktedonobacteria	o__Ktedonobacterales	f__Ktedonobacteraceae	g__G12-WMSP1	s__uncultured_Chloroflexi_bacterium_g__G12-WMSP1	2	4	0	2	1	0	1	0	0	3	20	6	6	3	11	1	1	0	9	0	91	33	32	7	12	24	14	32	18	11	5	1	1	4	4	50	11	46	92	42	25	25
d__Bacteria	k__norank_d__Bacteria	p__Chloroflexi	c__Ktedonobacteria	o__Ktedonobacterales	f__Ktedonobacteraceae	g__JG30a-KF-32	s__uncultured_Chloroflexi_bacterium_g__JG30a-KF-32	2	18	0	0	4	7	2	0	1	12	85	105	70	30	28	14	16	6	7	11	120	131	95	100	103	151	117	97	71	55	144	22	11	4	7	39	66	18	63	30	71	57
d__Bacteria	k__norank_d__Bacteria	p__Chloroflexi	c__Chloroflexia	o__Thermomicrobiales	f__Thermomicrobiaceae	g__Nitrolancea	s__uncultured_Chloroflexi_bacterium_g__Nitrolancea	0	0	0	0	0	0	0	1	0	0	0	0	0	1	0	0	0	17	0	13	0	0	0	0	0	0	0	0	0	0	0	0	0	0	0	0	0	0	0	0	0	0
d__Bacteria	k__norank_d__Bacteria	p__Chloroflexi	c__Chloroflexia	o__Thermomicrobiales	f__AKYG1722	g__norank_f__AKYG1722	s__uncultured_Chloroflexi_bacterium_g__norank_f__AKYG1722	0	0	0	0	0	0	0	0	0	0	0	0	0	0	0	8	1	4	0	1	0	0	0	0	0	0	0	0	0	0	0	0	0	0	0	0	0	0	0	0	0	0
d__Bacteria	k__norank_d__Bacteria	p__Chloroflexi	c__Anaerolineae	o__Anaerolineales	f__Anaerolineaceae	g__norank_f__Anaerolineaceae	s__uncultured_Chloroflexi_bacterium_g__norank_f__Anaerolineaceae	0	0	5	0	2	0	0	0	8	1	0	0	0	0	0	0	0	0	0	0	0	0	0	0	0	0	0	0	0	0	0	0	0	0	0	0	0	0	0	0	0	0
d__Bacteria	k__norank_d__Bacteria	p__Chloroflexi	c__Chloroflexia	o__Thermomicrobiales	f__JG30-KF-CM45	g__norank_f__JG30-KF-CM45	s__uncultured_Chloroflexi_bacterium_g__norank_f__JG30-KF-CM45	40	11	42	48	39	18	44	20	21	15	0	0	0	0	0	2	1	1	1	1	0	0	0	0	0	0	0	0	0	0	0	0	10	1	3	0	0	0	0	0	0	0
d__Bacteria	k__norank_d__Bacteria	p__Armatimonadota	c__Armatimonadia	o__Armatimonadales	f__norank_o__Armatimonadales	g__norank_f__norank_o__Armatimonadales	s__uncultured_Chloroflexi_bacterium_g__norank_f__norank_o__Armatimonadales	0	0	0	0	0	0	0	1	0	0	0	0	0	0	0	0	5	0	0	0	1	0	0	0	0	0	0	0	0	0	0	0	0	0	0	0	0	1	0	0	0	0
d__Bacteria	k__norank_d__Bacteria	p__Chloroflexi	c__Ktedonobacteria	o__B12-WMSP1	f__norank_o__B12-WMSP1	g__norank_f__norank_o__B12-WMSP1	s__uncultured_Chloroflexi_bacterium_g__norank_f__norank_o__B12-WMSP1	40	43	0	29	21	47	45	4	3	6	119	60	74	40	44	27	50	11	68	25	201	83	169	65	55	195	208	178	120	88	103	87	39	51	9	355	131	171	442	283	212	188
d__Bacteria	k__norank_d__Bacteria	p__Chloroflexi	c__Ktedonobacteria	o__C0119	f__norank_o__C0119	g__norank_f__norank_o__C0119	s__uncultured_Chloroflexi_bacterium_g__norank_f__norank_o__C0119	1	5	6	6	4	0	5	31	2	1	6	1	2	4	5	22	72	24	11	43	39	3	7	1	3	7	4	12	8	1	4	6	2	0	9	21	2	6	19	30	6	6
d__Bacteria	k__norank_d__Bacteria	p__Chloroflexi	c__Anaerolineae	o__RBG-13-54-9	f__norank_o__RBG-13-54-9	g__norank_f__norank_o__RBG-13-54-9	s__uncultured_Chloroflexi_bacterium_g__norank_f__norank_o__RBG-13-54-9	1	0	0	0	0	0	1	0	0	1	0	0	1	1	1	0	0	0	0	0	0	0	0	0	0	0	0	0	0	0	0	0	0	0	0	0	0	0	0	0	0	0
d__Bacteria	k__norank_d__Bacteria	p__Chloroflexi	c__AD3	o__norank_c__AD3	f__norank_o__norank_c__AD3	g__norank_f__norank_o__norank_c__AD3	s__uncultured_Chloroflexi_bacterium_g__norank_f__norank_o__norank_c__AD3	1	60	0	3	14	13	3	0	0	37	8	34	20	16	8	25	35	4	2	15	23	125	27	117	173	36	43	26	42	65	78	32	20	2	3	69	65	64	46	82	74	54
d__Bacteria	k__norank_d__Bacteria	p__Chloroflexi	c__Gitt-GS-136	o__norank_c__Gitt-GS-136	f__norank_o__norank_c__Gitt-GS-136	g__norank_f__norank_o__norank_c__Gitt-GS-136	s__uncultured_Chloroflexi_bacterium_g__norank_f__norank_o__norank_c__Gitt-GS-136	0	0	37	0	2	0	0	0	3	2	0	0	0	0	0	1	2	0	0	0	0	0	0	0	0	0	0	0	0	0	0	0	0	0	0	0	0	0	0	0	0	0
d__Bacteria	k__norank_d__Bacteria	p__Chloroflexi	c__KD4-96	o__norank_c__KD4-96	f__norank_o__norank_c__KD4-96	g__norank_f__norank_o__norank_c__KD4-96	s__uncultured_Chloroflexi_bacterium_g__norank_f__norank_o__norank_c__KD4-96	7	1	31	9	4	1	10	2	7	3	5	0	1	2	1	6	9	13	7	13	0	0	1	0	0	0	0	0	0	1	0	0	0	2	1	0	0	2	4	1	0	0
d__Bacteria	k__norank_d__Bacteria	p__Chloroflexi	c__TK10	o__norank_c__TK10	f__norank_o__norank_c__TK10	g__norank_f__norank_o__norank_c__TK10	s__uncultured_Chloroflexi_bacterium_g__norank_f__norank_o__norank_c__TK10	30	10	39	25	35	17	23	29	16	27	10	10	11	11	13	3	15	14	18	13	6	8	8	8	2	7	2	3	4	9	1	11	10	16	12	5	6	19	14	7	3	2
d__Bacteria	k__norank_d__Bacteria	p__Cyanobacteria	c__Cyanobacteriia	o__Chloroplast	f__norank_o__Chloroplast	g__norank_f__norank_o__Chloroplast	s__uncultured_Chlorophyta_g__norank	0	0	0	0	0	0	0	0	0	0	0	0	1	0	4	0	5	0	0	0	1	1	0	0	0	0	0	0	0	0	1	0	0	0	3	0	0	0	0	0	0	0
d__Bacteria	k__norank_d__Bacteria	p__Chloroflexi	c__Ktedonobacteria	o__Ktedonobacterales	f__Ktedonobacteraceae	g__norank_f__Ktedonobacteraceae	s__uncultured_Clostridiales_bacterium_g__norank_f__Ktedonobacteraceae	0	0	0	0	2	1	0	0	0	2	1	20	107	2	1	2	0	0	4	3	6	2	2	7	8	3	6	11	4	3	1	0	0	0	1	1	5	2	0	1	7	6
d__Bacteria	k__norank_d__Bacteria	p__Firmicutes	c__Clostridia	o__Clostridiales	f__Clostridiaceae	g__Clostridium_sensu_stricto_13	s__uncultured_Clostridium_sp._g__Clostridium_sensu_stricto_13	0	0	0	0	0	0	1	1	0	0	0	0	0	0	0	0	0	0	0	0	0	0	0	0	0	0	0	0	0	0	0	0	0	1	0	0	0	0	0	0	0	0
d__Bacteria	k__norank_d__Bacteria	p__Actinobacteriota	c__Thermoleophilia	o__Gaiellales	f__norank_o__Gaiellales	g__norank_f__norank_o__Gaiellales	s__uncultured_Conexibacter_sp._g__norank	83	104	15	110	42	135	68	76	32	71	79	82	58	105	82	38	72	54	122	67	41	32	36	16	15	48	46	18	30	49	14	10	66	86	62	82	21	59	39	39	5	5
d__Bacteria	k__norank_d__Bacteria	p__Actinobacteriota	c__Thermoleophilia	o__Solirubrobacterales	f__Solirubrobacteraceae	g__Conexibacter	s__uncultured_Conexibacteraceae_bacterium_g__Conexibacter	179	87	20	195	62	150	129	41	93	41	167	140	182	127	136	62	93	38	137	61	260	101	138	120	124	140	147	291	188	234	56	40	188	146	147	150	77	186	168	89	76	120
d__Bacteria	k__norank_d__Bacteria	p__Proteobacteria	c__Gammaproteobacteria	o__Diplorickettsiales	f__Diplorickettsiaceae	g__norank_f__Diplorickettsiaceae	s__uncultured_Coxiellaceae_bacterium_g__norank_f__Diplorickettsiaceae	1	1	2	5	0	0	1	1	1	0	0	1	4	1	1	0	0	1	5	7	1	0	0	1	0	2	2	1	2	2	1	1	0	1	0	1	2	0	1	2	1	0
d__Bacteria	k__norank_d__Bacteria	p__Planctomycetota	c__OM190	o__norank_c__OM190	f__norank_o__norank_c__OM190	g__norank_f__norank_o__norank_c__OM190	s__uncultured_Crater_Lake_bacterium_CL500-15	1	2	0	1	1	3	1	1	2	8	0	0	0	0	0	0	0	0	0	0	0	0	0	0	0	0	0	0	0	0	0	1	0	4	0	0	0	0	0	0	0	0
d__Bacteria	k__norank_d__Bacteria	p__Myxococcota	c__Polyangia	o__Blfdi19	f__norank_o__Blfdi19	g__norank_f__norank_o__Blfdi19	s__uncultured_Cystobacterineae_bacterium_g__norank	0	1	0	0	0	1	1	0	0	0	0	2	0	0	0	7	5	7	9	3	0	0	1	0	0	1	4	2	0	0	0	0	1	1	1	1	0	0	1	1	0	1
d__Bacteria	k__norank_d__Bacteria	p__Chloroflexi	c__TK10	o__norank_c__TK10	f__norank_o__norank_c__TK10	g__norank_f__norank_o__norank_c__TK10	s__uncultured_Dehalococcoidia_bacterium_g__norank_f__norank_o__norank	19	27	25	17	29	26	21	7	25	19	5	8	2	9	5	1	0	2	8	3	1	0	1	0	1	0	3	1	0	3	2	6	3	17	6	0	0	0	0	0	0	0
d__Bacteria	k__norank_d__Bacteria	p__Deinococcota	c__Deinococci	o__Deinococcales	f__Trueperaceae	g__Truepera	s__uncultured_Deinococci_bacterium_g__Truepera	0	0	0	0	0	0	0	0	0	0	0	4	0	0	6	0	0	0	0	0	0	0	0	0	0	0	0	0	0	0	0	0	0	0	0	0	0	0	0	0	0	0
d__Bacteria	k__norank_d__Bacteria	p__NB1-j	c__norank_p__NB1-j	o__norank_c__norank_p__NB1-j	f__norank_o__norank_c__norank_p__NB1-j	g__norank_f__norank_o__norank_c__norank_p__NB1-j	s__uncultured_Desulfoglaeba_sp.	5	1	17	6	2	1	2	1	10	7	0	0	0	0	0	2	0	0	0	1	0	0	0	0	0	0	0	0	0	0	0	0	2	4	0	0	0	0	0	0	0	0
d__Bacteria	k__norank_d__Bacteria	p__Desulfobacterota	c__norank_p__Desulfobacterota	o__norank_c__norank_p__Desulfobacterota	f__norank_o__norank_c__norank_p__Desulfobacterota	g__norank_f__norank_o__norank_c__norank_p__Desulfobacterota	s__uncultured_Desulfuromonadales_bacterium_g__norank_f__norank_o__norank_c__norank_p__Desulfobacterota	0	0	2	7	2	2	3	2	1	4	1	0	3	2	0	0	1	4	3	5	0	0	0	0	1	0	0	0	0	1	0	0	1	2	8	1	0	3	0	1	0	0
d__Bacteria	k__norank_d__Bacteria	p__Latescibacterota	c__norank_p__Latescibacterota	o__norank_c__norank_p__Latescibacterota	f__norank_o__norank_c__norank_p__Latescibacterota	g__norank_f__norank_o__norank_c__norank_p__Latescibacterota	s__uncultured_Desulfuromonadales_bacterium_g__norank_f__norank_o__norank_c__norank_p__Latescibacterota	0	0	1	0	1	0	0	0	0	0	0	0	0	0	0	0	0	0	0	0	0	0	0	0	0	0	0	0	0	0	0	0	0	1	0	0	0	0	0	0	0	0
d__Bacteria	k__norank_d__Bacteria	p__Proteobacteria	c__Gammaproteobacteria	o__Diplorickettsiales	f__Diplorickettsiaceae	g__norank_f__Diplorickettsiaceae	s__uncultured_Diplorickettsia_sp._g__norank	0	0	0	0	0	0	0	0	0	0	0	0	0	0	0	0	0	0	1	0	0	0	0	1	0	0	0	0	0	0	0	0	0	0	0	0	0	0	0	0	0	0
d__Bacteria	k__norank_d__Bacteria	p__Proteobacteria	c__Gammaproteobacteria	o__Xanthomonadales	f__Rhodanobacteraceae	g__Dokdonella	s__uncultured_Dokdonella_sp._g__Dokdonella	8	0	0	8	0	2	2	9	1	1	2	0	6	1	9	0	6	40	3	29	0	1	0	0	0	0	1	0	0	2	0	0	1	0	0	0	0	3	0	0	0	0
d__Bacteria	k__norank_d__Bacteria	p__Proteobacteria	c__Gammaproteobacteria	o__Xanthomonadales	f__Rhodanobacteraceae	g__Dyella	s__uncultured_Dyella_sp.	0	1	0	1	0	0	0	1	0	1	0	0	0	3	37	5	15	77	0	66	0	0	0	0	0	0	1	0	0	0	0	0	0	0	0	0	0	0	1	1	2	0
d__Bacteria	k__norank_d__Bacteria	p__Actinobacteriota	c__Acidimicrobiia	o__IMCC26256	f__norank_o__IMCC26256	g__norank_f__norank_o__IMCC26256	s__uncultured_Ferrimicrobium_sp._g__norank	271	136	164	264	91	222	160	190	186	185	214	168	174	203	206	36	41	139	234	91	61	76	74	49	44	117	121	86	98	121	61	82	234	325	213	111	89	159	112	99	52	58
d__Bacteria	k__norank_d__Bacteria	p__Bacteroidota	c__Bacteroidia	o__Chitinophagales	f__Chitinophagaceae	g__Ferruginibacter	s__uncultured_Ferruginibacter_sp._g__Ferruginibacter	2	1	2	1	2	3	4	1	0	2	1	0	1	0	0	0	0	0	0	0	0	0	1	0	0	0	0	0	0	0	0	0	2	0	5	0	0	0	0	0	0	0
d__Bacteria	k__norank_d__Bacteria	p__Latescibacterota	c__norank_p__Latescibacterota	o__norank_c__norank_p__Latescibacterota	f__norank_o__norank_c__norank_p__Latescibacterota	g__norank_f__norank_o__norank_c__norank_p__Latescibacterota	s__uncultured_Fibrobacteres_bacterium_g__norank	0	0	5	0	0	0	0	0	2	0	0	0	0	0	0	0	0	0	0	0	0	0	0	0	0	0	0	0	0	0	0	0	0	0	0	0	0	0	0	0	0	0
d__Bacteria	k__norank_d__Bacteria	p__Firmicutes	c__Clostridia	o__Oscillospirales	f__Ruminococcaceae	g__Candidatus_Soleaferrea	s__uncultured_Firmicutes_bacterium_g__Candidatus_Soleaferrea	0	0	0	0	0	1	0	0	0	0	0	0	0	1	0	0	0	0	0	0	0	0	0	0	1	0	0	0	1	0	0	1	0	1	0	1	0	0	0	0	0	0
d__Bacteria	k__norank_d__Bacteria	p__Firmicutes	c__Bacilli	o__Bacillales	f__Planococcaceae	g__Lysinibacillus	s__uncultured_Firmicutes_bacterium_g__Lysinibacillus	2	3	2	1	8	4	4	5	9	4	1	3	1	4	5	0	4	20	4	15	0	1	3	5	1	1	4	9	4	1	2	1	10	5	2	1	1	1	3	2	2	0
d__Bacteria	k__norank_d__Bacteria	p__Firmicutes	c__Bacilli	o__Paenibacillales	f__Paenibacillaceae	g__Paenibacillus	s__uncultured_Firmicutes_bacterium_g__Paenibacillus	0	0	0	0	1	0	0	2	1	0	0	0	0	0	0	1	0	0	0	0	0	1	0	0	0	1	0	0	0	0	0	0	0	0	0	0	0	0	0	0	0	0
d__Bacteria	k__norank_d__Bacteria	p__Chloroflexi	c__AD3	o__norank_c__AD3	f__norank_o__norank_c__AD3	g__norank_f__norank_o__norank_c__AD3	s__uncultured_Firmicutes_bacterium_g__norank_f__norank_o__norank_c__AD3	0	0	0	0	0	0	0	0	0	0	0	0	0	0	0	0	0	0	0	0	0	0	0	0	0	0	0	0	0	0	0	1	2	0	0	0	0	2	0	0	0	0
d__Bacteria	k__norank_d__Bacteria	p__GAL15	c__norank_p__GAL15	o__norank_c__norank_p__GAL15	f__norank_o__norank_c__norank_p__GAL15	g__norank_f__norank_o__norank_c__norank_p__GAL15	s__uncultured_Firmicutes_bacterium_g__norank_f__norank_o__norank_c__norank_p__GAL15	37	183	0	3	137	63	35	0	2	377	119	268	304	61	42	54	58	34	15	174	95	445	148	1015	919	202	127	128	291	132	1138	821	332	69	5	158	1317	51	102	568	1977	781
d__Bacteria	k__norank_d__Bacteria	p__WPS-2	c__norank_p__WPS-2	o__norank_c__norank_p__WPS-2	f__norank_o__norank_c__norank_p__WPS-2	g__norank_f__norank_o__norank_c__norank_p__WPS-2	s__uncultured_Firmicutes_bacterium_g__norank_f__norank_o__norank_c__norank_p__WPS-2	2	7	0	1	1	12	1	0	1	4	42	60	26	14	39	3	10	13	4	7	9	4	3	25	32	14	7	6	26	15	13	4	10	4	10	1	17	0	0	3	8	12
d__Bacteria	k__norank_d__Bacteria	p__WS2	c__norank_p__WS2	o__norank_c__norank_p__WS2	f__norank_o__norank_c__norank_p__WS2	g__norank_f__norank_o__norank_c__norank_p__WS2	s__uncultured_Firmicutes_bacterium_g__norank_f__norank_o__norank_c__norank_p__WS2	0	0	6	1	0	0	0	0	0	0	0	0	0	0	0	0	0	1	0	0	0	0	0	0	0	0	0	0	0	0	0	0	0	0	0	0	0	0	0	0	0	0
d__Bacteria	k__norank_d__Bacteria	p__Bacteroidota	c__Bacteroidia	o__Chitinophagales	f__Chitinophagaceae	g__Flavisolibacter	s__uncultured_Flavisolibacter_sp._g__Flavisolibacter	4	7	3	14	26	3	11	7	0	4	1	0	1	0	0	3	0	5	4	7	2	0	1	1	0	0	0	0	2	1	4	0	9	0	1	0	0	0	0	2	0	0
d__Bacteria	k__norank_d__Bacteria	p__Bacteroidota	c__Bacteroidia	o__Cytophagales	f__Microscillaceae	g__norank_f__Microscillaceae	s__uncultured_Flexibacter_sp._g__norank_f__Microscillaceae	2	0	0	0	0	0	0	0	0	0	1	0	2	0	0	0	0	4	0	1	0	0	0	0	0	0	0	0	0	0	0	0	1	0	8	0	1	2	0	0	0	0
d__Bacteria	k__norank_d__Bacteria	p__Bacteroidota	c__Bacteroidia	o__Cytophagales	f__Microscillaceae	g__norank_f__Microscillaceae	s__uncultured_Flexibacteraceae_bacterium_g__norank_f__Microscillaceae	0	0	0	0	0	0	0	0	0	0	0	0	0	0	0	27	1	0	0	0	0	0	0	0	0	0	0	0	0	0	0	0	0	0	0	0	0	0	0	0	0	0
d__Bacteria	k__norank_d__Bacteria	p__Bacteroidota	c__Bacteroidia	o__Flavobacteriales	f__Crocinitomicaceae	g__Fluviicola	s__uncultured_Fluviicola_sp._g__Fluviicola	0	0	0	0	0	0	0	0	0	0	0	0	0	0	0	2	0	0	0	0	0	0	0	0	0	0	0	0	0	0	0	0	0	0	0	0	0	0	0	0	0	0
d__Bacteria	k__norank_d__Bacteria	p__Planctomycetota	c__Planctomycetes	o__Gemmatales	f__Gemmataceae	g__norank_f__Gemmataceae	s__uncultured_Gemmata_sp._g__norank	16	37	7	6	23	35	22	4	13	20	26	46	22	26	16	3	3	1	13	1	34	33	20	66	67	42	46	24	43	15	20	31	16	23	13	83	65	24	42	51	46	26
d__Bacteria	k__norank_d__Bacteria	p__Gemmatimonadota	c__Gemmatimonadetes	o__Gemmatimonadales	f__Gemmatimonadaceae	g__Gemmatimonas	s__uncultured_Gemmatimonadaceae_bacterium_g__Gemmatimonas	6	4	0	13	20	0	18	7	0	0	3	0	2	11	16	6	22	20	18	29	12	2	0	4	0	12	1	11	21	12	7	0	0	0	13	1	0	32	4	7	3	6
d__Bacteria	k__norank_d__Bacteria	p__Gemmatimonadota	c__S0134_terrestrial_group	o__norank_c__S0134_terrestrial_group	f__norank_o__norank_c__S0134_terrestrial_group	g__norank_f__norank_o__norank_c__S0134_terrestrial_group	s__uncultured_Gemmatimonadales_bacterium_g__norank	1	0	9	3	3	0	0	0	8	3	0	0	0	0	0	0	1	1	0	0	0	0	0	0	0	0	0	0	0	0	0	0	0	0	0	0	0	0	0	0	0	0
d__Bacteria	k__norank_d__Bacteria	p__Gemmatimonadota	c__Gemmatimonadetes	o__Gemmatimonadales	f__Gemmatimonadaceae	g__norank_f__Gemmatimonadaceae	s__uncultured_Gemmatimonadales_bacterium_g__norank_f__Gemmatimonadaceae	109	79	109	104	115	77	70	101	131	142	19	34	11	15	8	17	37	43	57	84	26	9	33	17	9	2	3	2	4	4	10	20	93	69	76	2	4	3	3	5	2	1
d__Bacteria	k__norank_d__Bacteria	p__Gemmatimonadota	c__Gemmatimonadetes	o__Gemmatimonadales	f__Gemmatimonadaceae	g__Gemmatimonas	s__uncultured_Gemmatimonadetes_bacterium_g__Gemmatimonas	10	3	4	15	3	7	5	2	6	0	4	1	9	5	16	32	8	31	13	13	14	5	6	1	4	3	2	5	5	11	0	0	3	1	7	3	1	23	13	10	0	0
d__Bacteria	k__norank_d__Bacteria	p__Gemmatimonadota	c__Gemmatimonadetes	o__Gemmatimonadales	f__Gemmatimonadaceae	g__Roseisolibacter	s__uncultured_Gemmatimonadetes_bacterium_g__Roseisolibacter	1	2	0	0	0	0	0	0	0	2	0	2	0	7	9	1	4	5	2	6	2	7	3	7	1	7	12	4	7	6	1	0	1	0	2	23	3	2	26	8	8	10
d__Bacteria	k__norank_d__Bacteria	p__Gemmatimonadota	c__Gemmatimonadetes	o__Gemmatimonadales	f__Gemmatimonadaceae	g__norank_f__Gemmatimonadaceae	s__uncultured_Gemmatimonadetes_bacterium_g__norank_f__Gemmatimonadaceae	6	2	10	15	16	8	6	6	5	4	0	0	0	1	0	10	23	12	7	14	9	0	4	2	2	1	0	0	0	1	3	2	2	0	0	0	0	1	0	0	0	0
d__Bacteria	k__norank_d__Bacteria	p__Chloroflexi	c__Anaerolineae	o__SBR1031	f__norank_o__SBR1031	g__norank_f__norank_o__SBR1031	s__uncultured_Gemmatimonadetes_bacterium_g__norank_f__norank	22	28	29	13	31	14	29	24	14	11	58	25	18	23	35	6	11	36	76	17	36	76	51	11	11	56	36	33	25	43	16	4	6	38	24	54	26	39	93	76	26	34
d__Bacteria	k__norank_d__Bacteria	p__Gemmatimonadota	c__Gemmatimonadetes	o__Gemmatimonadales	f__Gemmatimonadaceae	g__Gemmatimonas	s__uncultured_Gemmatimonas_sp._g__Gemmatimonas	13	17	4	15	88	8	54	7	1	3	3	0	3	4	11	15	100	30	19	32	55	25	18	2	0	3	3	5	5	10	15	8	6	0	9	0	0	3	0	5	0	0
d__Bacteria	k__norank_d__Bacteria	p__Gemmatimonadota	c__Gemmatimonadetes	o__Gemmatimonadales	f__Gemmatimonadaceae	g__norank_f__Gemmatimonadaceae	s__uncultured_Gemmatimonas_sp._g__norank_f__Gemmatimonadaceae	0	0	0	3	0	0	0	0	1	0	1	0	1	0	1	0	0	16	9	5	0	0	0	0	0	0	0	0	0	0	0	0	0	0	0	0	0	0	0	0	0	0
d__Bacteria	k__norank_d__Bacteria	p__Acidobacteriota	c__Thermoanaerobaculia	o__Thermoanaerobaculales	f__Thermoanaerobaculaceae	g__Subgroup_10	s__uncultured_Geoalkalibacter_sp._g__Subgroup_10	0	0	0	0	0	0	0	0	0	0	0	0	0	0	1	0	0	0	0	0	5	7	4	0	1	0	1	0	0	2	0	0	0	0	3	0	0	3	0	1	0	0
d__Bacteria	k__norank_d__Bacteria	p__Firmicutes	c__Clostridia	o__norank_c__Clostridia	f__Gracilibacteraceae	g__Lutispora	s__uncultured_Gracilibacteraceae_bacterium	0	0	0	0	0	3	0	2	1	0	0	1	0	1	0	1	3	1	0	0	0	0	0	1	0	0	0	0	0	1	0	0	0	2	0	0	0	0	0	0	0	0
d__Bacteria	k__norank_d__Bacteria	p__Cyanobacteria	c__Sericytochromatia	o__norank_c__Sericytochromatia	f__norank_o__norank_c__Sericytochromatia	g__norank_f__norank_o__norank_c__Sericytochromatia	s__uncultured_Halanaerobiaceae_bacterium_g__norank	0	0	0	0	0	0	1	0	0	0	0	0	1	0	2	1	1	1	1	2	7	1	3	0	1	0	0	9	3	3	0	0	0	0	1	3	1	1	2	2	1	2
d__Bacteria	k__norank_d__Bacteria	p__Myxococcota	c__Polyangia	o__Haliangiales	f__Haliangiaceae	g__Haliangium	s__uncultured_Haliangium_sp.	28	15	20	29	20	22	24	29	17	21	19	11	21	21	15	9	13	8	26	20	11	19	15	4	9	13	15	13	10	17	11	6	20	15	27	21	13	37	36	19	6	12
d__Bacteria	k__norank_d__Bacteria	p__Proteobacteria	c__Gammaproteobacteria	o__Burkholderiales	f__Oxalobacteraceae	g__Herminiimonas	s__uncultured_Herminiimonas_sp._g__Herminiimonas	0	0	0	0	1	0	0	2	0	0	2	0	0	0	2	10	0	0	0	0	0	1	0	0	0	1	2	1	0	0	0	0	0	0	0	1	1	2	0	0	1	1
d__Bacteria	k__norank_d__Bacteria	p__Acidobacteriota	c__Acidobacteriae	o__Subgroup_13	f__norank_o__Subgroup_13	g__norank_f__norank_o__Subgroup_13	s__uncultured_Holophaga_sp._g__norank_f__norank_o__Subgroup_13	0	9	1	0	1	0	0	0	0	2	0	0	1	2	0	0	0	1	5	0	0	0	1	2	0	0	0	1	0	0	1	0	1	3	0	0	0	0	0	0	3	3
d__Bacteria	k__norank_d__Bacteria	p__Acidobacteriota	c__Acidobacteriae	o__Subgroup_2	f__norank_o__Subgroup_2	g__norank_f__norank_o__Subgroup_2	s__uncultured_Holophaga_sp._g__norank_f__norank_o__Subgroup_2	7	191	0	5	61	72	19	10	4	142	104	90	90	70	101	7	23	12	117	17	30	49	121	54	33	97	134	69	54	59	173	115	67	70	65	130	172	85	81	86	84	176
d__Bacteria	k__norank_d__Bacteria	p__Proteobacteria	c__Alphaproteobacteria	o__Rhizobiales	f__Hyphomicrobiaceae	g__Filomicrobium	s__uncultured_Hyphomicrobiaceae_bacterium_g__Filomicrobium	0	0	0	0	0	0	0	1	0	0	0	0	0	0	0	15	0	0	0	0	0	0	0	0	0	1	0	0	0	0	0	0	0	0	0	0	0	0	0	0	0	0
d__Bacteria	k__norank_d__Bacteria	p__Proteobacteria	c__Alphaproteobacteria	o__Micropepsales	f__Micropepsaceae	g__norank_f__Micropepsaceae	s__uncultured_Hyphomicrobiaceae_bacterium_g__norank_f__Micropepsaceae	24	2	0	10	0	4	8	5	2	1	0	0	0	0	5	0	2	1	37	1	0	0	0	0	0	0	0	0	0	0	0	0	7	1	5	0	0	0	0	0	0	0
d__Bacteria	k__norank_d__Bacteria	p__Proteobacteria	c__Alphaproteobacteria	o__Rhizobiales	f__Hyphomicrobiaceae	g__Pedomicrobium	s__uncultured_Hyphomicrobium_sp._g__Pedomicrobium	1	0	4	2	0	1	1	0	0	1	0	0	1	0	0	28	1	3	0	1	2	0	0	0	0	2	0	0	0	0	1	0	0	1	1	0	0	0	0	0	0	0
d__Bacteria	k__norank_d__Bacteria	p__Actinobacteriota	c__Acidimicrobiia	o__norank_c__Acidimicrobiia	f__norank_o__norank_c__Acidimicrobiia	g__norank_f__norank_o__norank_c__Acidimicrobiia	s__uncultured_Iamia_sp._g__norank	2	1	4	5	3	0	9	5	0	0	1	0	1	0	0	0	0	0	0	0	0	0	0	0	0	0	0	0	0	0	0	0	1	0	2	0	0	0	0	0	0	0
d__Bacteria	k__norank_d__Bacteria	p__Actinobacteriota	c__Acidimicrobiia	o__Microtrichales	f__norank_o__Microtrichales	g__norank_f__norank_o__Microtrichales	s__uncultured_Iamiaceae_bacterium_g__norank	8	8	4	14	7	10	8	20	8	18	1	3	13	5	1	1	2	7	5	7	2	2	6	0	2	1	2	3	8	20	6	6	6	9	17	1	1	7	0	1	0	0
d__Bacteria	k__norank_d__Bacteria	p__Myxococcota	c__Polyangia	o__Haliangiales	f__Haliangiaceae	g__Haliangium	s__uncultured_Kofleria_sp.	16	7	0	3	11	22	11	13	7	5	4	5	0	4	2	2	0	1	5	1	3	0	2	2	1	0	1	2	2	1	4	3	5	10	5	0	2	1	1	0	2	3
d__Bacteria	k__norank_d__Bacteria	p__Myxococcota	c__Polyangia	o__Haliangiales	f__Haliangiaceae	g__Haliangium	s__uncultured_Kofleriaceae_bacterium_g__Haliangium	3	0	0	2	2	2	4	4	1	4	5	4	16	8	11	2	6	24	7	4	14	19	9	2	2	0	2	1	4	7	5	0	8	11	33	0	1	18	9	8	0	0
d__Bacteria	k__norank_d__Bacteria	p__Firmicutes	c__Bacilli	o__Thermoactinomycetales	f__Thermoactinomycetaceae	g__Kroppenstedtia	s__uncultured_Kroppenstedtia_sp._g__Kroppenstedtia	1	0	0	0	3	0	0	0	0	0	27	0	3	1	2	0	0	0	0	0	0	0	0	0	0	0	0	0	1	0	0	0	0	0	0	0	0	0	0	0	1	0
d__Bacteria	k__norank_d__Bacteria	p__Chloroflexi	c__Ktedonobacteria	o__Ktedonobacterales	f__Ktedonobacteraceae	g__1959-1	s__uncultured_Ktedobacteria_bacterium_g__1959-1	2	5	2	1	10	0	0	0	0	6	5	0	0	0	0	0	3	2	0	1	5	8	14	1	3	1	12	3	2	3	5	1	0	1	0	7	2	0	20	1	3	1
d__Bacteria	k__norank_d__Bacteria	p__Chloroflexi	c__Ktedonobacteria	o__Ktedonobacterales	f__Ktedonobacteraceae	g__FCPS473	s__uncultured_Ktedobacteria_bacterium_g__FCPS473	0	4	0	0	1	0	0	0	0	14	3	0	2	1	2	9	9	4	2	14	19	34	6	58	67	29	12	15	39	9	221	429	46	2	0	65	36	9	56	144	107	54
d__Bacteria	k__norank_d__Bacteria	p__Chloroflexi	c__Ktedonobacteria	o__Ktedonobacterales	f__Ktedonobacteraceae	g__JG30a-KF-32	s__uncultured_Ktedobacteria_bacterium_g__JG30a-KF-32	0	2	0	0	0	3	1	0	0	0	7	5	4	1	2	1	0	0	3	0	15	17	13	7	5	19	10	11	8	2	5	1	1	3	4	35	2	17	34	9	16	25
d__Bacteria	k__norank_d__Bacteria	p__Chloroflexi	c__Ktedonobacteria	o__Ktedonobacterales	f__Ktedonobacteraceae	g__norank_f__Ktedonobacteraceae	s__uncultured_Ktedobacteria_bacterium_g__norank	1	12	0	2	3	0	8	7	0	1	14	5	3	6	68	34	89	31	8	19	62	63	19	14	12	51	30	18	33	14	5	0	0	7	13	49	2	21	39	34	12	17
d__Bacteria	k__norank_d__Bacteria	p__Chloroflexi	c__Ktedonobacteria	o__Ktedonobacterales	f__Ktedonobacteraceae	g__1921-3	s__uncultured_Ktedonobacter_sp._g__1921-3	7	18	1	6	4	29	17	5	12	11	20	16	6	12	8	3	7	3	12	6	47	28	42	8	18	43	45	63	20	17	15	9	6	13	12	25	18	21	17	25	17	41
d__Bacteria	k__norank_d__Bacteria	p__Chloroflexi	c__Ktedonobacteria	o__Ktedonobacterales	f__Ktedonobacteraceae	g__BacC-u-018	s__uncultured_Ktedonobacter_sp._g__BacC-u-018	0	0	0	0	0	0	0	0	0	0	0	0	0	0	0	0	1	0	0	1	0	0	0	0	0	0	0	0	0	0	3	5	1	0	0	0	6	0	3	1	7	1
d__Bacteria	k__norank_d__Bacteria	p__Chloroflexi	c__Ktedonobacteria	o__Ktedonobacterales	f__Ktedonobacteraceae	g__FCPS473	s__uncultured_Ktedonobacter_sp._g__FCPS473	10	24	0	5	6	23	8	0	6	10	10	5	4	4	3	0	3	0	10	1	42	16	31	17	27	31	26	35	15	14	11	60	2	5	16	12	22	41	12	16	29	31
d__Bacteria	k__norank_d__Bacteria	p__Chloroflexi	c__Ktedonobacteria	o__Ktedonobacterales	f__Ktedonobacteraceae	g__G12-WMSP1	s__uncultured_Ktedonobacter_sp._g__G12-WMSP1	0	0	0	0	0	0	0	0	0	0	0	0	0	0	0	0	0	0	0	0	2	0	0	2	0	0	0	0	0	0	0	0	0	0	0	0	0	0	0	0	0	0
d__Bacteria	k__norank_d__Bacteria	p__Chloroflexi	c__Ktedonobacteria	o__Ktedonobacterales	f__Ktedonobacteraceae	g__HSB_OF53-F07	s__uncultured_Ktedonobacter_sp._g__HSB_OF53-F07	31	152	1	10	89	74	38	2	14	92	206	303	211	27	25	39	106	30	19	52	189	165	103	188	184	143	109	111	148	73	201	59	48	53	40	14	176	11	43	44	236	203
d__Bacteria	k__norank_d__Bacteria	p__Chloroflexi	c__Ktedonobacteria	o__Ktedonobacterales	f__Ktedonobacteraceae	g__norank_f__Ktedonobacteraceae	s__uncultured_Ktedonobacter_sp._g__norank	1	3	2	1	4	3	1	11	1	1	1	0	0	0	3	0	1	0	8	0	0	1	0	0	1	5	5	2	0	0	0	0	2	1	0	0	0	0	0	1	0	0
d__Bacteria	k__norank_d__Bacteria	p__Chloroflexi	c__Ktedonobacteria	o__Ktedonobacterales	f__Ktedonobacteraceae	g__1921-2	s__uncultured_Ktedonobacterales_bacterium_g__1921-2	0	5	0	0	2	1	0	0	0	2	15	5	2	4	2	0	4	0	1	0	15	5	6	5	4	11	14	11	6	8	5	6	3	1	1	94	24	17	31	23	24	15
d__Bacteria	k__norank_d__Bacteria	p__Chloroflexi	c__Ktedonobacteria	o__Ktedonobacterales	f__Ktedonobacteraceae	g__1921-3	s__uncultured_Ktedonobacterales_bacterium_g__1921-3	0	0	0	0	0	0	0	0	0	0	1	0	0	0	0	0	0	0	0	0	0	1	1	0	0	0	2	1	1	1	1	1	0	1	1	6	0	2	7	7	1	1
d__Bacteria	k__norank_d__Bacteria	p__Chloroflexi	c__Ktedonobacteria	o__Ktedonobacterales	f__Ktedonobacteraceae	g__FCPS473	s__uncultured_Ktedonobacterales_bacterium_g__FCPS473	0	0	0	0	0	0	0	0	2	0	1	0	0	0	0	0	0	0	0	0	2	10	6	2	0	1	0	2	1	1	0	0	0	0	0	4	1	10	3	5	4	4
d__Bacteria	k__norank_d__Bacteria	p__Chloroflexi	c__Ktedonobacteria	o__Ktedonobacterales	f__Ktedonobacteraceae	g__norank_f__Ktedonobacteraceae	s__uncultured_Ktedonobacterales_bacterium_g__norank	0	0	0	0	0	0	0	0	0	0	2	0	1	1	2	0	0	0	0	0	17	2	1	4	1	4	0	2	2	0	0	0	0	0	0	1	0	0	0	0	1	0
d__Bacteria	k__norank_d__Bacteria	p__Planctomycetota	c__Planctomycetes	o__Gemmatales	f__Gemmataceae	g__norank_f__Gemmataceae	s__uncultured_Ktedonobacterales_bacterium_g__norank_f__Gemmataceae	1	0	0	0	0	0	0	0	0	0	1	0	0	0	0	0	0	0	3	0	1	2	1	0	0	5	6	2	0	1	0	0	0	0	0	6	1	2	4	2	3	7
d__Bacteria	k__norank_d__Bacteria	p__Chloroflexi	c__Ktedonobacteria	o__Ktedonobacterales	f__JG30-KF-AS9	g__norank_f__JG30-KF-AS9	s__uncultured_Ktedonobacterales_bacterium_g__norank_f__JG30-KF-AS9	0	1	0	0	0	0	0	0	0	0	1	0	0	0	0	0	0	0	0	0	0	1	1	2	1	1	0	1	3	0	0	0	0	0	0	0	1	0	0	0	3	3
d__Bacteria	k__norank_d__Bacteria	p__Firmicutes	c__Clostridia	o__Lachnospirales	f__Lachnospiraceae	g__norank_f__Lachnospiraceae	s__uncultured_Lachnospiraceae_bacterium_g__norank	0	0	0	0	0	0	0	0	0	0	0	0	0	0	0	5	0	0	0	0	0	0	0	0	0	0	0	0	0	0	0	0	0	0	0	0	0	0	0	0	0	0
d__Bacteria	k__norank_d__Bacteria	p__Proteobacteria	c__Gammaproteobacteria	o__Legionellales	f__Legionellaceae	g__Legionella	s__uncultured_Legionella_sp._g__Legionella	1	0	0	0	0	0	0	1	1	1	2	0	1	1	0	11	7	4	2	2	0	1	0	0	0	0	0	2	1	0	1	0	1	0	0	1	0	0	1	0	0	0
d__Bacteria	k__norank_d__Bacteria	p__Proteobacteria	c__Gammaproteobacteria	o__Diplorickettsiales	f__Diplorickettsiaceae	g__norank_f__Diplorickettsiaceae	s__uncultured_Legionellales_bacterium_g__norank_f__Diplorickettsiaceae	0	2	0	0	0	0	1	0	0	0	0	0	0	0	0	0	0	5	0	7	0	0	0	0	0	0	1	0	0	0	0	0	0	0	0	2	0	1	1	0	0	2
d__Bacteria	k__norank_d__Bacteria	p__Chloroflexi	c__Anaerolineae	o__Ardenticatenales	f__norank_o__Ardenticatenales	g__norank_f__norank_o__Ardenticatenales	s__uncultured_Litorilinea_sp.	0	0	13	0	0	0	0	0	3	3	0	0	0	0	0	0	0	0	0	0	0	0	0	0	0	0	0	0	0	0	0	0	0	0	0	0	0	0	0	0	0	0
d__Bacteria	k__norank_d__Bacteria	p__Patescibacteria	c__Microgenomatia	o__Candidatus_Levybacteria	f__norank_o__Candidatus_Levybacteria	g__norank_f__norank_o__Candidatus_Levybacteria	s__uncultured_Microgenomates_group_bacterium_g__norank_f__norank_o__Candidatus_Levybacteria	0	0	0	0	0	0	0	2	0	0	1	0	1	0	1	0	0	1	3	1	0	2	0	0	1	0	0	0	0	0	0	0	0	5	0	1	0	0	0	1	0	0
d__Bacteria	k__norank_d__Bacteria	p__Actinobacteriota	c__MB-A2-108	o__norank_c__MB-A2-108	f__norank_o__norank_c__MB-A2-108	g__norank_f__norank_o__norank_c__MB-A2-108	s__uncultured_Micromonospora_sp._g__norank	2	21	0	2	4	2	1	0	0	8	5	18	4	0	0	3	1	0	1	2	6	1	2	7	5	1	0	2	2	0	1	8	0	0	0	0	3	0	1	0	0	0
d__Bacteria	k__norank_d__Bacteria	p__Firmicutes	c__Bacilli	o__Entomoplasmatales	f__norank_o__Entomoplasmatales	g__Candidatus_Spiroplasma	s__uncultured_Mollicutes_bacterium_g__Candidatus_Spiroplasma	0	0	1	0	0	0	2	0	0	2	0	0	1	1	0	0	0	0	0	0	0	0	1	1	0	1	2	1	0	0	0	0	0	0	0	0	1	0	0	0	0	0
d__Bacteria	k__norank_d__Bacteria	p__Firmicutes	c__Bacilli	o__Entomoplasmatales	f__type_III	g__norank_f__type_III	s__uncultured_Mollicutes_bacterium_g__norank	3	10	1	7	1	6	7	4	0	2	0	0	1	0	1	1	0	1	1	2	9	6	4	9	18	27	10	13	10	6	7	17	12	7	8	19	10	5	13	16	4	6
d__Bacteria	k__norank_d__Bacteria	p__Bacteroidota	c__Bacteroidia	o__Sphingobacteriales	f__Sphingobacteriaceae	g__Mucilaginibacter	s__uncultured_Mucilaginibacter_sp.	0	0	0	1	2	2	1	0	1	1	7	5	2	8	4	7	12	4	7	14	6	2	3	1	6	2	0	1	3	7	12	8	12	3	3	0	4	7	6	0	0	0
d__Bacteria	k__norank_d__Bacteria	p__Actinobacteriota	c__Actinobacteria	o__Corynebacteriales	f__Mycobacteriaceae	g__Mycobacterium	s__uncultured_Mycobacteriaceae_bacterium	19	7	6	15	8	5	15	15	11	5	13	9	13	68	58	6	13	12	19	9	34	5	9	16	23	17	23	23	12	26	4	1	11	6	13	4	2	1	2	3	5	2
d__Bacteria	k__norank_d__Bacteria	p__Myxococcota	c__Polyangia	o__Haliangiales	f__Haliangiaceae	g__Haliangium	s__uncultured_Myxococcales_bacterium_g__Haliangium	41	24	20	54	19	20	36	12	19	21	29	7	23	9	13	4	7	37	35	24	6	8	10	3	7	6	13	2	9	11	6	5	21	22	58	2	2	15	11	3	2	4
d__Bacteria	k__norank_d__Bacteria	p__Bdellovibrionota	c__Bdellovibrionia	o__Bdellovibrionales	f__Bdellovibrionaceae	g__OM27_clade	s__uncultured_Myxococcales_bacterium_g__OM27_clade	0	0	13	10	3	0	3	0	4	3	2	0	0	1	0	0	0	2	0	0	0	0	0	0	0	0	0	0	0	0	0	0	0	0	0	0	0	0	0	0	0	0
d__Bacteria	k__norank_d__Bacteria	p__Myxococcota	c__Myxococcia	o__Myxococcales	f__Myxococcaceae	g__P3OB-42	s__uncultured_Myxococcales_bacterium_g__P3OB-42	0	1	0	0	0	0	0	1	0	0	0	1	0	1	0	0	0	0	1	0	1	0	1	0	0	0	0	1	1	1	0	1	0	0	0	1	0	1	0	0	0	0
d__Bacteria	k__norank_d__Bacteria	p__Desulfobacterota	c__norank_p__Desulfobacterota	o__norank_c__norank_p__Desulfobacterota	f__norank_o__norank_c__norank_p__Desulfobacterota	g__norank_f__norank_o__norank_c__norank_p__Desulfobacterota	s__uncultured_Myxococcales_bacterium_g__norank_f__norank_o__norank_c__norank	0	0	7	0	0	1	0	1	1	3	0	0	0	0	0	0	0	0	0	1	0	0	0	0	0	0	0	0	0	0	0	0	0	1	0	0	0	0	0	0	0	0
d__Bacteria	k__norank_d__Bacteria	p__Myxococcota	c__Polyangia	o__Haliangiales	f__Haliangiaceae	g__Haliangium	s__uncultured_Nannocystineae_bacterium_g__Haliangium	1	2	0	2	2	4	5	5	4	1	2	2	4	5	3	1	6	1	10	3	6	6	4	4	1	6	2	6	3	7	1	1	6	6	2	8	7	12	5	10	1	3
d__Bacteria	k__norank_d__Bacteria	p__Proteobacteria	c__Gammaproteobacteria	o__Burkholderiales	f__TRA3-20	g__norank_f__TRA3-20	s__uncultured_Nitrosomonadaceae_bacterium_g__norank_f__TRA3-20	6	8	21	15	11	13	13	7	15	23	3	0	3	0	2	0	0	12	7	9	0	0	0	0	0	0	0	0	0	1	0	1	7	5	8	0	0	0	0	0	0	0
d__Bacteria	k__norank_d__Bacteria	p__Proteobacteria	c__Alphaproteobacteria	o__Elsterales	f__norank_o__Elsterales	g__norank_f__norank_o__Elsterales	s__uncultured_Nitrosomonadales_bacterium_g__norank_f__norank	0	0	0	2	0	1	1	0	0	0	2	0	2	40	16	1	0	1	1	0	0	0	0	1	1	2	6	1	3	3	1	1	1	4	3	0	1	5	1	0	0	1
d__Bacteria	k__norank_d__Bacteria	p__Zixibacteria	c__norank_p__Zixibacteria	o__norank_c__norank_p__Zixibacteria	f__norank_o__norank_c__norank_p__Zixibacteria	g__norank_f__norank_o__norank_c__norank_p__Zixibacteria	s__uncultured_Nitrospinaceae_bacterium_g__norank	0	0	5	0	0	0	0	0	2	0	0	0	0	0	0	0	0	0	0	0	0	0	0	0	0	0	0	0	0	0	0	0	0	0	0	0	0	0	0	0	0	0
d__Bacteria	k__norank_d__Bacteria	p__Nitrospirota	c__Nitrospiria	o__Nitrospirales	f__Nitrospiraceae	g__Nitrospira	s__uncultured_Nitrospiraceae_bacterium_g__Nitrospira	0	0	0	2	6	2	1	0	0	0	0	0	0	0	1	0	1	4	4	5	1	0	1	0	0	0	0	0	0	0	0	0	1	0	0	0	0	0	2	1	0	0
d__Bacteria	k__norank_d__Bacteria	p__Cyanobacteria	c__Cyanobacteriia	o__Cyanobacteriales	f__Coleofasciculaceae	g__norank_f__Coleofasciculaceae	s__uncultured_Oscillatoriales_cyanobacterium_g__norank_f__Coleofasciculaceae	0	1	0	0	0	0	1	0	0	0	0	0	0	0	0	1	13	0	0	0	6	0	3	2	0	3	1	3	11	1	0	1	0	0	0	3	0	1	2	2	0	0
d__Bacteria	k__norank_d__Bacteria	p__Firmicutes	c__Bacilli	o__Paenibacillales	f__Paenibacillaceae	g__Paenibacillus	s__uncultured_Paenibacillus_sp._g__Paenibacillus	1	1	0	1	1	0	0	0	0	0	3	3	2	4	0	2	0	1	0	4	3	1	3	2	4	2	2	8	9	1	0	4	0	2	0	1	3	1	0	0	1	1
d__Bacteria	k__norank_d__Bacteria	p__Proteobacteria	c__Alphaproteobacteria	o__Acetobacterales	f__Acetobacteraceae	g__norank_f__Acetobacteraceae	s__uncultured_Paracraurococcus_sp.	3	0	4	4	11	1	0	0	1	0	0	0	1	0	0	4	7	1	4	1	3	1	0	0	0	0	0	0	1	0	1	0	3	0	1	0	0	0	0	0	0	0
d__Bacteria	k__norank_d__Bacteria	p__Patescibacteria	c__Parcubacteria	o__Candidatus_Kaiserbacteria	f__norank_o__Candidatus_Kaiserbacteria	g__norank_f__norank_o__Candidatus_Kaiserbacteria	s__uncultured_Parcubacteria_group_bacterium_g__norank_f__norank_o__Candidatus_Kaiserbacteria	0	0	0	0	0	0	0	0	0	0	4	1	0	1	2	1	0	4	33	0	4	3	0	0	0	1	0	0	0	1	0	0	0	1	2	0	0	0	0	0	0	0
d__Bacteria	k__norank_d__Bacteria	p__Actinobacteriota	c__Thermoleophilia	o__Solirubrobacterales	f__Solirubrobacteraceae	g__Patulibacter	s__uncultured_Patulibacter_sp.	0	0	0	0	0	0	0	0	0	0	1	0	0	0	0	50	0	1	0	0	0	0	0	0	0	0	0	0	0	0	0	0	0	0	0	0	0	0	0	0	0	0
d__Bacteria	k__norank_d__Bacteria	p__Firmicutes	c__Clostridia	o__Thermincolales	f__Thermincolaceae	g__Thermincola	s__uncultured_Peptococcaceae_bacterium_g__Thermincola	0	4	0	0	2	1	1	1	0	0	1	1	0	2	1	1	2	0	0	0	0	0	0	1	1	1	0	0	0	0	0	1	1	0	0	0	0	0	0	1	0	0
d__Bacteria	k__norank_d__Bacteria	p__Planctomycetota	c__Phycisphaerae	o__Phycisphaerales	f__Phycisphaeraceae	g__SM1A02	s__uncultured_Planctomycetaceae_bacterium_g__SM1A02	2	2	1	4	3	1	3	0	2	2	0	0	0	0	1	0	0	0	0	0	0	0	0	0	0	0	0	0	0	0	0	0	2	5	5	0	0	0	0	0	0	0
d__Bacteria	k__norank_d__Bacteria	p__Planctomycetota	c__Planctomycetes	o__Gemmatales	f__Gemmataceae	g__norank_f__Gemmataceae	s__uncultured_Planctomycetaceae_bacterium_g__norank_f__Gemmataceae	1	3	0	0	3	8	4	0	2	8	9	7	1	2	2	0	2	0	0	2	3	1	1	7	6	26	7	2	4	0	6	3	4	9	0	5	8	3	0	3	3	5
d__Bacteria	k__norank_d__Bacteria	p__Planctomycetota	c__Planctomycetes	o__Isosphaerales	f__Isosphaeraceae	g__norank_f__Isosphaeraceae	s__uncultured_Planctomycetaceae_bacterium_g__norank_f__Isosphaeraceae	0	0	0	1	0	1	1	3	0	0	1	0	1	0	1	1	0	6	1	0	1	0	0	0	0	0	0	0	0	0	0	0	0	0	5	0	0	1	0	0	0	0
d__Bacteria	k__norank_d__Bacteria	p__Planctomycetota	c__Phycisphaerae	o__Tepidisphaerales	f__WD2101_soil_group	g__norank_f__WD2101_soil_group	s__uncultured_Planctomycetales_bacterium_g__norank_f__WD2101_soil_group	1	0	0	0	0	0	0	1	0	0	0	0	0	0	0	0	0	0	0	0	0	0	0	0	0	0	0	0	0	0	0	0	0	0	3	0	0	0	0	0	0	0
d__Bacteria	k__norank_d__Bacteria	p__Planctomycetota	c__vadinHA49	o__norank_c__vadinHA49	f__norank_o__norank_c__vadinHA49	g__norank_f__norank_o__norank_c__vadinHA49	s__uncultured_Planctomycetales_bacterium_g__norank_f__norank_o__norank_c__vadinHA49	1	0	0	0	0	0	0	1	0	0	0	0	0	0	0	8	2	0	0	0	1	0	0	0	0	0	1	0	0	0	0	0	0	0	2	0	0	0	0	0	0	0
d__Bacteria	k__norank_d__Bacteria	p__Myxococcota	c__Polyangia	o__Haliangiales	f__Haliangiaceae	g__Haliangium	s__uncultured_Polyangiaceae_bacterium_g__Haliangium	0	0	0	2	0	2	0	0	0	0	0	0	0	1	0	0	0	0	2	0	4	1	1	0	0	1	1	1	0	0	3	0	1	4	3	5	4	3	0	1	0	1
d__Bacteria	k__norank_d__Bacteria	p__Myxococcota	c__Polyangia	o__Polyangiales	f__Polyangiaceae	g__Pajaroellobacter	s__uncultured_Polyangiaceae_bacterium_g__Pajaroellobacter	2	4	0	4	1	5	2	16	0	3	12	1	7	13	13	3	3	29	11	25	4	11	11	11	5	11	25	14	15	17	7	7	9	3	10	18	7	20	24	13	8	12
d__Bacteria	k__norank_d__Bacteria	p__Myxococcota	c__Polyangia	o__Polyangiales	f__Phaselicystidaceae	g__Phaselicystis	s__uncultured_Polyangiaceae_bacterium_g__Phaselicystis	49	16	33	34	38	41	26	36	57	33	16	12	25	27	14	4	8	12	22	7	9	14	13	3	5	8	5	6	12	16	5	5	43	46	52	9	1	41	21	17	0	1
d__Bacteria	k__norank_d__Bacteria	p__Myxococcota	c__Polyangia	o__Polyangiales	f__Sandaracinaceae	g__norank_f__Sandaracinaceae	s__uncultured_Polyangiaceae_bacterium_g__norank_f__Sandaracinaceae	0	0	6	0	1	0	0	1	0	1	0	0	0	0	0	0	1	0	0	0	0	0	0	0	0	0	0	0	0	0	0	0	0	0	0	0	0	0	0	0	0	0
d__Bacteria	k__norank_d__Bacteria	p__Myxococcota	c__Polyangia	o__mle1-27	f__norank_o__mle1-27	g__norank_f__norank_o__mle1-27	s__uncultured_Polyangiaceae_bacterium_g__norank_f__norank	2	5	0	8	3	5	4	3	1	2	6	5	3	2	0	1	3	1	1	4	4	1	2	1	3	1	0	0	2	2	4	4	7	3	6	0	0	2	3	3	1	1
d__Bacteria	k__norank_d__Bacteria	p__Verrucomicrobiota	c__Verrucomicrobiae	o__Chthoniobacterales	f__Chthoniobacteraceae	g__Candidatus_Udaeobacter	s__uncultured_Prosthecobacter_sp._g__Candidatus_Udaeobacter	68	146	54	19	32	95	74	78	79	58	227	130	75	120	40	8	68	24	38	43	7	0	0	8	4	8	11	7	13	12	20	15	17	63	116	3	24	1	1	3	3	3
d__Bacteria	k__norank_d__Bacteria	p__Verrucomicrobiota	c__Verrucomicrobiae	o__Pedosphaerales	f__Pedosphaeraceae	g__norank_f__Pedosphaeraceae	s__uncultured_Prosthecobacter_sp._g__norank	1	0	3	0	0	1	1	4	0	1	2	0	1	0	0	0	2	0	0	3	2	0	1	0	0	1	1	0	0	0	3	0	0	1	3	0	1	0	0	1	0	0
d__Bacteria	k__norank_d__Bacteria	p__Proteobacteria	c__Alphaproteobacteria	o__Rhizobiales	f__Xanthobacteraceae	g__Pseudolabrys	s__uncultured_Pseudolabrys_sp._g__Pseudolabrys	5	0	6	3	11	5	8	9	2	8	10	1	8	27	77	70	190	125	39	155	9	2	16	4	0	9	7	9	8	8	3	0	6	3	7	5	1	13	14	15	4	11
d__Bacteria	k__norank_d__Bacteria	p__Proteobacteria	c__Alphaproteobacteria	o__Rhizobiales	f__Xanthobacteraceae	g__norank_f__Xanthobacteraceae	s__uncultured_Rhizobiales_bacterium_g__norank_f__Xanthobacteraceae	109	84	32	143	58	123	57	158	69	204	146	194	230	327	295	35	31	52	71	23	69	99	98	219	197	134	148	201	214	205	77	72	346	308	178	60	68	127	109	60	99	58
d__Bacteria	k__norank_d__Bacteria	p__Proteobacteria	c__Alphaproteobacteria	o__Micropepsales	f__Micropepsaceae	g__norank_f__Micropepsaceae	s__uncultured_Rhizomicrobium_sp.	10	30	0	4	6	29	4	24	5	27	31	31	24	66	38	8	5	18	30	23	17	42	46	16	29	94	123	46	36	57	44	32	49	66	22	56	30	57	57	56	25	41
d__Bacteria	k__norank_d__Bacteria	p__Proteobacteria	c__Gammaproteobacteria	o__Xanthomonadales	f__Rhodanobacteraceae	g__Rhodanobacter	s__uncultured_Rhodanobacter_sp._g__Rhodanobacter	0	0	0	0	0	0	0	50	0	0	0	0	0	0	0	53	15	14	0	4	0	0	0	0	0	0	0	0	0	0	0	0	2	0	0	0	0	0	0	0	0	0
d__Bacteria	k__norank_d__Bacteria	p__Proteobacteria	c__Alphaproteobacteria	o__Rhizobiales	f__Methyloligellaceae	g__norank_f__Methyloligellaceae	s__uncultured_Rhodobiaceae_bacterium	1	0	1	5	1	4	0	2	8	4	0	2	0	1	2	0	1	0	0	0	0	0	0	0	0	0	0	0	0	0	0	0	2	5	0	0	0	0	0	0	0	0
d__Bacteria	k__norank_d__Bacteria	p__Proteobacteria	c__Gammaproteobacteria	o__Burkholderiales	f__Nitrosomonadaceae	g__mle1-7	s__uncultured_Rhodocyclaceae_bacterium_g__mle1-7	5	15	2	5	5	21	5	2	8	11	5	15	5	8	1	0	0	0	2	0	4	0	1	3	5	0	0	0	3	3	0	0	0	3	0	0	8	6	0	0	0	2
d__Bacteria	k__norank_d__Bacteria	p__Proteobacteria	c__Gammaproteobacteria	o__Burkholderiales	f__A21b	g__norank_f__A21b	s__uncultured_Rhodocyclaceae_bacterium_g__norank_f__A21b	3	0	0	3	0	1	2	1	0	0	0	0	4	1	0	0	0	2	78	0	2	0	0	0	0	0	1	1	1	4	1	1	2	0	6	0	3	0	0	0	0	1
d__Bacteria	k__norank_d__Bacteria	p__Proteobacteria	c__Alphaproteobacteria	o__Elsterales	f__norank_o__Elsterales	g__norank_f__norank_o__Elsterales	s__uncultured_Rhodospirillaceae_bacterium_g__norank_f__norank_o__Elsterales	3	2	2	8	0	0	3	36	2	3	1	2	7	5	6	1	5	22	18	25	3	1	4	2	3	2	0	0	1	4	4	1	2	2	21	1	0	5	2	5	0	0
d__Bacteria	k__norank_d__Bacteria	p__Proteobacteria	c__Alphaproteobacteria	o__Rhodospirillales	f__norank_o__Rhodospirillales	g__norank_f__norank_o__Rhodospirillales	s__uncultured_Rhodospirillaceae_bacterium_g__norank_f__norank_o__Rhodospirillales	0	4	0	0	0	0	0	2	0	0	0	0	1	1	6	0	0	1	2	8	1	0	2	1	0	0	0	1	2	2	0	0	2	1	1	0	0	9	11	1	0	0
d__Bacteria	k__norank_d__Bacteria	p__Proteobacteria	c__Alphaproteobacteria	o__Reyranellales	f__Reyranellaceae	g__norank_f__Reyranellaceae	s__uncultured_Rhodospirillales_bacterium_g__norank_f__Reyranellaceae	1	2	2	1	1	1	2	3	5	0	2	0	0	0	0	0	2	19	0	6	0	0	1	0	0	0	0	0	0	1	1	1	1	0	0	0	0	0	0	0	0	0
d__Bacteria	k__norank_d__Bacteria	p__Proteobacteria	c__Alphaproteobacteria	o__Elsterales	f__norank_o__Elsterales	g__norank_f__norank_o__Elsterales	s__uncultured_Rhodospirillales_bacterium_g__norank_f__norank_o__Elsterales	20	31	0	14	14	64	13	33	9	34	30	29	34	101	42	9	16	46	150	35	25	65	58	25	39	40	34	68	26	50	29	38	56	116	45	159	21	88	74	86	22	93
d__Bacteria	k__norank_d__Bacteria	p__Bdellovibrionota	c__Oligoflexia	o__0319-6G20	f__norank_o__0319-6G20	g__norank_f__norank_o__0319-6G20	s__uncultured_Roseobacter_sp._g__norank_f__norank	0	0	0	0	0	0	0	0	1	0	0	0	0	0	0	7	0	0	0	1	0	0	0	0	0	0	0	0	1	0	0	0	0	0	0	0	0	0	0	0	0	0
d__Bacteria	k__norank_d__Bacteria	p__Actinobacteriota	c__Thermoleophilia	o__Solirubrobacterales	f__67-14	g__norank_f__67-14	s__uncultured_Rubrobacteraceae_bacterium_g__norank_f__67-14	20	2	34	19	9	11	14	11	44	13	0	0	0	0	0	0	0	0	0	0	0	0	0	0	0	0	0	0	0	0	0	1	2	0	2	0	0	0	0	0	0	0
d__Bacteria	k__norank_d__Bacteria	p__Proteobacteria	c__Gammaproteobacteria	o__Burkholderiales	f__A21b	g__norank_f__A21b	s__uncultured_Rubrobacterales_bacterium_g__norank	0	0	0	0	0	0	0	12	0	1	0	0	0	7	57	0	0	0	9	4	0	0	0	0	0	0	0	0	0	0	0	0	0	0	0	0	0	0	0	0	0	0
d__Bacteria	k__norank_d__Bacteria	p__Actinobacteriota	c__Thermoleophilia	o__Solirubrobacterales	f__67-14	g__norank_f__67-14	s__uncultured_Rubrobacterales_bacterium_g__norank_f__67-14	9	1	11	16	3	5	17	4	20	2	0	0	0	0	0	0	1	0	2	0	0	0	0	0	0	0	0	0	0	0	0	0	0	0	1	0	0	0	0	0	0	0
d__Bacteria	k__norank_d__Bacteria	p__Actinobacteriota	c__Thermoleophilia	o__Gaiellales	f__norank_o__Gaiellales	g__norank_f__norank_o__Gaiellales	s__uncultured_Rubrobacterales_bacterium_g__norank_f__norank	33	10	54	29	24	10	24	17	51	25	0	0	0	0	3	2	7	0	3	2	2	0	1	3	1	0	0	0	0	0	1	0	8	5	10	0	0	0	0	0	0	0
d__Bacteria	k__norank_d__Bacteria	p__Actinobacteriota	c__Thermoleophilia	o__Gaiellales	f__Gaiellaceae	g__Gaiella	s__uncultured_Rubrobacteria_bacterium_g__Gaiella	105	74	62	108	73	73	68	29	67	97	15	23	15	16	13	10	35	8	27	12	5	4	14	11	5	4	13	8	10	24	5	2	70	62	27	2	4	6	0	1	2	3
d__Bacteria	k__norank_d__Bacteria	p__Actinobacteriota	c__Thermoleophilia	o__Gaiellales	f__norank_o__Gaiellales	g__norank_f__norank_o__Gaiellales	s__uncultured_Rubrobacteria_bacterium_g__norank	208	75	149	257	99	107	186	93	190	63	23	36	51	26	35	14	38	17	80	24	13	12	12	6	7	6	8	9	8	12	31	27	59	79	41	14	9	11	20	13	5	6
d__Bacteria	k__norank_d__Bacteria	p__Actinobacteriota	c__Thermoleophilia	o__Solirubrobacterales	f__67-14	g__norank_f__67-14	s__uncultured_Rubrobacteria_bacterium_g__norank_f__67-14	21	2	53	40	24	6	35	9	15	11	7	1	8	2	1	3	6	0	9	1	18	6	5	2	5	6	2	15	8	12	0	0	6	0	4	1	2	22	0	1	3	1
d__Bacteria	k__norank_d__Bacteria	p__Proteobacteria	c__Gammaproteobacteria	o__Xanthomonadales	f__Rhodanobacteraceae	g__Rhodanobacter	s__uncultured_Rudaea_sp.	0	0	0	0	0	0	0	1	0	0	0	0	0	0	5	0	0	0	1	0	2	2	0	1	1	0	2	1	1	2	0	0	0	0	1	0	0	0	4	0	0	0
d__Bacteria	k__norank_d__Bacteria	p__Firmicutes	c__Clostridia	o__norank_c__Clostridia	f__Hungateiclostridiaceae	g__norank_f__Hungateiclostridiaceae	s__uncultured_Ruminococcaceae_bacterium_g__norank	0	0	0	1	0	1	0	1	1	0	1	0	1	2	2	0	0	0	0	0	0	0	0	0	1	1	1	1	2	0	1	0	0	5	0	1	0	0	0	1	0	1
d__Bacteria	k__norank_d__Bacteria	p__Bacteroidota	c__Bacteroidia	o__Chitinophagales	f__Chitinophagaceae	g__Segetibacter	s__uncultured_Segetibacter_sp.	0	0	0	0	0	0	0	0	0	0	0	0	0	0	0	0	1	0	0	0	5	0	1	0	0	0	1	0	0	0	6	0	0	0	0	0	0	0	0	0	0	0
d__Bacteria	k__norank_d__Bacteria	p__Planctomycetota	c__Planctomycetes	o__Isosphaerales	f__Isosphaeraceae	g__norank_f__Isosphaeraceae	s__uncultured_Singulisphaera_sp._g__norank	0	0	0	0	0	0	0	11	0	0	0	1	2	2	2	1	1	4	5	4	1	0	1	1	1	2	2	1	1	2	0	0	0	0	0	6	0	3	3	2	2	2
d__Bacteria	k__norank_d__Bacteria	p__Actinobacteriota	c__Thermoleophilia	o__Gaiellales	f__norank_o__Gaiellales	g__norank_f__norank_o__Gaiellales	s__uncultured_Solirubrobacter_sp._g__norank	7	2	1	7	2	6	7	0	2	0	15	10	15	10	8	1	2	1	12	0	3	3	7	0	2	2	3	7	2	7	0	0	3	9	2	0	3	5	0	0	0	1
d__Bacteria	k__norank_d__Bacteria	p__Myxococcota	c__Polyangia	o__mle1-27	f__norank_o__mle1-27	g__norank_f__norank_o__mle1-27	s__uncultured_Sorangiineae_bacterium_g__norank_f__norank	2	5	0	5	4	4	2	4	0	0	5	4	6	6	9	0	2	4	9	9	4	6	6	3	7	3	7	4	3	5	7	1	1	12	5	8	3	16	11	8	5	7
d__Bacteria	k__norank_d__Bacteria	p__Verrucomicrobiota	c__Verrucomicrobiae	o__Chthoniobacterales	f__Chthoniobacteraceae	g__Candidatus_Udaeobacter	s__uncultured_Spartobacteria_bacterium_g__Candidatus_Udaeobacter	143	360	68	38	153	228	206	81	112	81	219	106	71	125	66	31	108	38	83	33	100	99	64	76	80	44	47	17	61	45	70	54	22	233	146	38	60	9	27	21	35	45
d__Bacteria	k__norank_d__Bacteria	p__Chloroflexi	c__Chloroflexia	o__Thermomicrobiales	f__JG30-KF-CM45	g__norank_f__JG30-KF-CM45	s__uncultured_Sphaerobacter_sp._g__norank_f__JG30-KF-CM45	0	0	0	0	0	0	0	0	0	0	10	5	1	19	17	0	2	3	4	1	31	13	18	5	6	54	49	46	8	16	0	0	0	2	1	7	2	16	3	6	16	27
d__Bacteria	k__norank_d__Bacteria	p__Bacteroidota	c__Bacteroidia	o__Chitinophagales	f__37-13	g__norank_f__37-13	s__uncultured_Sphingobacteriales_bacterium_g__norank_f__37-13	0	0	0	0	0	0	0	0	0	0	0	0	0	0	0	1	2	0	0	2	0	0	0	0	0	0	0	0	0	0	0	0	0	0	0	0	0	2	0	0	0	0
d__Bacteria	k__norank_d__Bacteria	p__Bacteroidota	c__Bacteroidia	o__Chitinophagales	f__Chitinophagaceae	g__norank_f__Chitinophagaceae	s__uncultured_Sphingobacteriales_bacterium_g__norank_f__Chitinophagaceae	0	0	0	0	0	0	0	17	0	0	2	0	0	0	0	75	42	21	1	11	0	0	0	2	0	0	0	0	0	0	0	1	0	0	0	0	0	0	0	0	0	0
d__Bacteria	k__norank_d__Bacteria	p__Bacteroidota	c__Bacteroidia	o__Sphingobacteriales	f__env.OPS_17	g__norank_f__env.OPS_17	s__uncultured_Sphingobacteriales_bacterium_g__norank_f__env.OPS_17	0	0	0	0	0	1	0	2	0	0	0	0	0	0	0	5	1	0	0	0	0	2	3	1	0	0	0	0	0	1	1	0	0	1	0	0	0	0	0	0	0	0
d__Bacteria	k__norank_d__Bacteria	p__Bacteroidota	c__Bacteroidia	o__Sphingobacteriales	f__env.OPS_17	g__norank_f__env.OPS_17	s__uncultured_Sphingobacteriia_bacterium_g__norank_f__env.OPS_17	0	2	0	1	0	4	0	3	0	0	0	0	0	1	1	9	2	3	2	7	3	1	3	0	0	1	1	0	3	8	1	0	0	0	4	0	1	2	3	1	0	0
d__Bacteria	k__norank_d__Bacteria	p__Proteobacteria	c__Alphaproteobacteria	o__Sphingomonadales	f__Sphingomonadaceae	g__Sphingomonas	s__uncultured_Sphingomonadaceae_bacterium_g__Sphingomonas	542	150	351	464	787	169	711	367	158	128	103	12	64	68	114	460	608	441	186	610	375	134	203	31	54	81	63	224	107	116	78	37	143	48	195	107	17	272	170	135	63	145
d__Bacteria	k__norank_d__Bacteria	p__Firmicutes	c__Negativicutes	o__Veillonellales-Selenomonadales	f__Sporomusaceae	g__Sporomusa	s__uncultured_Sporomusa_sp._g__Sporomusa	0	0	0	0	0	0	0	0	0	0	0	0	0	0	0	0	0	0	0	1	0	0	0	0	0	0	0	0	0	0	0	0	1	0	0	0	0	0	0	0	0	0
d__Bacteria	k__norank_d__Bacteria	p__Firmicutes	c__Bacilli	o__Bacillales	f__Planococcaceae	g__Chungangia	s__uncultured_Sporosarcina_sp._g__Chungangia	0	1	0	0	2	2	1	1	0	2	1	0	1	0	2	0	1	0	1	0	0	0	1	0	0	3	2	2	1	1	0	0	0	0	0	0	0	0	0	0	0	0
d__Bacteria	k__norank_d__Bacteria	p__Proteobacteria	c__Gammaproteobacteria	o__Gammaproteobacteria_Incertae_Sedis	f__unclassified_o__Gammaproteobacteria_Incertae_Sedis	g__Acidibacter	s__uncultured_Steroidobacter_sp._g__Acidibacter	7	13	4	4	3	8	2	8	3	4	14	9	4	23	30	18	52	41	35	71	18	55	38	58	32	25	19	21	41	46	20	13	19	11	21	78	22	86	107	50	43	39
d__Bacteria	k__norank_d__Bacteria	p__Actinobacteriota	c__MB-A2-108	o__norank_c__MB-A2-108	f__norank_o__norank_c__MB-A2-108	g__norank_f__norank_o__norank_c__MB-A2-108	s__uncultured_Streptomyces_sp._g__norank_f__norank	1	2	0	2	1	3	3	0	2	4	0	0	0	0	0	1	6	0	0	0	0	0	0	0	0	0	0	0	0	0	0	0	0	0	0	0	0	0	0	0	0	0
d__Bacteria	k__norank_d__Bacteria	p__Bdellovibrionota	c__Oligoflexia	o__0319-6G20	f__norank_o__0319-6G20	g__norank_f__norank_o__0319-6G20	s__uncultured_Syntrophobacteraceae_bacterium_g__norank	3	0	0	2	1	0	0	0	1	0	1	0	0	2	0	0	1	0	0	0	0	0	0	0	0	1	1	0	0	0	2	0	2	1	1	0	0	0	0	0	0	0
d__Bacteria	k__norank_d__Bacteria	p__MBNT15	c__norank_p__MBNT15	o__norank_c__norank_p__MBNT15	f__norank_o__norank_c__norank_p__MBNT15	g__norank_f__norank_o__norank_c__norank_p__MBNT15	s__uncultured_Syntrophobacteraceae_bacterium_g__norank_f__norank	8	0	3	3	0	3	3	7	7	3	2	1	1	5	3	0	0	0	3	0	0	0	0	0	0	0	0	0	0	0	1	0	5	3	9	0	0	0	0	0	0	0
d__Bacteria	k__norank_d__Bacteria	p__Myxococcota	c__bacteriap25	o__norank_c__bacteriap25	f__norank_o__norank_c__bacteriap25	g__norank_f__norank_o__norank_c__bacteriap25	s__uncultured_Syntrophobacterales_bacterium_g__norank_f__norank	0	6	0	0	6	6	2	2	4	6	13	3	5	10	5	2	1	0	7	1	22	23	23	2	8	8	8	12	9	13	8	5	7	7	1	15	8	14	14	16	2	0
d__Bacteria	k__norank_d__Bacteria	p__RCP2-54	c__norank_p__RCP2-54	o__norank_c__norank_p__RCP2-54	f__norank_o__norank_c__norank_p__RCP2-54	g__norank_f__norank_o__norank_c__norank_p__RCP2-54	s__uncultured_Syntrophobacterales_bacterium_g__norank_f__norank_o__norank_c__norank	2	6	0	1	1	8	2	2	2	10	1	2	2	4	2	0	1	0	0	0	0	0	0	0	0	1	1	1	0	0	2	0	2	2	0	0	0	1	1	0	0	1
d__Bacteria	k__norank_d__Bacteria	p__Elusimicrobiota	c__Elusimicrobia	o__FCPU453	f__norank_o__FCPU453	g__norank_f__norank_o__FCPU453	s__uncultured_Termite_group_1_bacterium_g__norank_f__norank_o__FCPU453	1	0	0	1	0	0	0	0	0	0	0	0	1	0	0	0	0	0	0	0	0	0	0	0	0	0	0	0	0	0	0	0	0	0	0	0	0	0	0	0	0	0
d__Bacteria	k__norank_d__Bacteria	p__Elusimicrobiota	c__Elusimicrobia	o__Lineage_IV	f__norank_o__Lineage_IV	g__norank_f__norank_o__Lineage_IV	s__uncultured_Termite_group_1_bacterium_g__norank_f__norank_o__Lineage_IV	1	0	0	0	0	0	0	1	0	1	0	0	0	0	0	0	0	2	0	8	0	0	0	0	1	0	0	1	0	1	0	0	0	0	0	1	1	1	0	0	0	1
d__Bacteria	k__norank_d__Bacteria	p__Chloroflexi	c__AD3	o__norank_c__AD3	f__norank_o__norank_c__AD3	g__norank_f__norank_o__norank_c__AD3	s__uncultured_Thermomicrobia_bacterium_g__norank	0	1	0	0	0	6	0	0	0	1	4	1	1	0	0	0	9	1	4	2	3	1	3	7	5	0	0	0	0	0	47	8	37	3	1	4	0	3	10	1	0	2
d__Bacteria	k__norank_d__Bacteria	p__Chloroflexi	c__Chloroflexia	o__Thermomicrobiales	f__JG30-KF-CM45	g__norank_f__JG30-KF-CM45	s__uncultured_Thermomicrobia_bacterium_g__norank_f__JG30-KF-CM45	0	0	4	0	2	0	1	0	5	0	0	0	0	0	0	0	0	0	0	0	0	0	0	0	0	0	0	0	0	0	0	0	0	0	0	0	0	0	0	0	0	0
d__Bacteria	k__norank_d__Bacteria	p__Chloroflexi	c__Chloroflexia	o__Thermomicrobiales	f__JG30-KF-CM45	g__norank_f__JG30-KF-CM45	s__uncultured_Thermomicrobium_sp._g__norank_f__JG30-KF-CM45	0	0	0	0	0	0	1	0	0	0	0	0	0	0	0	3	0	5	0	0	0	0	0	0	0	0	0	0	0	0	0	0	0	0	0	0	0	0	0	0	0	0
d__Bacteria	k__norank_d__Bacteria	p__Proteobacteria	c__Gammaproteobacteria	o__Xanthomonadales	f__Xanthomonadaceae	g__Lysobacter	s__uncultured_Thermomonas_sp._g__Lysobacter	4	2	2	9	5	4	10	0	2	0	0	0	0	0	0	0	0	0	2	0	0	0	1	0	0	0	0	0	0	0	1	1	5	0	19	0	0	3	0	0	0	0
d__Bacteria	k__norank_d__Bacteria	p__Actinobacteriota	c__Actinobacteria	o__Frankiales	f__Acidothermaceae	g__Acidothermus	s__uncultured_Thermomonosporaceae_bacterium	41	28	14	45	16	43	33	31	29	38	127	223	195	115	109	20	47	30	73	49	29	66	43	59	93	39	47	67	75	69	114	94	117	91	55	39	96	22	69	35	97	94
d__Bacteria	k__norank_d__Bacteria	p__Chloroflexi	c__Ktedonobacteria	o__Ktedonobacterales	f__Ktedonobacteraceae	g__HSB_OF53-F07	s__uncultured_Thermosporothrix_sp._g__HSB_OF53-F07	0	0	0	0	0	0	0	0	0	0	1	0	0	0	0	0	0	0	0	0	0	0	0	0	0	1	0	1	0	0	0	0	0	0	0	5	0	1	7	2	0	1
d__Bacteria	k__norank_d__Bacteria	p__Chloroflexi	c__Ktedonobacteria	o__Ktedonobacterales	f__Ktedonobacteraceae	g__norank_f__Ktedonobacteraceae	s__uncultured_Thermosporothrix_sp._g__norank	0	0	0	0	0	0	0	0	0	0	0	0	0	1	0	0	0	0	0	0	3	11	1	0	0	15	9	23	10	7	0	0	0	0	0	28	4	10	32	23	16	20
d__Bacteria	k__norank_d__Bacteria	p__Chloroflexi	c__Ktedonobacteria	o__Ktedonobacterales	f__JG30-KF-AS9	g__norank_f__JG30-KF-AS9	s__uncultured_Thermosporothrix_sp._g__norank_f__JG30-KF-AS9	4	2	0	1	8	0	0	33	1	2	0	0	0	0	4	1	2	2	4	0	1	0	0	1	0	1	4	1	3	0	0	0	0	4	1	9	0	4	0	2	2	3
d__Bacteria	k__norank_d__Bacteria	p__Chloroflexi	c__Ktedonobacteria	o__Ktedonobacterales	f__Ktedonobacteraceae	g__G12-WMSP1	s__uncultured_Thermosporotrichaceae_bacterium_g__G12-WMSP1	0	0	0	0	0	0	0	0	0	0	0	0	0	0	0	0	1	0	0	0	0	0	0	0	0	0	0	0	0	0	0	0	0	0	0	0	0	0	0	0	0	0
d__Bacteria	k__norank_d__Bacteria	p__Verrucomicrobiota	c__Verrucomicrobiae	o__Chthoniobacterales	f__Chthoniobacteraceae	g__Candidatus_Udaeobacter	s__uncultured_Verrucomicrobia_bacterium_g__Candidatus_Udaeobacter	28	19	15	14	20	9	40	21	13	8	13	0	2	1	1	3	9	16	25	9	27	7	2	4	3	3	5	5	9	4	7	1	2	12	70	0	0	1	1	0	0	0
d__Bacteria	k__norank_d__Bacteria	p__Verrucomicrobiota	c__Verrucomicrobiae	o__Chthoniobacterales	f__Xiphinematobacteraceae	g__Candidatus_Xiphinematobacter	s__uncultured_Verrucomicrobia_bacterium_g__Candidatus_Xiphinematobacter	1	4	0	0	0	0	1	0	0	6	20	39	26	10	3	2	2	4	4	3	13	7	7	13	8	22	16	23	41	14	14	21	1	2	2	0	24	0	0	0	15	18
d__Bacteria	k__norank_d__Bacteria	p__Verrucomicrobiota	c__Verrucomicrobiae	o__Chthoniobacterales	f__Chthoniobacteraceae	g__Chthoniobacter	s__uncultured_Verrucomicrobia_bacterium_g__Chthoniobacter	1	9	5	1	5	1	2	4	3	0	2	1	0	1	1	1	5	18	2	5	5	4	1	1	1	1	5	0	1	4	1	0	0	3	6	2	2	4	3	0	2	4
d__Bacteria	k__norank_d__Bacteria	p__Verrucomicrobiota	c__Verrucomicrobiae	o__Pedosphaerales	f__Pedosphaeraceae	g__Pedosphaera	s__uncultured_Verrucomicrobia_bacterium_g__Pedosphaera	0	0	0	0	0	0	0	0	0	2	0	3	3	5	0	0	0	0	0	0	0	0	0	1	1	0	0	0	0	0	0	2	0	1	0	0	6	0	0	0	0	0
d__Bacteria	k__norank_d__Bacteria	p__Verrucomicrobiota	c__Verrucomicrobiae	o__Pedosphaerales	f__Pedosphaeraceae	g__norank_f__Pedosphaeraceae	s__uncultured_Verrucomicrobia_bacterium_g__norank_f__Pedosphaeraceae	3	1	0	1	4	2	4	4	1	0	0	0	2	0	1	1	1	2	1	3	0	0	0	0	0	0	0	0	0	0	0	0	0	0	3	0	0	0	0	0	0	0
d__Bacteria	k__norank_d__Bacteria	p__Verrucomicrobiota	c__Verrucomicrobiae	o__S-BQ2-57_soil_group	f__norank_o__S-BQ2-57_soil_group	g__norank_f__norank_o__S-BQ2-57_soil_group	s__uncultured_Verrucomicrobia_bacterium_g__norank_f__norank_o__S-BQ2-57_soil_group	0	0	0	0	0	0	0	0	0	0	0	0	0	0	1	0	0	7	0	2	0	0	0	0	0	0	0	0	0	0	1	0	0	0	0	0	0	1	0	0	0	0
d__Bacteria	k__norank_d__Bacteria	p__Firmicutes	c__Bacilli	o__Bacillales	f__Bacillaceae	g__Virgibacillus	s__uncultured_Virgibacillus_sp._g__Virgibacillus	0	0	0	0	0	0	0	0	0	0	1	0	0	0	0	0	1	10	0	7	0	0	0	0	0	0	1	0	0	0	0	0	0	0	0	0	0	0	0	1	0	0
d__Bacteria	k__norank_d__Bacteria	p__Proteobacteria	c__Alphaproteobacteria	o__norank_c__Alphaproteobacteria	f__norank_o__norank_c__Alphaproteobacteria	g__norank_f__norank_o__norank_c__Alphaproteobacteria	s__uncultured_Xanthobacteraceae_bacterium_g__norank	0	0	0	0	0	0	0	0	0	0	0	0	0	0	0	10	1	2	0	0	0	0	0	0	0	0	0	0	0	0	0	0	0	0	0	0	0	0	0	0	0	0
d__Bacteria	k__norank_d__Bacteria	p__Proteobacteria	c__Gammaproteobacteria	o__Xanthomonadales	f__Rhodanobacteraceae	g__Ahniella	s__uncultured_Xanthomonadaceae_bacterium_g__Ahniella	3	0	6	6	0	0	0	3	1	3	1	0	0	0	1	1	1	3	1	0	0	0	0	0	0	0	0	0	0	0	0	2	2	1	2	0	0	0	0	0	0	0
d__Bacteria	k__norank_d__Bacteria	p__Proteobacteria	c__Gammaproteobacteria	o__Xanthomonadales	f__Xanthomonadaceae	g__Luteimonas	s__uncultured_Xanthomonadaceae_bacterium_g__Luteimonas	3	0	9	9	8	5	10	6	2	2	0	0	0	0	2	105	16	4	1	4	0	0	0	0	0	0	0	0	0	0	0	0	1	0	1	0	0	0	0	0	0	0
d__Bacteria	k__norank_d__Bacteria	p__Proteobacteria	c__Gammaproteobacteria	o__Salinisphaerales	f__Solimonadaceae	g__Polycyclovorans	s__uncultured_Xanthomonadaceae_bacterium_g__Polycyclovorans	2	1	0	0	0	0	0	0	0	0	0	1	0	0	0	0	0	0	0	0	1	12	4	0	3	0	0	1	2	0	0	0	0	0	1	1	0	1	2	0	0	0
d__Bacteria	k__norank_d__Bacteria	p__Proteobacteria	c__Gammaproteobacteria	o__Xanthomonadales	f__Rhodanobacteraceae	g__Rhodanobacter	s__uncultured_Xanthomonadaceae_bacterium_g__Rhodanobacter	22	10	1	14	3	11	16	39	1	5	12	9	14	4	16	10	123	147	41	228	16	27	29	4	10	9	16	7	6	27	6	4	9	18	49	22	13	66	32	22	6	4
d__Bacteria	k__norank_d__Bacteria	p__Verrucomicrobiota	c__Verrucomicrobiae	o__Chthoniobacterales	f__Xiphinematobacteraceae	g__Candidatus_Xiphinematobacter	s__uncultured_Xiphinematobacteriaceae_bacterium_g__Candidatus_Xiphinematobacter	0	0	0	0	0	0	0	0	0	0	0	0	0	0	0	1	0	0	0	8	0	0	0	0	0	0	0	0	0	0	0	0	0	0	0	0	0	0	0	0	0	0
d__Bacteria	k__norank_d__Bacteria	p__Verrucomicrobiota	c__Verrucomicrobiae	o__Chthoniobacterales	f__Chthoniobacteraceae	g__LD29	s__uncultured_Xiphinematobacteriaceae_bacterium_g__LD29	0	0	0	0	1	1	0	3	0	0	0	0	1	0	1	2	0	0	0	0	0	0	0	0	0	0	0	0	0	0	0	0	0	0	0	0	0	0	0	1	0	0
d__Bacteria	k__norank_d__Bacteria	p__Actinobacteriota	c__Actinobacteria	o__Frankiales	f__Acidothermaceae	g__Acidothermus	s__uncultured_actinobacterium_g__Acidothermus	1	3	0	0	0	0	2	5	0	2	6	14	13	24	16	12	7	33	4	2	1	31	15	12	7	9	12	13	11	16	7	4	5	28	10	2	3	17	20	4	4	7
d__Bacteria	k__norank_d__Bacteria	p__Actinobacteriota	c__Actinobacteria	o__Micromonosporales	f__Micromonosporaceae	g__Micromonospora	s__uncultured_actinobacterium_g__Micromonospora	29	16	4	23	9	40	8	27	27	11	16	10	18	40	20	5	11	37	11	17	7	5	12	16	23	15	12	26	12	18	1	1	9	16	51	6	0	15	5	9	0	1
d__Bacteria	k__norank_d__Bacteria	p__Actinobacteriota	c__Thermoleophilia	o__Solirubrobacterales	f__67-14	g__norank_f__67-14	s__uncultured_actinobacterium_g__norank_f__67-14	17	14	22	18	15	7	30	9	4	2	3	2	2	0	1	4	4	1	5	2	2	3	3	0	2	0	3	10	3	2	3	2	7	0	3	1	1	28	6	1	6	5
d__Bacteria	k__norank_d__Bacteria	p__Gemmatimonadota	c__Gemmatimonadetes	o__Gemmatimonadales	f__Gemmatimonadaceae	g__norank_f__Gemmatimonadaceae	s__uncultured_actinobacterium_g__norank_f__Gemmatimonadaceae	1	0	2	1	3	0	0	3	5	43	2	1	15	44	24	0	0	2	1	2	0	0	0	0	0	0	0	0	0	0	1	3	3	31	0	0	31	0	0	0	0	0
d__Bacteria	k__norank_d__Bacteria	p__Actinobacteriota	c__Actinobacteria	o__Micromonosporales	f__Micromonosporaceae	g__norank_f__Micromonosporaceae	s__uncultured_actinobacterium_g__norank_f__Micromonosporaceae	2	1	2	3	1	1	0	3	8	6	2	1	1	0	0	0	0	0	0	0	0	2	0	4	8	0	2	2	3	4	2	4	6	0	0	2	0	10	0	11	0	0
d__Bacteria	k__norank_d__Bacteria	p__Actinobacteriota	c__Thermoleophilia	o__Gaiellales	f__norank_o__Gaiellales	g__norank_f__norank_o__Gaiellales	s__uncultured_actinobacterium_g__norank_f__norank_o__Gaiellales	190	59	119	230	68	100	172	174	109	39	43	38	47	49	66	31	98	58	99	92	18	13	10	6	4	12	12	19	17	26	8	7	59	64	77	13	7	32	15	7	2	2
d__Bacteria	k__norank_d__Bacteria	p__Actinobacteriota	c__Acidimicrobiia	o__IMCC26256	f__norank_o__IMCC26256	g__norank_f__norank_o__IMCC26256	s__uncultured_actinobacterium_g__norank_f__norank_o__IMCC26256	1	3	0	1	0	0	1	3	0	0	1	0	0	0	1	0	0	5	2	12	6	7	1	0	1	0	0	0	1	0	0	1	0	2	0	0	0	2	0	2	0	0
d__Bacteria	k__norank_d__Bacteria	p__Actinobacteriota	c__Acidimicrobiia	o__Microtrichales	f__norank_o__Microtrichales	g__norank_f__norank_o__Microtrichales	s__uncultured_actinobacterium_g__norank_f__norank_o__Microtrichales	128	68	50	121	45	94	81	59	64	64	32	39	47	45	46	14	18	24	63	41	21	36	21	12	24	9	16	16	27	34	11	29	73	121	81	18	8	27	37	29	2	2
d__Bacteria	k__norank_d__Bacteria	p__Actinobacteriota	c__Acidimicrobiia	o__norank_c__Acidimicrobiia	f__norank_o__norank_c__Acidimicrobiia	g__norank_f__norank_o__norank_c__Acidimicrobiia	s__uncultured_actinobacterium_g__norank_f__norank_o__norank_c__Acidimicrobiia	0	0	0	0	0	0	0	0	0	0	1	0	0	1	1	0	0	0	1	0	0	0	0	0	0	0	0	1	2	0	0	0	0	0	0	0	0	0	0	0	0	0
d__Bacteria	k__norank_d__Bacteria	p__Actinobacteriota	c__MB-A2-108	o__norank_c__MB-A2-108	f__norank_o__norank_c__MB-A2-108	g__norank_f__norank_o__norank_c__MB-A2-108	s__uncultured_actinobacterium_g__norank_f__norank_o__norank_c__MB-A2-108	1	53	4	0	25	27	12	5	32	23	7	11	6	0	0	5	3	0	0	1	4	23	6	11	30	14	5	13	11	5	22	48	1	7	5	2	27	0	3	31	48	19
d__Bacteria	k__norank_d__Bacteria	p__Armatimonadota	c__norank_p__Armatimonadota	o__norank_c__norank_p__Armatimonadota	f__norank_o__norank_c__norank_p__Armatimonadota	g__norank_f__norank_o__norank_c__norank_p__Armatimonadota	s__uncultured_actinobacterium_g__norank_f__norank_o__norank_c__norank_p__Armatimonadota	0	0	1	0	0	0	0	0	0	1	2	0	0	0	0	0	1	0	0	0	0	0	0	0	0	0	0	0	0	0	0	0	0	0	0	0	0	0	0	0	0	0
d__Bacteria	k__norank_d__Bacteria	p__Bacteroidota	c__Kapabacteria	o__Kapabacteriales	f__norank_o__Kapabacteriales	g__norank_f__norank_o__Kapabacteriales	s__uncultured_bacterium_0319-6E22	0	0	0	0	0	0	0	0	1	0	0	0	0	0	0	7	0	0	0	0	0	0	0	0	0	0	0	0	0	0	0	0	0	0	0	0	0	0	0	0	0	0
d__Bacteria	k__norank_d__Bacteria	p__Actinobacteriota	c__MB-A2-108	o__norank_c__MB-A2-108	f__norank_o__norank_c__MB-A2-108	g__norank_f__norank_o__norank_c__MB-A2-108	s__uncultured_bacterium_0425-2M17	0	0	0	0	0	0	0	0	0	0	0	1	0	0	0	0	0	0	0	0	2	2	0	0	0	0	0	0	1	2	0	2	0	0	0	3	0	0	0	2	0	0
d__Bacteria	k__norank_d__Bacteria	p__Acidobacteriota	c__Blastocatellia	o__Blastocatellales	f__Blastocatellaceae	g__JGI_0001001-H03	s__uncultured_bacterium_164	6	6	16	9	6	7	7	7	2	6	11	5	4	0	1	0	1	1	4	0	4	9	3	1	0	0	1	1	3	2	2	6	0	1	5	1	0	0	0	0	0	0
d__Bacteria	k__norank_d__Bacteria	p__Actinobacteriota	c__Thermoleophilia	o__Gaiellales	f__norank_o__Gaiellales	g__norank_f__norank_o__Gaiellales	s__uncultured_bacterium_5G12	67	24	16	86	23	33	58	253	21	32	34	13	47	46	94	57	254	220	61	294	83	39	40	10	15	21	18	19	22	24	7	8	36	66	103	26	7	63	42	43	3	5
d__Bacteria	k__norank_d__Bacteria	p__Acidobacteriota	c__Vicinamibacteria	o__Vicinamibacterales	f__norank_o__Vicinamibacterales	g__norank_f__norank_o__Vicinamibacterales	s__uncultured_bacterium_92	7	3	11	8	8	4	19	7	5	3	2	0	6	1	3	1	8	8	3	2	2	0	0	0	0	0	0	0	0	0	2	1	3	1	19	0	0	0	0	0	0	0
d__Bacteria	k__norank_d__Bacteria	p__Bdellovibrionota	c__Oligoflexia	o__Oligoflexales	f__norank_o__Oligoflexales	g__norank_f__norank_o__Oligoflexales	s__uncultured_bacterium_Ak20-3	0	0	0	0	0	0	0	0	0	2	1	0	1	0	1	0	4	0	4	1	1	1	0	0	0	0	0	0	1	2	1	1	1	1	0	0	1	1	0	0	0	1
d__Bacteria	k__norank_d__Bacteria	p__Bacteroidota	c__Kapabacteria	o__Kapabacteriales	f__norank_o__Kapabacteriales	g__norank_f__norank_o__Kapabacteriales	s__uncultured_bacterium_KF-JG30-B11	0	2	0	0	1	2	1	1	0	0	3	8	3	3	12	3	14	15	8	11	19	5	5	1	3	17	7	14	13	10	4	4	6	1	4	2	1	9	6	13	10	8
d__Bacteria	k__norank_d__Bacteria	p__Acidobacteriota	c__Acidobacteriae	o__Subgroup_2	f__norank_o__Subgroup_2	g__norank_f__norank_o__Subgroup_2	s__uncultured_bacterium_KFGS-JG36-31	0	2	0	0	0	0	0	0	0	4	0	0	0	1	1	0	5	2	1	1	10	6	2	45	34	6	3	4	2	0	36	12	4	0	1	1	5	1	0	3	2	3
d__Bacteria	k__norank_d__Bacteria	p__Myxococcota	c__Myxococcia	o__Myxococcales	f__Anaeromyxobacteraceae	g__Anaeromyxobacter	s__uncultured_bacterium_SJA-5	3	0	3	3	4	2	3	3	0	2	6	1	2	1	3	6	3	1	2	6	1	0	1	1	5	1	0	0	1	3	0	0	2	0	4	5	0	1	3	1	0	0
d__Bacteria	k__norank_d__Bacteria	p__Chloroflexi	c__Ktedonobacteria	o__Ktedonobacterales	f__Ktedonobacteraceae	g__1921-2	s__uncultured_bacterium_g__1921-2	2	27	0	1	13	15	3	0	0	9	53	28	13	22	33	1	2	1	20	4	105	107	58	38	31	132	106	94	63	66	6	2	3	6	10	328	94	127	310	134	90	125
d__Bacteria	k__norank_d__Bacteria	p__Chloroflexi	c__Ktedonobacteria	o__Ktedonobacterales	f__Ktedonobacteraceae	g__1921-3	s__uncultured_bacterium_g__1921-3	12	41	0	6	10	18	12	2	2	7	34	36	15	11	20	7	15	3	23	7	120	46	68	48	49	79	78	67	60	59	70	36	13	4	21	103	79	129	88	115	112	51
d__Bacteria	k__norank_d__Bacteria	p__Chloroflexi	c__Ktedonobacteria	o__Ktedonobacterales	f__Ktedonobacteraceae	g__1959-1	s__uncultured_bacterium_g__1959-1	24	24	1	5	10	18	23	10	6	13	15	9	7	7	8	5	10	0	1	2	16	14	10	5	5	16	9	19	18	1	2	6	6	18	7	12	12	9	14	6	9	6
d__Bacteria	k__norank_d__Bacteria	p__Proteobacteria	c__Gammaproteobacteria	o__Burkholderiales	f__Sutterellaceae	g__AAP99	s__uncultured_bacterium_g__AAP99	0	0	0	0	0	0	0	0	0	0	0	0	0	0	0	0	3	0	0	0	0	0	0	0	0	0	0	0	0	0	0	0	0	0	0	0	0	0	0	0	0	0
d__Bacteria	k__norank_d__Bacteria	p__Verrucomicrobiota	c__Verrucomicrobiae	o__Pedosphaerales	f__Pedosphaeraceae	g__ADurb.Bin063-1	s__uncultured_bacterium_g__ADurb.Bin063-1	14	39	12	13	10	33	32	92	19	26	25	17	31	24	17	1	8	7	26	9	27	17	7	5	10	9	14	8	14	22	26	5	10	34	59	23	7	13	20	18	3	3
d__Bacteria	k__norank_d__Bacteria	p__Verrucomicrobiota	c__Verrucomicrobiae	o__Pedosphaerales	f__Pedosphaeraceae	g__ADurb.Bin118	s__uncultured_bacterium_g__ADurb.Bin118	0	0	0	0	0	1	0	0	0	0	0	0	0	0	0	0	0	0	0	0	0	0	0	0	0	0	0	0	0	0	0	1	0	0	0	0	0	0	0	0	0	0
d__Bacteria	k__norank_d__Bacteria	p__Planctomycetota	c__Phycisphaerae	o__Phycisphaerales	f__Phycisphaeraceae	g__AKYG587	s__uncultured_bacterium_g__AKYG587	9	2	26	17	7	6	12	3	21	3	0	0	0	0	2	0	0	0	0	1	0	0	0	0	0	0	0	0	0	0	0	0	0	0	0	0	0	0	0	0	0	0
d__Bacteria	k__norank_d__Bacteria	p__Proteobacteria	c__Gammaproteobacteria	o__Gammaproteobacteria_Incertae_Sedis	f__unclassified_o__Gammaproteobacteria_Incertae_Sedis	g__Acidibacter	s__uncultured_bacterium_g__Acidibacter	11	26	9	16	7	27	8	14	6	33	58	104	91	73	74	13	22	86	36	53	44	60	135	86	74	106	158	91	78	82	146	24	60	55	17	159	51	76	144	141	68	121
d__Bacteria	k__norank_d__Bacteria	p__Proteobacteria	c__Alphaproteobacteria	o__Acetobacterales	f__Acetobacteraceae	g__Acidisoma	s__uncultured_bacterium_g__Acidisoma	1	1	0	2	0	0	3	1	0	0	0	2	2	8	3	0	0	12	11	4	1	2	2	3	1	3	1	7	1	4	0	0	2	4	2	2	0	6	0	3	1	4
d__Bacteria	k__norank_d__Bacteria	p__Actinobacteriota	c__Actinobacteria	o__Frankiales	f__Acidothermaceae	g__Acidothermus	s__uncultured_bacterium_g__Acidothermus	0	1	0	0	0	0	0	0	0	2	0	0	0	1	0	0	3	0	0	1	0	1	1	1	0	0	0	2	2	2	9	4	8	0	1	6	2	0	5	14	2	0
d__Bacteria	k__norank_d__Bacteria	p__Actinobacteriota	c__Actinobacteria	o__Pseudonocardiales	f__Pseudonocardiaceae	g__Actinomycetospora	s__uncultured_bacterium_g__Actinomycetospora	2	0	3	1	3	1	0	1	4	0	1	0	2	0	1	2	4	2	0	0	11	6	3	3	1	1	0	3	3	2	0	0	0	1	2	3	1	7	14	1	0	1
d__Bacteria	k__norank_d__Bacteria	p__Actinobacteriota	c__Actinobacteria	o__Pseudonocardiales	f__Pseudonocardiaceae	g__Actinophytocola	s__uncultured_bacterium_g__Actinophytocola	0	6	0	0	1	2	1	0	0	1	0	0	0	0	0	0	0	0	1	0	0	4	0	0	0	0	0	0	0	0	0	0	0	0	0	0	0	0	0	0	0	0
d__Bacteria	k__norank_d__Bacteria	p__Actinobacteriota	c__Actinobacteria	o__Micromonosporales	f__Micromonosporaceae	g__Actinoplanes	s__uncultured_bacterium_g__Actinoplanes	0	3	5	0	0	0	0	0	0	0	2	0	0	0	0	1	0	9	0	7	0	0	0	0	0	0	2	0	0	0	0	0	1	0	0	0	0	0	3	0	0	0
d__Bacteria	k__norank_d__Bacteria	p__Actinobacteriota	c__Actinobacteria	o__Micromonosporales	f__Micromonosporaceae	g__Allocatelliglobosispora	s__uncultured_bacterium_g__Allocatelliglobosispora	8	5	6	12	4	9	12	5	12	2	2	5	2	2	0	2	5	2	2	3	1	0	0	0	3	0	2	1	0	1	2	0	3	0	21	0	1	9	0	1	0	0
d__Bacteria	k__norank_d__Bacteria	p__Proteobacteria	c__Alphaproteobacteria	o__Rhodobacterales	f__Rhodobacteraceae	g__Amaricoccus	s__uncultured_bacterium_g__Amaricoccus	2	0	11	5	2	0	0	0	6	2	0	0	0	0	0	0	0	0	0	0	0	0	0	0	0	0	0	0	0	0	1	0	0	0	0	0	0	0	0	0	0	0
d__Bacteria	k__norank_d__Bacteria	p__Firmicutes	c__Clostridia	o__Lachnospirales	f__Lachnospiraceae	g__Anaerocolumna	s__uncultured_bacterium_g__Anaerocolumna	1	1	7	4	0	0	3	2	3	4	4	0	1	6	3	2	2	6	3	1	0	0	1	0	0	0	1	1	0	0	1	1	6	5	5	0	0	1	1	0	0	1
d__Bacteria	k__norank_d__Bacteria	p__Myxococcota	c__Myxococcia	o__Myxococcales	f__Anaeromyxobacteraceae	g__Anaeromyxobacter	s__uncultured_bacterium_g__Anaeromyxobacter	34	33	25	34	44	97	41	19	51	24	24	29	13	72	18	5	17	6	37	2	51	16	15	30	38	12	29	41	31	56	6	7	12	37	35	5	22	25	4	7	7	16
d__Bacteria	k__norank_d__Bacteria	p__Firmicutes	c__Negativicutes	o__Veillonellales-Selenomonadales	f__Sporomusaceae	g__Anaerosinus	s__uncultured_bacterium_g__Anaerosinus	0	0	1	2	0	1	1	6	3	0	1	0	0	0	0	0	1	0	0	1	0	0	0	0	0	2	0	0	0	1	0	0	1	2	1	0	0	0	0	0	0	0
d__Bacteria	k__norank_d__Bacteria	p__Proteobacteria	c__Gammaproteobacteria	o__Diplorickettsiales	f__Diplorickettsiaceae	g__Aquicella	s__uncultured_bacterium_g__Aquicella	3	0	6	3	0	3	3	5	12	7	2	0	0	10	3	11	2	37	4	46	0	0	0	0	0	3	4	0	0	1	0	1	3	6	3	7	0	2	1	1	2	0
d__Bacteria	k__norank_d__Bacteria	p__Planctomycetota	c__Planctomycetes	o__Isosphaerales	f__Isosphaeraceae	g__Aquisphaera	s__uncultured_bacterium_g__Aquisphaera	3	4	2	4	3	5	9	15	2	1	11	13	2	9	13	1	5	13	6	9	9	3	0	4	3	7	2	4	7	3	1	0	5	1	10	2	1	1	1	0	1	2
d__Bacteria	k__norank_d__Bacteria	p__Proteobacteria	c__Alphaproteobacteria	o__Caulobacterales	f__Caulobacteraceae	g__Asticcacaulis	s__uncultured_bacterium_g__Asticcacaulis	1	0	0	1	0	0	0	1	0	0	0	0	0	1	0	0	19	1	1	2	0	0	0	0	0	1	0	1	0	0	0	0	0	0	0	0	1	0	0	0	1	4
d__Bacteria	k__norank_d__Bacteria	p__Bacteroidota	c__Bacteroidia	o__Chitinophagales	f__Chitinophagaceae	g__Aurantisolimonas	s__uncultured_bacterium_g__Aurantisolimonas	0	1	4	2	0	1	2	2	0	2	0	0	0	0	0	1	0	1	0	0	0	0	0	0	0	0	0	0	0	0	0	1	3	0	1	0	0	0	0	0	0	0
d__Bacteria	k__norank_d__Bacteria	p__Proteobacteria	c__Gammaproteobacteria	o__Cellvibrionales	f__Spongiibacteraceae	g__BD1-7_clade	s__uncultured_bacterium_g__BD1-7_clade	1	0	0	3	0	0	0	0	0	0	0	0	0	0	0	0	0	0	0	0	0	0	0	0	0	0	0	0	0	0	0	0	0	0	0	0	0	0	0	0	0	0
d__Bacteria	k__norank_d__Bacteria	p__Cyanobacteria	c__Cyanobacteriia	o__Leptolyngbyales	f__Leptolyngbyaceae	g__BMM02	s__uncultured_bacterium_g__BMM02	0	0	0	0	0	0	0	0	0	0	0	0	0	0	0	0	15	0	0	0	0	0	0	0	0	0	0	0	0	0	0	0	0	0	0	0	0	0	0	0	0	0
d__Bacteria	k__norank_d__Bacteria	p__Chloroflexi	c__Ktedonobacteria	o__Ktedonobacterales	f__Ktedonobacteraceae	g__BacC-u-018	s__uncultured_bacterium_g__BacC-u-018	0	3	0	0	1	2	0	0	1	5	0	2	5	0	0	8	14	4	5	9	16	36	10	51	60	28	3	6	17	2	153	24	36	4	0	41	45	3	71	119	144	43
d__Bacteria	k__norank_d__Bacteria	p__Proteobacteria	c__Alphaproteobacteria	o__Rhizobiales	f__Rhizobiales_Incertae_Sedis	g__Bauldia	s__uncultured_bacterium_g__Bauldia	20	9	24	15	6	10	7	11	32	19	6	0	1	0	9	11	1	14	3	23	0	0	0	0	0	0	1	0	0	0	1	1	12	6	1	0	1	1	0	0	0	0
d__Bacteria	k__norank_d__Bacteria	p__Bdellovibrionota	c__Bdellovibrionia	o__Bdellovibrionales	f__Bdellovibrionaceae	g__Bdellovibrio	s__uncultured_bacterium_g__Bdellovibrio	18	8	16	9	5	7	7	24	12	4	12	5	13	4	18	106	32	16	44	16	6	15	22	3	7	15	5	16	9	9	1	2	5	16	11	17	8	14	29	14	4	4
d__Bacteria	k__norank_d__Bacteria	p__Acidobacteriota	c__Acidobacteriae	o__Bryobacterales	f__Bryobacteraceae	g__Bryobacter	s__uncultured_bacterium_g__Bryobacter	24	9	14	20	8	11	22	5	10	9	16	4	9	11	9	4	12	12	14	27	41	40	46	11	6	18	13	27	15	18	2	1	5	9	17	20	4	14	22	23	4	12
d__Bacteria	k__norank_d__Bacteria	p__Proteobacteria	c__Alphaproteobacteria	o__Tistrellales	f__Geminicoccaceae	g__Candidatus_Alysiosphaera	s__uncultured_bacterium_g__Candidatus_Alysiosphaera	5	1	5	7	2	3	5	8	5	1	0	0	0	0	0	0	1	0	0	0	0	0	0	0	0	0	0	0	0	0	0	0	6	2	2	0	0	0	0	0	0	0
d__Bacteria	k__norank_d__Bacteria	p__Proteobacteria	c__Gammaproteobacteria	o__Gammaproteobacteria_Incertae_Sedis	f__unclassified_o__Gammaproteobacteria_Incertae_Sedis	g__Candidatus_Berkiella	s__uncultured_bacterium_g__Candidatus_Berkiella	0	2	3	0	0	1	1	3	3	1	2	1	0	2	1	0	0	4	5	5	0	0	0	0	0	0	3	1	0	0	0	0	0	3	0	0	0	0	4	0	0	0
d__Bacteria	k__norank_d__Bacteria	p__Acidobacteriota	c__Acidobacteriae	o__Acidobacteriales	f__Koribacteraceae	g__Candidatus_Koribacter	s__uncultured_bacterium_g__Candidatus_Koribacter	23	22	26	15	40	24	32	33	30	13	11	8	12	13	14	18	62	27	28	42	9	3	3	6	1	10	11	7	6	10	4	1	3	4	30	4	0	4	4	7	2	4
d__Bacteria	k__norank_d__Bacteria	p__Proteobacteria	c__Gammaproteobacteria	o__Gammaproteobacteria_Incertae_Sedis	f__unclassified_o__Gammaproteobacteria_Incertae_Sedis	g__Candidatus_Ovatusbacter	s__uncultured_bacterium_g__Candidatus_Ovatusbacter	2	1	1	0	2	4	1	1	8	1	1	2	3	5	0	1	0	4	10	4	0	0	0	0	0	1	3	3	0	1	0	1	1	4	1	5	0	6	1	0	1	0
d__Bacteria	k__norank_d__Bacteria	p__Proteobacteria	c__Alphaproteobacteria	o__Paracaedibacterales	f__Paracaedibacteraceae	g__Candidatus_Paracaedibacter	s__uncultured_bacterium_g__Candidatus_Paracaedibacter	0	0	0	0	0	0	0	0	0	0	1	0	0	0	0	0	0	3	2	7	0	0	0	0	0	0	0	0	0	0	0	0	1	2	0	0	0	0	0	0	0	0
d__Bacteria	k__norank_d__Bacteria	p__Acidobacteriota	c__Acidobacteriae	o__Solibacterales	f__Solibacteraceae	g__Candidatus_Solibacter	s__uncultured_bacterium_g__Candidatus_Solibacter	46	60	7	42	19	32	39	36	39	46	69	86	66	155	62	5	17	22	93	22	54	81	92	50	53	98	75	58	61	97	37	29	49	96	28	86	85	49	84	38	49	70
d__Bacteria	k__norank_d__Bacteria	p__Verrucomicrobiota	c__Verrucomicrobiae	o__Chthoniobacterales	f__Chthoniobacteraceae	g__Candidatus_Udaeobacter	s__uncultured_bacterium_g__Candidatus_Udaeobacter	10	6	6	3	3	3	19	13	8	4	1	1	0	4	1	0	0	4	3	0	2	0	2	0	0	0	0	0	1	0	0	1	0	2	14	3	0	6	2	0	3	2
d__Bacteria	k__norank_d__Bacteria	p__Verrucomicrobiota	c__Verrucomicrobiae	o__Chthoniobacterales	f__Xiphinematobacteraceae	g__Candidatus_Xiphinematobacter	s__uncultured_bacterium_g__Candidatus_Xiphinematobacter	0	2	1	0	0	0	0	0	0	5	9	7	7	4	7	0	4	2	1	1	22	9	19	16	8	11	15	28	31	20	9	8	1	3	3	0	15	0	0	0	2	9
d__Bacteria	k__norank_d__Bacteria	p__Proteobacteria	c__Gammaproteobacteria	o__Burkholderiales	f__Alcaligenaceae	g__Castellaniella	s__uncultured_bacterium_g__Castellaniella	0	0	0	0	0	0	0	19	0	0	0	0	0	0	0	10	123	11	0	1	0	0	0	1	0	0	0	0	0	0	0	0	0	0	0	0	0	0	0	0	0	0
d__Bacteria	k__norank_d__Bacteria	p__Proteobacteria	c__Gammaproteobacteria	o__Pseudomonadales	f__Moraxellaceae	g__Cavicella	s__uncultured_bacterium_g__Cavicella	1	2	0	0	2	2	0	0	0	1	2	2	0	0	0	0	0	0	0	0	0	0	0	0	0	2	2	1	0	0	0	1	3	1	2	0	0	0	2	1	0	0
d__Bacteria	k__norank_d__Bacteria	p__Proteobacteria	c__Gammaproteobacteria	o__Cellvibrionales	f__Cellvibrionaceae	g__Cellvibrio	s__uncultured_bacterium_g__Cellvibrio	0	0	0	0	0	0	0	0	0	0	0	0	0	0	0	32	0	0	0	1	0	0	0	0	0	0	0	0	0	0	0	0	0	0	0	0	0	0	0	0	0	0
d__Bacteria	k__norank_d__Bacteria	p__Firmicutes	c__Clostridia	o__Christensenellales	f__Christensenellaceae	g__Christensenellaceae_R-7_group	s__uncultured_bacterium_g__Christensenellaceae_R-7_group	0	0	0	0	0	0	0	0	0	0	0	0	0	1	1	0	0	0	0	0	0	0	0	0	0	0	0	0	0	1	0	0	1	0	0	0	0	0	0	0	0	0
d__Bacteria	k__norank_d__Bacteria	p__Bacteroidota	c__Bacteroidia	o__Cytophagales	f__Microscillaceae	g__Chryseolinea	s__uncultured_bacterium_g__Chryseolinea	11	2	35	19	2	0	3	1	1	4	2	0	2	1	0	2	1	1	0	2	0	0	1	0	0	0	0	0	0	0	2	3	0	0	0	0	0	0	0	0	0	0
d__Bacteria	k__norank_d__Bacteria	p__Verrucomicrobiota	c__Verrucomicrobiae	o__Chthoniobacterales	f__Chthoniobacteraceae	g__Chthoniobacter	s__uncultured_bacterium_g__Chthoniobacter	1	7	3	3	20	5	8	8	1	0	0	0	0	0	3	12	20	19	1	11	2	2	1	2	1	1	2	2	1	1	2	1	1	0	6	2	0	0	0	3	0	0
d__Bacteria	k__norank_d__Bacteria	p__Armatimonadota	c__Chthonomonadetes	o__Chthonomonadales	f__Chthonomonadaceae	g__Chthonomonas	s__uncultured_bacterium_g__Chthonomonas	7	1	1	1	2	3	6	4	1	2	6	4	3	2	6	2	6	15	13	17	46	21	12	8	5	16	21	18	14	12	2	0	0	8	4	32	9	13	14	18	10	17
d__Bacteria	k__norank_d__Bacteria	p__Desulfobacterota	c__Desulfuromonadia	o__Geobacterales	f__Geobacteraceae	g__Citrifermentans	s__uncultured_bacterium_g__Citrifermentans	3	0	0	6	1	0	4	0	0	0	0	0	1	2	0	0	0	1	1	0	0	0	0	0	0	0	0	0	0	0	2	0	0	5	0	0	0	0	0	0	0	0
d__Bacteria	k__norank_d__Bacteria	p__Firmicutes	c__Clostridia	o__Clostridiales	f__Clostridiaceae	g__Clostridium_sensu_stricto_1	s__uncultured_bacterium_g__Clostridium_sensu_stricto_1	2	0	0	0	3	2	1	1	7	10	0	0	1	0	0	13	66	288	2	219	0	2	4	4	19	1	0	4	1	0	9	21	15	18	4	1	0	2	0	0	0	0
d__Bacteria	k__norank_d__Bacteria	p__Firmicutes	c__Clostridia	o__Clostridiales	f__Clostridiaceae	g__Clostridium_sensu_stricto_10	s__uncultured_bacterium_g__Clostridium_sensu_stricto_10	1	4	1	1	3	7	0	1	3	0	1	3	0	2	1	2	3	0	1	0	0	0	0	0	0	2	0	4	0	0	1	0	7	5	0	1	1	2	1	1	0	0
d__Bacteria	k__norank_d__Bacteria	p__Firmicutes	c__Clostridia	o__Clostridiales	f__Clostridiaceae	g__Clostridium_sensu_stricto_9	s__uncultured_bacterium_g__Clostridium_sensu_stricto_9	2	2	1	2	5	2	1	3	4	0	2	0	1	4	1	1	5	0	0	1	0	0	0	0	0	0	0	1	1	0	1	1	2	3	0	1	0	0	0	0	0	0
d__Bacteria	k__norank_d__Bacteria	p__Actinobacteriota	c__Thermoleophilia	o__Solirubrobacterales	f__Solirubrobacteraceae	g__Conexibacter	s__uncultured_bacterium_g__Conexibacter	113	87	28	122	39	100	55	31	41	37	88	66	83	47	58	13	23	17	56	19	87	57	88	53	81	88	81	196	123	130	24	34	92	81	72	112	53	166	105	55	54	97
d__Bacteria	k__norank_d__Bacteria	p__Bacteroidota	c__Bacteroidia	o__Flavobacteriales	f__Flavobacteriaceae	g__Confluentibacter	s__uncultured_bacterium_g__Confluentibacter	0	0	0	0	0	0	0	0	0	0	0	0	0	0	0	12	0	0	0	0	0	0	0	0	0	0	0	0	0	0	0	0	0	0	0	0	0	0	0	0	0	0
d__Bacteria	k__norank_d__Bacteria	p__Proteobacteria	c__Gammaproteobacteria	o__Coxiellales	f__Coxiellaceae	g__Coxiella	s__uncultured_bacterium_g__Coxiella	1	1	1	0	0	3	2	0	6	4	4	5	6	15	3	0	2	1	5	2	0	0	2	4	2	5	3	5	4	5	1	5	9	0	2	15	4	2	1	5	2	1
d__Bacteria	k__norank_d__Bacteria	p__Proteobacteria	c__Alphaproteobacteria	o__Acetobacterales	f__Acetobacteraceae	g__Craurococcus-Caldovatus	s__uncultured_bacterium_g__Craurococcus-Caldovatus	0	0	1	2	0	0	0	0	0	0	0	0	0	0	0	0	0	0	0	0	0	0	0	0	0	0	0	0	0	0	0	0	0	0	0	0	0	0	0	0	0	0
d__Bacteria	k__norank_d__Bacteria	p__Proteobacteria	c__Gammaproteobacteria	o__Burkholderiales	f__Chromobacteriaceae	g__Crenobacter	s__uncultured_bacterium_g__Crenobacter	3	30	0	1	10	9	0	0	0	9	6	17	6	7	3	0	1	5	78	2	0	0	0	0	0	0	2	2	2	1	21	12	43	9	1	4	17	3	3	8	0	0
d__Bacteria	k__norank_d__Bacteria	p__Actinobacteriota	c__Actinobacteria	o__Pseudonocardiales	f__Pseudonocardiaceae	g__Crossiella	s__uncultured_bacterium_g__Crossiella	6	3	4	10	3	11	12	6	3	1	11	3	5	2	10	5	23	3	9	4	72	14	32	7	3	10	16	56	27	25	2	0	6	0	13	0	1	15	18	11	10	5
d__Bacteria	k__norank_d__Bacteria	p__Bacteroidota	c__Bacteroidia	o__Cytophagales	f__Cytophagaceae	g__Cytophaga	s__uncultured_bacterium_g__Cytophaga	1	1	1	0	0	0	0	0	0	0	0	0	0	0	0	0	0	0	0	0	0	0	0	0	0	0	0	0	0	0	0	0	0	0	5	0	0	0	0	0	0	0
d__Bacteria	k__norank_d__Bacteria	p__Verrucomicrobiota	c__Verrucomicrobiae	o__Pedosphaerales	f__Pedosphaeraceae	g__DEV008	s__uncultured_bacterium_g__DEV008	0	0	0	0	0	0	0	0	0	0	1	0	0	0	0	0	0	0	0	0	0	0	0	0	0	1	0	0	0	0	0	0	0	0	0	0	0	0	0	0	0	0
d__Bacteria	k__norank_d__Bacteria	p__Actinobacteriota	c__Coriobacteriia	o__Coriobacteriales	f__Eggerthellaceae	g__DNF00809	s__uncultured_bacterium_g__DNF00809	0	0	0	0	0	0	0	0	0	0	0	0	0	0	0	1	0	0	0	0	0	0	0	0	0	0	0	0	0	0	0	0	0	0	0	0	0	0	0	0	0	0
d__Bacteria	k__norank_d__Bacteria	p__Bacteroidota	c__Bacteroidia	o__Chitinophagales	f__Chitinophagaceae	g__Dinghuibacter	s__uncultured_bacterium_g__Dinghuibacter	3	0	10	6	0	0	0	1	4	2	0	0	0	0	0	0	1	0	0	0	0	0	0	0	0	0	0	0	0	0	1	0	1	0	0	0	0	0	0	0	0	0
d__Bacteria	k__norank_d__Bacteria	p__Proteobacteria	c__Alphaproteobacteria	o__Dongiales	f__Dongiaceae	g__Dongia	s__uncultured_bacterium_g__Dongia	10	6	88	16	11	3	6	11	26	20	10	1	0	0	0	7	13	14	3	6	0	0	5	0	0	1	0	0	0	0	0	0	1	3	0	0	0	0	1	3	0	0
d__Bacteria	k__norank_d__Bacteria	p__Bacteroidota	c__Bacteroidia	o__Chitinophagales	f__Chitinophagaceae	g__Edaphobaculum	s__uncultured_bacterium_g__Edaphobaculum	1	0	25	0	0	0	0	0	0	0	0	0	0	0	0	2	6	7	1	3	0	0	0	1	0	0	0	0	1	3	0	0	0	0	0	0	0	0	5	0	0	0
d__Bacteria	k__norank_d__Bacteria	p__Verrucomicrobiota	c__Verrucomicrobiae	o__Pedosphaerales	f__Pedosphaeraceae	g__Ellin516	s__uncultured_bacterium_g__Ellin516	2	5	2	3	4	3	4	10	3	2	9	2	2	6	4	2	2	10	8	6	2	3	6	4	5	9	5	2	3	3	7	0	2	2	54	12	0	14	12	7	1	0
d__Bacteria	k__norank_d__Bacteria	p__Verrucomicrobiota	c__Verrucomicrobiae	o__Pedosphaerales	f__Pedosphaeraceae	g__Ellin517	s__uncultured_bacterium_g__Ellin517	0	1	1	0	1	1	0	1	0	0	0	0	0	0	1	0	3	2	0	0	1	0	1	0	0	0	0	0	0	1	2	1	0	0	0	0	0	0	0	1	0	0
d__Bacteria	k__norank_d__Bacteria	p__Proteobacteria	c__Gammaproteobacteria	o__Burkholderiales	f__Nitrosomonadaceae	g__Ellin6067	s__uncultured_bacterium_g__Ellin6067	16	9	7	26	8	11	3	3	2	3	0	0	0	0	0	1	0	0	1	0	2	3	4	2	1	0	0	0	1	1	0	0	3	13	2	0	0	0	0	0	0	1
d__Bacteria	k__norank_d__Bacteria	p__Chloroflexi	c__Ktedonobacteria	o__Ktedonobacterales	f__Ktedonobacteraceae	g__FCPS473	s__uncultured_bacterium_g__FCPS473	12	73	0	5	30	23	17	41	3	24	28	47	28	31	38	2	9	6	14	9	50	15	38	38	34	116	133	53	64	79	13	14	9	15	37	55	81	51	29	49	32	45
d__Bacteria	k__norank_d__Bacteria	p__Proteobacteria	c__Alphaproteobacteria	o__Rhizobiales	f__Beijerinckiaceae	g__FFCH5858	s__uncultured_bacterium_g__FFCH5858	2	6	11	5	0	4	5	0	14	6	0	5	2	3	4	1	0	0	0	0	0	1	2	1	2	0	0	0	2	1	0	1	1	1	0	0	1	1	0	0	0	1
d__Bacteria	k__norank_d__Bacteria	p__Chloroflexi	c__Chloroflexia	o__Chloroflexales	f__Chloroflexaceae	g__FFCH7168	s__uncultured_bacterium_g__FFCH7168	2	0	9	3	0	1	2	0	2	0	3	0	0	0	0	2	3	5	0	3	7	9	4	0	0	0	0	0	0	0	2	0	2	0	2	0	0	0	0	0	0	0
d__Bacteria	k__norank_d__Bacteria	p__Proteobacteria	c__Alphaproteobacteria	o__Ferrovibrionales	f__Ferrovibrionaceae	g__Ferrovibrio	s__uncultured_bacterium_g__Ferrovibrio	0	0	0	3	0	0	0	0	0	0	0	0	0	0	0	16	0	0	0	0	0	0	0	0	0	0	0	0	0	0	0	0	0	0	0	0	0	0	0	0	0	0
d__Bacteria	k__norank_d__Bacteria	p__Proteobacteria	c__Gammaproteobacteria	o__Burkholderiales	f__Ferrovaceae	g__Ferrovum	s__uncultured_bacterium_g__Ferrovum	0	0	0	0	0	0	0	0	0	5	1	3	2	0	0	0	0	0	0	3	2	10	3	22	25	4	2	1	4	3	12	22	26	0	0	0	3	1	1	7	21	6
d__Bacteria	k__norank_d__Bacteria	p__Bacteroidota	c__Bacteroidia	o__Chitinophagales	f__Chitinophagaceae	g__Flavihumibacter	s__uncultured_bacterium_g__Flavihumibacter	0	0	5	0	0	0	0	3	2	2	0	0	0	0	0	0	6	0	0	1	0	0	0	0	0	0	0	0	0	0	0	0	4	0	3	0	0	0	0	0	0	0
d__Bacteria	k__norank_d__Bacteria	p__Bacteroidota	c__Bacteroidia	o__Chitinophagales	f__Chitinophagaceae	g__Flavisolibacter	s__uncultured_bacterium_g__Flavisolibacter	8	1	0	3	12	0	5	0	0	0	0	0	0	0	0	0	2	0	3	0	0	0	0	1	0	0	0	0	0	0	3	0	2	0	0	0	0	0	0	0	0	0
d__Bacteria	k__norank_d__Bacteria	p__Bacteroidota	c__Bacteroidia	o__Chitinophagales	f__Chitinophagaceae	g__Flavitalea	s__uncultured_bacterium_g__Flavitalea	1	0	21	4	30	3	16	2	4	2	1	0	1	0	0	15	5	12	0	3	6	0	0	2	1	0	1	0	5	2	2	1	2	0	1	0	0	1	0	0	0	0
d__Bacteria	k__norank_d__Bacteria	p__Bacteroidota	c__Bacteroidia	o__Flavobacteriales	f__Crocinitomicaceae	g__Fluviicola	s__uncultured_bacterium_g__Fluviicola	0	0	0	0	0	0	0	0	0	0	0	0	0	0	0	16	0	0	0	0	0	0	0	0	0	0	0	0	0	0	0	0	0	0	0	0	0	0	0	0	0	0
d__Bacteria	k__norank_d__Bacteria	p__Firmicutes	c__Clostridia	o__Clostridiales	f__Caloramatoraceae	g__Fonticella	s__uncultured_bacterium_g__Fonticella	7	4	0	4	0	8	3	2	9	2	2	6	0	8	5	0	4	0	2	0	0	0	1	0	0	0	1	3	0	0	1	1	10	4	0	3	1	1	1	0	2	1
d__Bacteria	k__norank_d__Bacteria	p__Chloroflexi	c__Ktedonobacteria	o__Ktedonobacterales	f__Ktedonobacteraceae	g__G12-WMSP1	s__uncultured_bacterium_g__G12-WMSP1	1	5	0	0	5	0	0	0	0	29	14	29	30	10	9	5	7	3	3	3	94	36	44	209	131	52	27	42	72	28	144	83	32	1	1	53	57	10	37	128	101	104
d__Bacteria	k__norank_d__Bacteria	p__Proteobacteria	c__Gammaproteobacteria	o__Burkholderiales	f__Nitrosomonadaceae	g__GOUTA6	s__uncultured_bacterium_g__GOUTA6	0	1	0	1	1	4	0	0	1	2	1	2	3	5	0	0	0	0	0	0	0	0	0	0	0	0	0	0	0	0	2	3	14	71	0	0	2	0	0	0	0	0
d__Bacteria	k__norank_d__Bacteria	p__Actinobacteriota	c__Thermoleophilia	o__Gaiellales	f__Gaiellaceae	g__Gaiella	s__uncultured_bacterium_g__Gaiella	35	3	15	24	8	23	21	0	12	2	1	1	1	0	1	1	1	0	0	1	0	0	0	0	0	0	0	0	0	0	0	0	0	0	0	0	0	0	0	0	0	0
d__Bacteria	k__norank_d__Bacteria	p__Gemmatimonadota	c__Gemmatimonadetes	o__Gemmatimonadales	f__Gemmatimonadaceae	g__Gemmatimonas	s__uncultured_bacterium_g__Gemmatimonas	26	9	17	18	26	12	17	17	56	56	9	2	12	10	8	53	24	25	4	27	3	0	1	1	2	1	4	1	2	5	2	1	18	44	23	0	0	2	0	0	0	0
d__Bacteria	k__norank_d__Bacteria	p__Proteobacteria	c__Gammaproteobacteria	o__Burkholderiales	f__Rhodocyclaceae	g__Georgfuchsia	s__uncultured_bacterium_g__Georgfuchsia	0	0	0	1	0	0	0	1	0	3	1	0	2	0	0	0	1	0	18	1	0	0	3	0	0	0	1	0	1	1	0	0	0	1	0	0	0	1	0	4	0	0
d__Bacteria	k__norank_d__Bacteria	p__Acidobacteriota	c__Holophagae	o__Holophagales	f__Holophagaceae	g__Geothrix	s__uncultured_bacterium_g__Geothrix	0	1	0	1	0	0	0	1	0	0	2	0	0	0	0	0	4	6	0	8	0	1	0	0	0	0	0	0	0	0	0	0	0	0	0	5	1	5	1	6	0	4
d__Bacteria	k__norank_d__Bacteria	p__Chloroflexi	c__Ktedonobacteria	o__Ktedonobacterales	f__Ktedonobacteraceae	g__HSB_OF53-F07	s__uncultured_bacterium_g__HSB_OF53-F07	94	140	3	50	43	119	108	21	39	45	158	90	75	40	78	9	30	14	49	8	78	18	20	16	23	33	29	21	29	18	246	800	50	144	64	67	35	32	49	111	132	140
d__Bacteria	k__norank_d__Bacteria	p__Myxococcota	c__Polyangia	o__Haliangiales	f__Haliangiaceae	g__Haliangium	s__uncultured_bacterium_g__Haliangium	25	12	12	14	28	22	34	12	11	7	9	9	6	32	11	7	20	12	22	23	24	19	26	13	14	26	30	29	21	37	8	6	20	20	21	27	13	35	21	10	14	22
d__Bacteria	k__norank_d__Bacteria	p__Firmicutes	c__Limnochordia	o__norank_c__Limnochordia	f__norank_o__norank_c__Limnochordia	g__Hydrogenispora	s__uncultured_bacterium_g__Hydrogenispora	0	1	0	2	3	5	1	0	3	0	2	0	0	2	1	3	8	1	3	0	1	0	0	0	0	5	8	2	0	1	0	1	1	1	2	1	2	1	0	0	1	0
d__Bacteria	k__norank_d__Bacteria	p__Planctomycetota	c__Phycisphaerae	o__Phycisphaerales	f__Phycisphaeraceae	g__I-8	s__uncultured_bacterium_g__I-8	0	1	0	0	1	0	0	2	0	0	1	0	0	0	0	0	0	0	0	0	0	0	0	0	0	0	0	0	0	0	0	0	0	0	0	0	0	0	0	0	0	0
d__Bacteria	k__norank_d__Bacteria	p__Actinobacteriota	c__Acidimicrobiia	o__Microtrichales	f__Microtrichaceae	g__IMCC26207	s__uncultured_bacterium_g__IMCC26207	1	0	3	1	1	1	1	2	0	1	0	0	0	0	0	33	0	2	0	0	0	0	0	0	0	0	0	0	0	0	0	0	1	0	0	0	0	0	0	0	0	0
d__Bacteria	k__norank_d__Bacteria	p__Proteobacteria	c__Gammaproteobacteria	o__Burkholderiales	f__Nitrosomonadaceae	g__IS-44	s__uncultured_bacterium_g__IS-44	0	11	0	0	0	13	0	0	0	6	2	3	1	0	2	0	0	0	0	0	0	0	6	0	7	0	0	0	0	5	0	0	3	1	0	0	16	0	0	0	0	0
d__Bacteria	k__norank_d__Bacteria	p__Proteobacteria	c__Alphaproteobacteria	o__Azospirillales	f__Inquilinaceae	g__Inquilinus	s__uncultured_bacterium_g__Inquilinus	0	1	0	0	1	0	0	1	0	2	1	4	1	3	7	5	9	7	3	8	1	0	0	0	3	2	1	1	2	6	6	0	6	4	1	3	11	5	7	6	0	1
d__Bacteria	k__norank_d__Bacteria	p__Chloroflexi	c__Ktedonobacteria	o__Ktedonobacterales	f__Ktedonobacteraceae	g__JG30a-KF-32	s__uncultured_bacterium_g__JG30a-KF-32	21	77	0	8	24	34	34	50	10	37	76	67	121	33	42	7	38	17	24	19	113	65	77	121	85	154	133	63	112	60	82	43	23	19	22	43	58	49	16	43	153	70
d__Bacteria	k__norank_d__Bacteria	p__Acidobacteriota	c__Blastocatellia	o__Blastocatellales	f__Blastocatellaceae	g__JGI_0001001-H03	s__uncultured_bacterium_g__JGI_0001001-H03	0	2	0	0	1	0	0	25	0	1	11	6	5	1	0	7	12	88	3	25	0	1	0	1	0	3	0	2	0	1	4	5	3	0	0	0	3	2	1	1	1	0
d__Bacteria	k__norank_d__Bacteria	p__Proteobacteria	c__Gammaproteobacteria	o__Steroidobacterales	f__Woeseiaceae	g__JTB255_marine_benthic_group	s__uncultured_bacterium_g__JTB255_marine_benthic_group	9	2	10	11	0	1	4	0	13	5	0	0	0	0	0	0	0	0	0	0	0	0	0	0	0	0	0	0	0	0	0	1	0	0	0	0	0	0	0	0	0	0
d__Bacteria	k__norank_d__Bacteria	p__Actinobacteriota	c__Actinobacteria	o__Frankiales	f__Frankiaceae	g__Jatrophihabitans	s__uncultured_bacterium_g__Jatrophihabitans	60	19	24	66	23	35	52	31	18	12	28	14	23	18	60	28	49	15	29	37	50	12	23	5	6	20	10	21	22	24	6	8	15	27	25	14	1	11	15	9	11	6
d__Bacteria	k__norank_d__Bacteria	p__Myxococcota	c__Myxococcia	o__Myxococcales	f__Myxococcaceae	g__KD3-10	s__uncultured_bacterium_g__KD3-10	1	2	5	5	2	6	3	1	1	1	0	0	2	0	0	25	2	5	1	0	3	1	0	0	1	0	0	0	1	0	0	0	2	2	7	1	0	3	3	2	0	0
d__Bacteria	k__norank_d__Bacteria	p__Proteobacteria	c__Alphaproteobacteria	o__Rhizobiales	f__Kaistiaceae	g__Kaistia	s__uncultured_bacterium_g__Kaistia	0	0	4	0	0	0	1	1	0	1	0	0	2	0	0	19	1	16	0	3	0	0	0	0	0	0	0	1	0	0	1	0	1	0	2	0	0	0	0	0	0	0
d__Bacteria	k__norank_d__Bacteria	p__Actinobacteriota	c__Actinobacteria	o__Kineosporiales	f__Kineosporiaceae	g__Kineosporia	s__uncultured_bacterium_g__Kineosporia	11	1	9	23	10	5	16	15	4	1	5	0	7	0	2	5	6	0	11	5	8	3	7	0	0	1	0	1	2	4	2	0	0	0	0	2	0	4	0	2	1	0
d__Bacteria	k__norank_d__Bacteria	p__Chloroflexi	c__Chloroflexia	o__Chloroflexales	f__Roseiflexaceae	g__Kouleothrix	s__uncultured_bacterium_g__Kouleothrix	0	0	5	0	0	0	0	0	1	0	0	0	0	0	0	0	0	0	0	0	0	0	0	0	0	0	0	0	0	0	0	0	1	0	0	0	0	0	0	0	0	0
d__Bacteria	k__norank_d__Bacteria	p__Chloroflexi	c__Ktedonobacteria	o__Ktedonobacterales	f__Ktedonobacteraceae	g__Ktedonobacter	s__uncultured_bacterium_g__Ktedonobacter	0	3	0	0	0	1	1	0	0	3	2	0	1	1	4	1	1	3	1	5	4	0	0	1	1	8	1	2	1	0	0	0	0	1	2	2	0	5	2	0	0	0
d__Bacteria	k__norank_d__Bacteria	p__Firmicutes	c__Bacilli	o__Kyrpidiales	f__Kyrpidiaceae	g__Kyrpidia	s__uncultured_bacterium_g__Kyrpidia	0	0	0	0	0	0	0	0	0	0	0	0	0	0	0	0	0	0	0	3	0	0	0	0	0	0	0	0	0	0	0	0	0	0	0	0	0	0	0	0	0	0
d__Bacteria	k__norank_d__Bacteria	p__Proteobacteria	c__Alphaproteobacteria	o__Rhizobiales	f__Labraceae	g__Labrys	s__uncultured_bacterium_g__Labrys	38	8	27	52	20	34	22	15	23	16	9	1	12	9	7	11	11	13	15	13	16	14	12	2	0	1	1	6	3	7	1	3	15	8	24	1	2	3	7	12	0	0
d__Bacteria	k__norank_d__Bacteria	p__Firmicutes	c__Clostridia	o__Lachnospirales	f__Lachnospiraceae	g__Lachnospiraceae_UCG-007	s__uncultured_bacterium_g__Lachnospiraceae_UCG-007	0	0	0	1	2	0	0	0	2	2	0	2	0	2	1	2	0	10	1	21	0	0	2	0	1	0	0	4	1	1	1	0	6	3	6	0	0	1	1	1	0	0
d__Bacteria	k__norank_d__Bacteria	p__Firmicutes	c__Clostridia	o__Lachnospirales	f__Lachnospiraceae	g__Lachnotalea	s__uncultured_bacterium_g__Lachnotalea	1	0	0	2	1	0	1	0	0	0	0	0	0	0	0	0	1	0	0	0	0	0	0	0	0	0	0	0	0	0	0	0	1	0	1	0	0	0	0	0	0	0
d__Bacteria	k__norank_d__Bacteria	p__Verrucomicrobiota	c__Verrucomicrobiae	o__Opitutales	f__Opitutaceae	g__Lacunisphaera	s__uncultured_bacterium_g__Lacunisphaera	0	0	1	0	0	0	0	0	0	0	0	0	1	0	0	1	0	0	0	0	0	0	0	0	1	0	0	0	0	2	0	0	0	0	0	0	1	3	0	1	0	1
d__Bacteria	k__norank_d__Bacteria	p__Proteobacteria	c__Gammaproteobacteria	o__Legionellales	f__Legionellaceae	g__Legionella	s__uncultured_bacterium_g__Legionella	0	0	0	0	0	0	0	0	0	0	0	0	0	0	0	13	6	0	0	7	0	0	0	0	0	0	0	0	0	0	0	0	0	0	0	2	0	1	1	1	0	1
d__Bacteria	k__norank_d__Bacteria	p__Proteobacteria	c__Gammaproteobacteria	o__Burkholderiales	f__Burkholderiaceae	g__Limnobacter	s__uncultured_bacterium_g__Limnobacter	0	0	0	0	0	0	0	0	0	0	0	0	0	0	0	3	0	0	0	0	0	0	0	0	0	0	0	0	0	0	0	0	0	0	0	0	0	0	0	0	0	0
d__Bacteria	k__norank_d__Bacteria	p__Actinobacteriota	c__Actinobacteria	o__Pseudonocardiales	f__Pseudonocardiaceae	g__Longimycelium	s__uncultured_bacterium_g__Longimycelium	1	0	0	0	1	0	0	0	0	0	0	0	0	0	0	0	0	0	0	0	0	0	0	0	1	0	0	0	0	0	2	1	8	0	0	0	4	3	8	3	1	5
[truncated: 438 more rows]
[truncated: 9 more columns]

## Sheet: Fungal OUTs
								Bingdao(A)											Banuo(C)									Baqishan (B)										Dongguo (D)										Jiulong
[truncated: 1,410 more rows]
[truncated: 9 more columns]
